# Supplementary material for: Potential effects of traffic noise on anuran call characteristics in Louisiana, USA during winter
Source: Ecol Evol. 2024 Jun 30;14(7):e11679. doi: 10.1002/ece3.11679 (PMC11214969; doi:10.1002/ece3.11679)
Supplement: Supplementary file 1 — Data S1. [file ECE3-14-e11679-s001.zip]

Archive with 5 entries (5 files):
- AnuranCallAnalyses_06052024.R
- Duration_Data.csv
- Frequency_Data.csv
- NoiseLevel_Data.csv
- Temp_Data.csv
