# Supplementary material for: Potential effects of traffic noise on anuran call characteristics in Louisiana, USA during winter
Source: Ecol Evol. 2024 Jun 30;14(7):e11679. doi: 10.1002/ece3.11679 (PMC11214969; doi:10.1002/ece3.11679)
Supplement: Supplementary file 1 — Data S1. [file ECE3-14-e11679-s001.zip › AnuranCallAnalyses_06052024.R]

###############################################################
# Title: Potential effects of traffic noise on anuran call characteristics
#   in Louisiana, USA during winter
# Authors: J.M. Kunberger, T.J. Price, C. Crawford, A.A. Vestal-Laborde,
#   and A.M. Long
# Date: 6/5/2024
# Purpose: Examine differences in anuran advertisement call characteristics by 
#   site (rural, urban) at locations differing in distance from the 
#   interstate (close, middle, far) 

####################### Setting up ############################

library(ggplot2) #graphing
library(ggpubr) #creating figures
library(dplyr) #reformatting data 
library(seastackplot) #creating sea stack plots

#Set working directory to location with script and data
setwd("Set working directory file path here") 

###### Formatting temperature data
TempData = read.csv('Temp_Data.csv', header=TRUE)

#format to correct data types
TempData$Site = as.factor(TempData$Site)
TempData$Relative.location = as.factor(TempData$Relative.location)
TempData$Date = as.Date(TempData$Date, format = '%m/%d/%y')
TempData$Time = format(as.POSIXct(TempData$Time,format='%I:%M:%S %p'),format="%H:%M:%S")

#filtering to only include anuran sampling times
TempData = rbind(TempData[TempData$Time>'19:00',], TempData[TempData$Time<'06:00',])

###### Formatting noise level data
dBData = read.csv('NoiseLevel_Data.csv', header=TRUE)

#format to correct data types
dBData$Site = as.factor(dBData$Site)
dBData$Date =  as.Date(dBData$Date, format = '%m/%d/%y')
dBData$Time = format(as.POSIXct(dBData$Time,format='%H:%M:%S'),format="%H:%M:%S")
dBData$Relative.location = as.factor(dBData$Relative.location)

#filtering to only include anuran sampling times
dBData = rbind(dBData[dBData$Time>'19:00',], dBData[dBData$Time<'06:00',])


###### Formatting duration data
DurationData = read.csv("Duration_Data.csv", header=TRUE)

#format to correct data types
DurationData$Type = as.factor(DurationData$Type)
DurationData$Present.Absent = as.factor(DurationData$Present.Absent)
DurationData$Recorder = as.factor(DurationData$Recorder)

#Omit pauses
DurationData_subset = subset(DurationData, Type == "Call") 

#Subset cricket frogs by site
CFDurationData = subset(DurationData_subset, Present.Absent == "Cricket Frog")
CF_UrbanDurationData = subset(CFDurationData, SiteID == 'Urban')
CF_RuralDurationData = subset(CFDurationData, SiteID == 'Rural')

#Subset Cajun chorus frogs (only detected at rural site)
CajunDurationData = subset(DurationData_subset, Present.Absent == "Cajun Chorus Frog")

###### Formatting frequency data
FreqData = read.csv("Frequency_Data.csv", header=TRUE, sep=",")

#format to correct data types
FreqData$SiteID = as.factor(FreqData$SiteID)
FreqData$Recorder = as.factor(FreqData$Recorder)

#subset to only rows of data for Cajun Chorus Frog
FreqCajun = subset(FreqData, Species == "Cajun Chorus Frog")

#subset Cricket Frogs by site 
FreqCF = subset(FreqData, Species == "Cricket Frog")
FreqCF_Urban = subset(FreqCF, SiteID == 'Urban')
FreqCF_Rural = subset(FreqCF, SiteID == 'Rural')


############# Summarizing call files ########

nrow(FreqCajun)+ nrow(FreqCF) #74 total call files with anuran calls
nrow(FreqCajun) #28 cajun chorus frogs at rural
nrow(FreqCF_Urban) #28 cricket frogs at urban
nrow(FreqCF_Rural) #18 cricket frogs at rural

#Number of files for each species by location (within sites)
aggregate(FreqCF_Urban$DomFrequency, by=list(FreqCF_Urban$Recorder), FUN=length)
aggregate(FreqCF_Rural$DomFrequency, by=list(FreqCF_Rural$Recorder), FUN=length)
aggregate(FreqCajun$DomFrequency, by=list(FreqCajun$Recorder), FUN=length)

############# Summarizing temperature and noise level data ########

###### Temperature data

#Range (minimum and maximum) of temperatures at each site across the entire study period
aggregate(TempData$Temp, by=list(TempData$Site), FUN=min)
aggregate(TempData$Temp, by=list(TempData$Site), FUN=max)

#Average, minimum, and maximum within-night temperatures at each site
tempByDate_mean = aggregate(TempData$Temp, by=list(TempData$Site, TempData$Date), FUN=mean)
aggregate(tempByDate_mean$x, by=list(tempByDate_mean$Group.1), FUN=mean)

tempByDate_min = aggregate(TempData$Temp, by=list(TempData$Site, TempData$Date), FUN=min)
aggregate(tempByDate_min$x, by=list(tempByDate_min$Group.1), FUN=mean)

tempByDate_max = aggregate(TempData$Temp, by=list(TempData$Site, TempData$Date), FUN=max)
aggregate(tempByDate_max$x, by=list(tempByDate_max$Group.1), FUN=mean)


###### Noise level data

#Range (minimum and maximum) of noise levels at each site across the entire study period
aggregate(dBData$Decibel..dB., by=list(dBData$Site), FUN=min)
aggregate(dBData$Decibel..dB., by=list(dBData$Site), FUN=max)

dBData$Relative.location = factor(dBData$Relative.location, levels = c('Far', 'Middle', 'Close'))

dBData %>% group_by(Site, Relative.location) %>%
  summarise(
    n = n(),
    mean = mean(Decibel..dB.),
    sd = sd(Decibel..dB.)
  )
#(((59.9-44.5)/44.4 + (59.9-47.5)/47.5)/2)*100 #Rural far compared to middle and close
#81.1/41.6
#81.1/59.9

#Sea stack plots
ruralDBseastack = sea_stack_plot(data=subset(dBData, Site=='Rural'),
               data.column = 'Decibel..dB.',
               group.column=c('Relative.location'), 
               data.label = 'Rural\nNoise level (dBA)', mean.size = 3) + 
  scale_fill_manual(values = c('gray80', 'gray80', 'gray80'))  +
  ylim(0, 100) + xlim(500, 0) +
  theme(axis.text.x = element_text(),
        axis.title.x = element_blank(),
        axis.title.y=element_text(size=12),
        plot.title = element_text(size=16),
        axis.text.y = element_text(size=10)) 

urbanDBseastack = sea_stack_plot(data=subset(dBData, Site=='Urban'),
                                 data.column = 'Decibel..dB.',
                                 group.column=c('Relative.location'), 
                                 data.label = 'Urban\nNoise level (dBA)', mean.size = 3) + 
  scale_fill_manual(values = c('gray80', 'gray80', 'gray80'))  +
  ylim(0, 100) + xlim(500, 0) +
  theme(axis.text.x = element_text(),
        axis.title.x = element_blank(),
        axis.title.y=element_text(size=12),
        plot.title = element_text(size=16),
        axis.text.y = element_text(size=10)) 

############# Cajun chorus frog (Pseudacris fouquettei) ################

# hist(FreqCajun$DomFrequency)
# hist(CajunDurationData$Duration)

# qqnorm(FreqCajun$DomFrequency)
# qqnorm(CajunDurationData$Duration)

#Create models for each response variable
cajunRecorder_dom = lm(DomFrequency ~ Recorder, data=FreqCajun)
cajunRecorder_duration = glm(Duration ~ Recorder, family = Gamma, data=CajunDurationData)

#Model estimates and 95% confidence intervals
summary(cajunRecorder_dom)
confint(cajunRecorder_dom)

summary(cajunRecorder_duration)
confint(cajunRecorder_duration) #95% confidence interval does not include 0

#Plotting predicted values - Cajun Chorus Frog Duration
RecVar1 = data.frame(Recorder = c('Far', 'Middle '))
occLink = family(cajunRecorder_duration)$linkinv #the link function
modelInfo = data.frame(predict(cajunRecorder_duration, newdata = RecVar1, se.fit=TRUE)) #Returns fitted values and SE
modelInfo = cbind(modelInfo, Upper = occLink(modelInfo$fit+(2*modelInfo$se.fit))) 
modelInfo = cbind(modelInfo, Lower = occLink(modelInfo$fit-(2*modelInfo$se.fit))) 
modelInfo = cbind(modelInfo, pfit = occLink(modelInfo$fit))
#Formatting dataframe
InfoNames = names(modelInfo)
modelInfo = cbind(modelInfo, RecVar1[,1])
VarName = names(RecVar1)
allnames = c(InfoNames, VarName)
names(modelInfo) = allnames
modelInfo_CajunDuration = modelInfo
modelInfo_CajunDuration$Recorder = factor(modelInfo_CajunDuration$Recorder, levels = c('Far', 'Middle '))

(0.66-0.53)/0.53 #25% higher duration at far compared to middle 

#Graph results
CajunDurationModelResults = ggplot(modelInfo_CajunDuration, aes(x = Recorder, y = pfit, ymin = Lower, ymax = Upper))+
  geom_point(size=1) + geom_errorbar(width = 0.2) +
  ylim(0.4, 0.8) +
  ylab("Note duration (s)") +
  geom_text(aes(label = c('a', 'b'), y = Lower + 0.02 ), position = position_dodge(width = 0.9), vjust = 0, size = 4) +
  ggtitle('Cajun Chorus Frog') +
  theme_bw() +
  theme(panel.grid = element_blank(), 
        axis.ticks = element_blank(),
        panel.border = element_blank(), 
        axis.title.y = element_text(size=10),
        axis.text.y = element_text(size=8),
        axis.text.x = element_text(size=8),
        legend.position = "none",
        axis.line = element_line(color = 'black'),
        axis.title.x = element_blank(),
        plot.title=element_text( hjust=0.5, vjust=0.5),
        panel.grid.major.y = element_line(color = "gray", linetype = "dotted"))


############# Cricket frog - Urban ################

# hist(FreqCF_Urban$DomFrequency)
# hist(CF_UrbanDurationData$Duration)

# qqnorm(FreqCF_Urban$DomFrequency)
# qqnorm(CF_UrbanDurationData$Duration)

#Create models for each response variable
cfRecorder_dom_Urban = lm(DomFrequency ~ Recorder,  data=FreqCF_Urban)
CFRecorder_duration_Urban = glm(Duration ~ Recorder, family = Gamma, data=CF_UrbanDurationData)

#Model estimates and 95% confidence intervals
summary(cfRecorder_dom_Urban)
confint(cfRecorder_dom_Urban)

summary(CFRecorder_duration_Urban)
confint(CFRecorder_duration_Urban)


###### Cricket Frog Urban Dominant frequency

#Plotting predicted values
RecorderVar = data.frame(Recorder = c('Close', 'Middle', 'Far'))
modelInfo = data.frame(predict(cfRecorder_dom_Urban, newdata = RecorderVar, se.fit=TRUE)) #Returns fitted values and SE
modelInfo = cbind(modelInfo, Upper = (modelInfo$fit+(2*modelInfo$se.fit))) #Upper confidence interval
modelInfo = cbind(modelInfo, Lower = (modelInfo$fit-(2*modelInfo$se.fit))) #Lower confidence interval
#Formatting dataframe
InfoNames = names(modelInfo)
modelInfo = cbind(modelInfo, RecorderVar[,1])
VarName = names(RecorderVar)
allnames = c(InfoNames, VarName)
names(modelInfo) = allnames
modelInfo_CFdomFreq_Urban = modelInfo
modelInfo_CFdomFreq_Urban$Recorder = factor(modelInfo_CFdomFreq_Urban$Recorder, levels = c('Far', 'Middle', 'Close'))

((2862.867-2748.250)+(2862.867-2721.311))/2 #avg difference of 128 Hz

#Graphing predictions
CFdomFreqModelResults_Urban = ggplot(modelInfo_CFdomFreq_Urban, aes(x = Recorder, y = fit, ymin = Lower, ymax = Upper))+
  geom_point(size=1) + geom_errorbar(width = 0.2) +
  ylim(2680, 2910) +
  ylab("Dominant frequency (Hz)") +
  geom_text(aes(label = c('b', 'a', 'a'), y = Upper + 10 ), position = position_dodge(width = 0.9), vjust = 0, size = 4) +
  theme_bw() +
  ggtitle('Cricket Frogs') +
  theme(panel.grid = element_blank(),
        axis.ticks = element_blank(),
        panel.border = element_blank(),
        axis.title.y = element_text(size=10),
        axis.text.y = element_text(size=8),
        axis.text.x = element_text(size=8),
        legend.position = "none",
        axis.line = element_line(color = 'black'),
        axis.title.x = element_blank(),
        plot.title=element_text( hjust=0.5, vjust=0.5),
        panel.grid.major.y = element_line(color = "gray", linetype = "dotted"))


###### Cricket Frog Urban Duration

#Plotting predicted values
RecorderVar = data.frame(Recorder = c('Close ', 'Middle ', 'Far'))
occLink = family(CFRecorder_duration_Urban)$linkinv #the link function
modelInfo = data.frame(predict(CFRecorder_duration_Urban, newdata = RecorderVar, se.fit=TRUE)) #Returns fitted values and SE
modelInfo = cbind(modelInfo, Upper = occLink(modelInfo$fit+(2*modelInfo$se.fit))) 
modelInfo = cbind(modelInfo, Lower = occLink(modelInfo$fit-(2*modelInfo$se.fit))) 
modelInfo = cbind(modelInfo, pfit = occLink(modelInfo$fit))
#Formatting dataframe
InfoNames = names(modelInfo)
modelInfo = cbind(modelInfo, RecorderVar[,1])
VarName = names(RecorderVar)
allnames = c(InfoNames, VarName)
names(modelInfo) = allnames
modelInfo_CFdur_Urban = modelInfo
modelInfo_CFdur_Urban$Recorder = factor(modelInfo_CFdur_Urban$Recorder, levels = c('Far', 'Middle ', 'Close '))

((0.7590360-0.5757607)/0.5757607)*100 # avg of 32% longer duration (s)

#Graphing predictions
CFdurModelResults_Urban = ggplot(modelInfo_CFdur_Urban, aes(x = Recorder, y = pfit, ymin = Lower, ymax = Upper))+
  geom_point(size=1) + geom_errorbar(width = 0.2) +
  ylim(0.5, 1) +
  ylab("Note duration (s)") +
  geom_text(aes(label = c('b', 'ab', 'a'), y = Lower + 0.05 ), position = position_dodge(width = 0.9), vjust = 0, size = 4) +
  theme_bw() +
  ggtitle('Cricket Frogs') +
  theme(panel.grid = element_blank(),
        axis.ticks = element_blank(),
        panel.border = element_blank(),
        axis.title.y = element_text(size=10),
        axis.text.y = element_text(size=8),
        axis.text.x = element_text(size=8),
        legend.position = "none",
        axis.line = element_line(color = 'black'),
        axis.title.x = element_blank(),
        plot.title=element_text( hjust=0.5, vjust=0.5),
        panel.grid.major.y = element_line(color = "gray", linetype = "dotted"))


############# Cricket frog - Rural ################

# hist(FreqCF_Rural$DomFrequency)
# hist(CF_RuralDurationData$Duration)
 
# qqnorm(FreqCF_Rural$DomFrequency)
# qqnorm(CF_RuralDurationData$Duration)

#Create models for each response variable
cfRecorder_dom_Rural = lm(DomFrequency ~ Recorder,  data=FreqCF_Rural)
CFRecorder_duration_Rural = glm(Duration ~ Recorder, family = Gamma, data=CF_RuralDurationData)

#Model estimates and 95% confidence intervals
summary(cfRecorder_dom_Rural)
confint(cfRecorder_dom_Rural)

summary(CFRecorder_duration_Rural)
confint(CFRecorder_duration_Rural)


################## Creating and exporting figures ##################

dbFig_seastack = ggarrange(ruralDBseastack, urbanDBseastack,
                           nrow = 2)

modelResultsFig = ggarrange(CajunDurationModelResults, CFdomFreqModelResults_Urban, CFdurModelResults_Urban, ncol=3)

#ggsave(filename = 'Figure1.jpg', plot = dbFig_seastack, device='jpeg', width=6.45, height=4, units='in', dpi=400)

#ggsave(filename = 'Figure2.jpg', plot = modelResultsFig, device = 'jpeg', width = 6.45, height = 3, units = 'in', dpi = 400)
