# Supplementary material for: Potential effects of traffic noise on anuran call characteristics in Louisiana, USA during winter
Source: Ecol Evol. 2024 Jun 30;14(7):e11679. doi: 10.1002/ece3.11679 (PMC11214969; doi:10.1002/ece3.11679)
Supplement: Supplementary file 1 — Data S1. [file ECE3-14-e11679-s001.zip › Duration_Data.csv]

SampleNumber	SiteID	Recorder	SamplingPeriodStart	Present/Absent	Start	Stop	Duration	Type
880	Rural	Middle	19:44:00	Cajun Chorus Frog	27.77372	60	32.22628	Pause
880	Rural	Middle	19:44:00	Cajun Chorus Frog	0	17.86448	17.86448	Pause
562	Urban	Far	19:14:00	Cricket Frog	0	14.23691	14.23691	Pause
612	Rural	Far	2:04:00	Cricket Frog	22.609731	34.384893	11.775162	Call
749	Rural	Far	20:45:00	Cajun Chorus Frog	12.935163	24.404294	11.469131	Pause
40	Urban	Close	1:11:00	Cricket Frog	6.376347	16.235165	9.858818	Pause
40	Urban	Close	1:11:00	Cricket Frog	29.675328	38.989177	9.313849	Call
749	Rural	Far	20:45:00	Cajun Chorus Frog	5.314659	12.934413	7.619754	Pause
607	Rural	Far	21:36:00	Cricket Frog	0	7.567254	7.567254	Pause
880	Rural	Middle	19:44:00	Cajun Chorus Frog	18.93072	26.32156	7.39084	Pause
40	Urban	Close	1:11:00	Cricket Frog	0	6.373816	6.373816	Pause
749	Rural	Far	20:45:00	Cajun Chorus Frog	50.590339	56.838905	6.248566	Call
749	Rural	Far	20:45:00	Cajun Chorus Frog	24.404294	30.261547	5.857253	Call
757	Rural	Far	4:20:00	Cajun Chorus Frog	54.153747	60	5.846253	Call
566	Urban	Far	23:37:00	Cricket Frog	0	5.620159	5.620159	Pause
40	Urban	Close	1:11:00	Cricket Frog	16.235883	21.754355	5.518472	Call
38	Urban	Close	23:04:00	Cricket Frog	0	5.496034	5.496034	Pause
303	Urban	Middle	0:35:00	Cricket Frog	30.81811	36.287456	5.469346	Pause
79	Urban	Close	20:31:00	Cricket Frog	7.440348	12.7771	5.336752	Pause
562	Urban	Far	19:14:00	Cricket Frog	54.7699	60	5.2301	Pause
39	Urban	Close	0:08:00	Cricket Frog	14.239507	19.40826	5.168753	Call
39	Urban	Close	0:08:00	Cricket Frog	0	4.933503	4.933503	Pause
754	Rural	Far	1:56:00	Cajun Chorus Frog	19.760229	24.663857	4.903628	Call
612	Rural	Far	2:04:00	Cricket Frog	47.331275	52.192996	4.861721	Call
607	Rural	Far	21:36:00	Cricket Frog	8.109973	12.822788	4.712815	Call
612	Rural	Far	2:04:00	Cricket Frog	11.250881	15.942821	4.69194	Pause
723	Rural	Far	3:14:00	Cajun Chorus Frog	0	4.634284	4.634284	Pause
753	Rural	Far	0:18:00	Cajun Chorus Frog	0	4.634284	4.634284	Pause
562	Urban	Far	19:14:00	Cricket Frog	18.39735	22.91057	4.51322	Pause
758	Rural	Far	5:53:00	Cajun Chorus Frog	25.761357	30.24536	4.484003	Pause
301	Urban	Middle	22:24:00	Cricket Frog	10.068099	14.512101	4.444002	Call
884	Rural	Middle	23:44:00	Cajun Chorus Frog	24.265606	28.698921	4.433315	Call
78	Urban	Close	19:34:00	Cricket Frog	30.454203	34.886424	4.432221	Pause
750	Rural	Far	21:19:00	Cajun Chorus Frog	1.481157	5.804253	4.323096	Pause
749	Rural	Far	20:45:00	Cajun Chorus Frog	45.454399	49.775401	4.321002	Pause
612	Rural	Far	2:04:00	Cricket Frog	43.039679	47.3309	4.291221	Call
612	Rural	Far	2:04:00	Cricket Frog	0	4.280565	4.280565	Pause
301	Urban	Middle	22:24:00	Cricket Frog	21.671761	25.89742	4.225659	Pause
79	Urban	Close	20:31:00	Cricket Frog	19.655198	23.828919	4.173721	Pause
562	Urban	Far	19:14:00	Cricket Frog	14.23691	18.39735	4.16044	Call
562	Urban	Far	19:14:00	Cricket Frog	43.21012	47.34721	4.13709	Call
83	Urban	Close	0:19:00	Cricket Frog	12.991132	17.000165	4.009033	Call
40	Urban	Close	1:11:00	Cricket Frog	41.593397	45.588492	3.995095	Pause
82	Urban	Close	23:32:00	Cricket Frog	49.296651	53.268746	3.972095	Pause
607	Rural	Far	21:36:00	Cricket Frog	23.066575	27.007858	3.941283	Call
782	Rural	Middle	20:33:00	Cricket Frog	40.852521	44.778898	3.926377	Pause
40	Urban	Close	1:11:00	Cricket Frog	56.140685	60	3.859315	Call
305	Urban	Middle	2:19:00	Cricket Frog	0	3.821939	3.821939	Pause
36	Urban	Close	21:10:00	Cricket Frog	0	3.737721	3.737721	Pause
750	Rural	Far	21:19:00	Cajun Chorus Frog	15.8286957	19.5266977	3.698002	Call
607	Rural	Far	21:36:00	Cricket Frog	13.040944	16.636727	3.595783	Call
36	Urban	Close	21:10:00	Cricket Frog	11.989975	15.572196	3.582221	Call
754	Rural	Far	1:56:00	Cajun Chorus Frog	25.267263	28.845015	3.577752	Call
39	Urban	Close	0:08:00	Cricket Frog	20.824573	24.350138	3.525565	Pause
749	Rural	Far	20:45:00	Cajun Chorus Frog	42.000147	45.454399	3.454252	Call
37	Urban	Close	22:30:00	Cricket Frog	0	3.427783	3.427783	Pause
79	Urban	Close	20:31:00	Cricket Frog	0	3.412939	3.412939	Pause
36	Urban	Close	21:10:00	Cricket Frog	5.767472	9.173442	3.40597	Call
755	Rural	Far	2:47:00	Cajun Chorus Frog	50.808964	54.198184	3.38922	Pause
719	Rural	Far	23:37:00	Cajun Chorus Frog	41.06749	44.426554	3.359064	Call
83	Urban	Close	0:19:00	Cricket Frog	19.525291	22.844918	3.319627	Pause
757	Rural	Far	4:20:00	Cajun Chorus Frog	41.38024	44.672398	3.292158	Pause
303	Urban	Middle	0:35:00	Cricket Frog	25.023982	28.305608	3.281626	Pause
40	Urban	Close	1:11:00	Cricket Frog	21.754355	25.026013	3.271658	Pause
748	Rural	Far	19:22:00	Cajun Chorus Frog	0	3.24322	3.24322	Pause
565	Urban	Far	22:50:00	Cricket Frog	44.956148	48.119431	3.163283	Pause
754	Rural	Far	1:56:00	Cajun Chorus Frog	41.388865	44.551086	3.162221	Pause
755	Rural	Far	2:47:00	Cajun Chorus Frog	54.62856	57.768093	3.139533	Call
565	Urban	Far	22:50:00	Cricket Frog	38.215926	41.354803	3.138877	Call
715	Rural	Far	19:37:00	Cajun Chorus Frog	0	3.120127	3.120127	Pause
562	Urban	Far	19:14:00	Cricket Frog	26.35926	29.4663	3.10704	Pause
38	Urban	Close	23:04:00	Cricket Frog	56.898342	60	3.101658	Call
306	Urban	Middle	3:59:00	Cricket Frog	24.641888	27.706014	3.064126	Call
39	Urban	Close	0:08:00	Cricket Frog	50.697433	53.744122	3.046689	Pause
612	Rural	Far	2:04:00	Cricket Frog	34.384893	37.428644	3.043751	Pause
306	Urban	Middle	3:59:00	Cricket Frog	37.75827	40.761802	3.003532	Pause
79	Urban	Close	20:31:00	Cricket Frog	54.977279	57.959936	2.982657	Pause
715	Rural	Far	19:37:00	Cajun Chorus Frog	38.375082	41.337022	2.96194	Pause
565	Urban	Far	22:50:00	Cricket Frog	0	2.958845	2.958845	Pause
303	Urban	Middle	0:35:00	Cricket Frog	45.844743	48.801557	2.956814	Pause
755	Rural	Far	2:47:00	Cajun Chorus Frog	18.224166	21.159542	2.935376	Pause
612	Rural	Far	2:04:00	Cricket Frog	18.072541	20.996042	2.923501	Pause
756	Rural	Far	3:14:00	Cajun Chorus Frog	19.745229	22.664762	2.919533	Pause
304	Urban	Middle	1:26:00	Cricket Frog	48.976026	51.892027	2.916001	Call
566	Urban	Far	23:37:00	Cricket Frog	43.859179	46.775056	2.915877	Pause
40	Urban	Close	1:11:00	Cricket Frog	52.378184	55.289185	2.911001	Call
609	Rural	Far	23:09:00	Cricket Frog	23.217168	26.099795	2.882627	Pause
303	Urban	Middle	0:35:00	Cricket Frog	0	2.868626	2.868626	Pause
37	Urban	Close	22:30:00	Cricket Frog	57.132592	60	2.867408	Pause
565	Urban	Far	22:50:00	Cricket Frog	5.990409	8.85388	2.863471	Call
886	Rural	Middle	1:28:00	Cajun Chorus Frog	43.674085	46.533087	2.859002	Call
754	Rural	Far	1:56:00	Cajun Chorus Frog	0	2.858845	2.858845	Pause
565	Urban	Far	22:50:00	Cricket Frog	31.818642	34.675299	2.856657	Pause
755	Rural	Far	2:47:00	Cajun Chorus Frog	5.587503	8.430348	2.842845	Pause
607	Rural	Far	21:36:00	Cricket Frog	17.195884	20.014042	2.818158	Call
303	Urban	Middle	0:35:00	Cricket Frog	51.652308	54.443778	2.79147	Pause
756	Rural	Far	3:14:00	Cajun Chorus Frog	0	2.786564	2.786564	Pause
306	Urban	Middle	3:59:00	Cricket Frog	12.294944	15.076602	2.781658	Call
758	Rural	Far	5:53:00	Cajun Chorus Frog	57.220155	60	2.779845	Call
755	Rural	Far	2:47:00	Cajun Chorus Frog	36.088175	38.857614	2.769439	Pause
607	Rural	Far	21:36:00	Cricket Frog	35.900425	38.658864	2.758439	Pause
607	Rural	Far	21:36:00	Cricket Frog	30.977766	33.722674	2.744908	Call
782	Rural	Middle	20:33:00	Cricket Frog	55.50756	58.238218	2.730658	Call
39	Urban	Close	0:08:00	Cricket Frog	57.270186	60	2.729814	Pause
607	Rural	Far	21:36:00	Cricket Frog	42.061491	44.781711	2.72022	Call
306	Urban	Middle	3:59:00	Cricket Frog	27.707421	30.422735	2.715314	Pause
716	Rural	Far	20:11:00	Cajun Chorus Frog	23.6177311	26.3031699	2.6854388	Pause
758	Rural	Far	5:53:00	Cajun Chorus Frog	21.98623	24.669419	2.683189	Pause
35	Urban	Close	20:44:00	Cricket Frog	0	2.668314	2.668314	Pause
306	Urban	Middle	3:59:00	Cricket Frog	35.092456	37.757926	2.66547	Pause
749	Rural	Far	20:45:00	Cajun Chorus Frog	38.15777	40.820928	2.663158	Call
754	Rural	Far	1:56:00	Cajun Chorus Frog	31.053704	33.712299	2.658595	Pause
750	Rural	Far	21:19:00	Cajun Chorus Frog	45.0440235	47.6907436	2.6467201	Call
716	Rural	Far	20:11:00	Cajun Chorus Frog	31.5187352	34.159424	2.6406888	Call
755	Rural	Far	2:47:00	Cajun Chorus Frog	29.286047	31.92261	2.636563	Call
784	Rural	Middle	22:04:00	Cricket Frog	0	2.633751	2.633751	Pause
306	Urban	Middle	3:59:00	Cricket Frog	7.995098	10.627256	2.632158	Call
720	Rural	Far	0:15:00	Cajun Chorus Frog	0	2.631095	2.631095	Pause
303	Urban	Middle	0:35:00	Cricket Frog	8.425567	11.051975	2.626408	Pause
715	Rural	Far	19:37:00	Cajun Chorus Frog	32.373767	34.996331	2.622564	Pause
611	Rural	Far	1:37:00	Cricket Frog	11.490881	14.1131949	2.6223139	Call
723	Rural	Far	3:14:00	Cajun Chorus Frog	57.383717	60	2.616283	Pause
753	Rural	Far	0:18:00	Cajun Chorus Frog	57.383717	60	2.616283	Pause
80	Urban	Close	21:23:00	Cricket Frog	14.705383	17.321228	2.615845	Call
757	Rural	Far	4:20:00	Cajun Chorus Frog	10.446912	13.055944	2.609032	Pause
607	Rural	Far	21:36:00	Cricket Frog	27.615296	30.220391	2.605095	Call
750	Rural	Far	21:19:00	Cajun Chorus Frog	42.4460221	45.043336	2.5973139	Call
306	Urban	Middle	3:59:00	Cricket Frog	32.500017	35.091425	2.591408	Pause
782	Rural	Middle	20:33:00	Cricket Frog	22.000011	24.589357	2.589346	Pause
750	Rural	Far	21:19:00	Cajun Chorus Frog	25.2223256	27.8018582	2.5795326	Call
751	Rural	Far	22:23:00	Cajun Chorus Frog	47.9105562	50.489745	2.5791888	Pause
304	Urban	Middle	1:26:00	Cricket Frog	0	2.568345	2.568345	Pause
749	Rural	Far	20:45:00	Cajun Chorus Frog	34.374174	36.942488	2.568314	Call
782	Rural	Middle	20:33:00	Cricket Frog	48.915182	51.474808	2.559626	Call
721	Rural	Far	1:24:00	Cajun Chorus Frog	0	2.53472	2.53472	Pause
303	Urban	Middle	0:35:00	Cricket Frog	18.282291	20.816917	2.534626	Pause
301	Urban	Middle	22:24:00	Cricket Frog	6.206034	8.738692	2.532658	Call
562	Urban	Far	19:14:00	Cricket Frog	34.17424	36.69977	2.52553	Pause
785	Rural	Middle	23:15:00	Cricket Frog	30.3889846	32.9057046	2.51672	Call
754	Rural	Far	1:56:00	Cajun Chorus Frog	10.796224	13.304257	2.508033	Pause
306	Urban	Middle	3:59:00	Cricket Frog	17.060728	19.55276	2.492032	Pause
78	Urban	Close	19:34:00	Cricket Frog	54.000747	56.488529	2.487782	Pause
749	Rural	Far	20:45:00	Cajun Chorus Frog	2.827189	5.314659	2.48747	Call
715	Rural	Far	19:37:00	Cajun Chorus Frog	43.929679	46.415743	2.486064	Pause
609	Rural	Far	23:09:00	Cricket Frog	9.208286	11.693694	2.485408	Call
34	Urban	Close	19:45:00	Cricket Frog	3.9049395	6.3842533	2.4793138	Call
757	Rural	Far	4:20:00	Cajun Chorus Frog	2.298532	4.773502	2.47497	Pause
881	Rural	Middle	20:44:00	Cajun Chorus Frog	0	2.473908	2.473908	Pause
750	Rural	Far	21:19:00	Cajun Chorus Frog	33.4951424	35.9674562	2.4723138	Call
719	Rural	Far	23:37:00	Cajun Chorus Frog	7.584598	10.050693	2.466095	Call
749	Rural	Far	20:45:00	Cajun Chorus Frog	0	2.46547	2.46547	Pause
783	Rural	Middle	21:21:00	Cricket Frog	51.892777	54.355653	2.462876	Pause
304	Urban	Middle	1:26:00	Cricket Frog	26.800014	29.260703	2.460689	Pause
886	Rural	Middle	1:28:00	Cajun Chorus Frog	0	2.451814	2.451814	Pause
719	Rural	Far	23:37:00	Cajun Chorus Frog	0	2.438658	2.438658	Pause
79	Urban	Close	20:31:00	Cricket Frog	14.778945	17.208728	2.429783	Pause
301	Urban	Middle	22:24:00	Cricket Frog	16.50479	18.932916	2.428126	Pause
756	Rural	Far	3:14:00	Cajun Chorus Frog	34.102612	36.524925	2.422313	Pause
755	Rural	Far	2:47:00	Cajun Chorus Frog	41.582303	43.995679	2.413376	Call
607	Rural	Far	21:36:00	Cricket Frog	55.09931	57.497874	2.398564	Call
884	Rural	Middle	23:44:00	Cajun Chorus Frog	3.810064	6.200003	2.389939	Pause
715	Rural	Far	19:37:00	Cajun Chorus Frog	41.51874	43.908648	2.389908	Pause
758	Rural	Far	5:53:00	Cajun Chorus Frog	45.329555	47.719025	2.38947	Call
606	Rural	Far	20:39:00	Cricket Frog	13.58028832	15.96935207	2.38906375	Pause
79	Urban	Close	20:31:00	Cricket Frog	37.399551	39.788083	2.388532	Call
562	Urban	Far	19:14:00	Cricket Frog	37.73833	40.10768	2.36935	Call
749	Rural	Far	20:45:00	Cajun Chorus Frog	30.262266	32.628986	2.36672	Call
784	Rural	Middle	22:04:00	Cricket Frog	17.371947	19.733573	2.361626	Call
302	Urban	Middle	23:34:00	Cricket Frog	30.9893911	33.3493924	2.3600013	Pause
40	Urban	Close	1:11:00	Cricket Frog	26.826014	29.184265	2.358251	Call
748	Rural	Far	19:22:00	Cajun Chorus Frog	23.496481	25.851701	2.35522	Pause
758	Rural	Far	5:53:00	Cajun Chorus Frog	4.003315	6.35141	2.348095	Pause
751	Rural	Far	22:23:00	Cajun Chorus Frog	0.6543128	2.9878766	2.3335638	Pause
612	Rural	Far	2:04:00	Cricket Frog	37.672207	40.001552	2.329345	Call
39	Urban	Close	0:08:00	Cricket Frog	29.665047	31.994298	2.329251	Pause
565	Urban	Far	22:50:00	Cricket Frog	17.431947	19.759948	2.328001	Pause
755	Rural	Far	2:47:00	Cajun Chorus Frog	9.140724	11.462412	2.321688	Pause
612	Rural	Far	2:04:00	Cricket Frog	52.192996	54.50931	2.316314	Pause
721	Rural	Far	1:24:00	Cajun Chorus Frog	12.900038	15.205445	2.305407	Pause
566	Urban	Far	23:37:00	Cricket Frog	41.000209	43.302773	2.302564	Pause
757	Rural	Far	4:20:00	Cajun Chorus Frog	0	2.298501	2.298501	Pause
715	Rural	Far	19:37:00	Cajun Chorus Frog	29.893391	32.189611	2.29622	Pause
608	Rural	Far	22:12:00	Cricket Frog	0	2.292251	2.292251	Pause
885	Rural	Middle	0:15:00	Cajun Chorus Frog	30.9131724	33.2028298	2.2896574	Pause
757	Rural	Far	4:20:00	Cajun Chorus Frog	49.690213	51.976777	2.286564	Call
40	Urban	Close	1:11:00	Cricket Frog	47.025118	49.308651	2.283533	Call
613	Rural	Far	3:52:00	Cricket Frog	57.718811	60	2.281189	Pause
750	Rural	Far	21:19:00	Cajun Chorus Frog	11.5590373	13.8301635	2.2711262	Call
610	Rural	Far	0:26:00	Cricket Frog	28.042233	30.309172	2.266939	Call
781	Rural	Middle	19:28:00	Cricket Frog	28.042233	30.309172	2.266939	Call
882	Rural	Middle	21:01:00	Cajun Chorus Frog	46.03243	48.298494	2.266064	Pause
306	Urban	Middle	3:59:00	Cricket Frog	50.358026	52.623559	2.265533	Call
566	Urban	Far	23:37:00	Cricket Frog	52.450684	54.700997	2.250313	Pause
719	Rural	Far	23:37:00	Cajun Chorus Frog	5.334909	7.584598	2.249689	Pause
305	Urban	Middle	2:19:00	Cricket Frog	40.739177	42.984241	2.245064	Call
305	Urban	Middle	2:19:00	Cricket Frog	46.028805	48.266369	2.237564	Call
34	Urban	Close	19:45:00	Cricket Frog	18.0003844	20.235323	2.2349386	Call
566	Urban	Far	23:37:00	Cricket Frog	10.756818	12.990194	2.233376	Pause
82	Urban	Close	23:32:00	Cricket Frog	4.610377	6.841597	2.23122	Call
607	Rural	Far	21:36:00	Cricket Frog	49.194276	51.424683	2.230407	Call
82	Urban	Close	23:32:00	Cricket Frog	33.09833	35.319425	2.221095	Pause
612	Rural	Far	2:04:00	Cricket Frog	5.668472	7.886567	2.218095	Pause
722	Rural	Far	2:36:00	Cajun Chorus Frog	44.80733584	47.02393074	2.2165949	Call
752	Rural	Far	23:33:00	Cajun Chorus Frog	44.80733584	47.02393074	2.2165949	Call
306	Urban	Middle	3:59:00	Cricket Frog	19.553479	21.764918	2.211439	Call
39	Urban	Close	0:08:00	Cricket Frog	4.933503	7.128035	2.194532	Call
614	Rural	Far	4:28:00	Cricket Frog	0	2.192376	2.192376	Pause
304	Urban	Middle	1:26:00	Cricket Frog	21.261886	23.451043	2.189157	Pause
756	Rural	Far	3:14:00	Cajun Chorus Frog	5.790472	7.977254	2.186782	Call
565	Urban	Far	22:50:00	Cricket Frog	29.635578	31.817954	2.182376	Pause
305	Urban	Middle	2:19:00	Cricket Frog	8.562754	10.744849	2.182095	Pause
38	Urban	Close	23:04:00	Cricket Frog	24.896232	27.077608	2.181376	Pause
755	Rural	Far	2:47:00	Cajun Chorus Frog	11.462412	13.641695	2.179283	Call
606	Rural	Far	20:39:00	Cricket Frog	43.0093974	45.18858604	2.17918864	Pause
757	Rural	Far	4:20:00	Cajun Chorus Frog	51.976777	54.153747	2.17697	Pause
884	Rural	Middle	23:44:00	Cajun Chorus Frog	50.321682	52.495777	2.174095	Call
606	Rural	Far	20:39:00	Cricket Frog	25.00026302	27.17163915	2.17137613	Pause
755	Rural	Far	2:47:00	Cajun Chorus Frog	48.639588	50.808964	2.169376	Call
562	Urban	Far	19:14:00	Cricket Frog	47.34721	49.51287	2.16566	Pause
716	Rural	Far	20:11:00	Cajun Chorus Frog	21.4523549	23.6177311	2.1653762	Call
611	Rural	Far	1:37:00	Cricket Frog	29.9466718	32.1094542	2.1627824	Pause
758	Rural	Far	5:53:00	Cajun Chorus Frog	43.020054	45.18168	2.161626	Pause
306	Urban	Middle	3:59:00	Cricket Frog	52.623559	54.781935	2.158376	Pause
306	Urban	Middle	3:59:00	Cricket Frog	43.114429	45.271461	2.157032	Pause
755	Rural	Far	2:47:00	Cajun Chorus Frog	39.426302	41.582303	2.156001	Pause
34	Urban	Close	19:45:00	Cricket Frog	25.2811382	27.4212643	2.1401261	Call
306	Urban	Middle	3:59:00	Cricket Frog	40.762552	42.901304	2.138752	Pause
750	Rural	Far	21:19:00	Cajun Chorus Frog	35.9674875	38.1017386	2.1342511	Call
612	Rural	Far	2:04:00	Cricket Frog	15.942821	18.072541	2.12972	Call
83	Urban	Close	0:19:00	Cricket Frog	17.395572	19.525291	2.129719	Call
716	Rural	Far	20:11:00	Cajun Chorus Frog	40.3321773	42.4529596	2.1207823	Call
301	Urban	Middle	22:24:00	Cricket Frog	42.314022	44.434679	2.120657	Pause
82	Urban	Close	23:32:00	Cricket Frog	38.210582	40.330865	2.120283	Pause
755	Rural	Far	2:47:00	Cajun Chorus Frog	27.16667	29.286047	2.119377	Pause
756	Rural	Far	3:14:00	Cajun Chorus Frog	24.254231	26.372451	2.11822	Call
83	Urban	Close	0:19:00	Cricket Frog	6.967847	9.080192	2.112345	Pause
715	Rural	Far	19:37:00	Cajun Chorus Frog	26.774576	28.885953	2.111377	Pause
81	Urban	Close	22:47:00	Cricket Frog	54.8691848	56.9788109	2.1096261	Pause
886	Rural	Middle	1:28:00	Cajun Chorus Frog	5.62769	7.735692	2.108002	Call
304	Urban	Middle	1:26:00	Cricket Frog	57.893811	60	2.106189	Call
78	Urban	Close	19:34:00	Cricket Frog	8.424192	10.529099	2.104907	Pause
884	Rural	Middle	23:44:00	Cajun Chorus Frog	0	2.103939	2.103939	Pause
722	Rural	Far	2:36:00	Cajun Chorus Frog	24.32176267	26.42535751	2.10359484	Call
752	Rural	Far	23:33:00	Cajun Chorus Frog	24.32176267	26.42535751	2.10359484	Call
609	Rural	Far	23:09:00	Cricket Frog	53.045028	55.139372	2.094344	Pause
609	Rural	Far	23:09:00	Cricket Frog	28.326046	30.419485	2.093439	Pause
613	Rural	Far	3:52:00	Cricket Frog	49.538588	51.630121	2.091533	Pause
716	Rural	Far	20:11:00	Cajun Chorus Frog	56.6255607	58.6982493	2.0726886	Call
38	Urban	Close	23:04:00	Cricket Frog	15.95854	18.030353	2.071813	Pause
34	Urban	Close	19:45:00	Cricket Frog	30.1500782	32.2202043	2.0701261	Call
715	Rural	Far	19:37:00	Cajun Chorus Frog	9.428286	11.481943	2.053657	Call
782	Rural	Middle	20:33:00	Cricket Frog	0	2.052157	2.052157	Pause
304	Urban	Middle	1:26:00	Cricket Frog	2.584283	4.634096	2.049813	Pause
39	Urban	Close	0:08:00	Cricket Frog	27.391577	29.436359	2.044782	Pause
786	Rural	Middle	0:05:00	Cricket Frog	29.7955155	31.8372978	2.0417823	Call
303	Urban	Middle	0:35:00	Cricket Frog	49.609901	51.651558	2.041657	Pause
887	Rural	Middle	2:37:00	Cajun Chorus Frog	19.6542602	21.6892613	2.0350011	Call
750	Rural	Far	21:19:00	Cajun Chorus Frog	28.1684209	30.1899845	2.0215636	Call
562	Urban	Far	19:14:00	Cricket Frog	49.51287	51.53046	2.01759	Call
757	Rural	Far	4:20:00	Cajun Chorus Frog	30.529922	32.544048	2.014126	Call
754	Rural	Far	1:56:00	Cajun Chorus Frog	55.689748	57.703311	2.013563	Pause
299	Urban	Middle	20:48:00	Cricket Frog	19.541573	21.552667	2.011094	Pause
37	Urban	Close	22:30:00	Cricket Frog	19.622291	21.63098	2.008689	Call
306	Urban	Middle	3:59:00	Cricket Frog		2.006532	2.006532	Pause
885	Rural	Middle	0:15:00	Cajun Chorus Frog	54.2601533	56.2645918	2.0044385	Pause
758	Rural	Far	5:53:00	Cajun Chorus Frog	33.368767	35.372675	2.003908	Call
305	Urban	Middle	2:19:00	Cricket Frog	58.005374	60	1.994626	Pause
611	Rural	Far	1:37:00	Cricket Frog	0.6299378	2.6169701	1.9870323	Pause
611	Rural	Far	1:37:00	Cricket Frog	16.0769146	18.0628844	1.9859698	Pause
41	Urban	Close	2:52:00	Cricket Frog	41.18220895	43.16639748	1.98418853	Call
303	Urban	Middle	0:35:00	Cricket Frog	4.903753	6.886847	1.983094	Pause
301	Urban	Middle	22:24:00	Cricket Frog	3.650877	5.633847	1.98297	Call
719	Rural	Far	23:37:00	Cajun Chorus Frog	32.71283	34.693112	1.980282	Pause
782	Rural	Middle	20:33:00	Cricket Frog	46.940337	48.915182	1.974845	Pause
79	Urban	Close	20:31:00	Cricket Frog	40.50449	42.477053	1.972563	Call
758	Rural	Far	5:53:00	Cajun Chorus Frog	0	1.965345	1.965345	Pause
718	Rural	Far	22:09:00	Cajun Chorus Frog	21.5201987	23.4810747	1.960876	Pause
304	Urban	Middle	1:26:00	Cricket Frog	15.157633	17.118321	1.960688	Pause
609	Rural	Far	23:09:00	Cricket Frog	0	1.959595	1.959595	Pause
716	Rural	Far	20:11:00	Cajun Chorus Frog	9.1439423	11.0945058	1.9505635	Call
715	Rural	Far	19:37:00	Cajun Chorus Frog	24.423731	26.372857	1.949126	Pause
82	Urban	Close	23:32:00	Cricket Frog	24.833857	26.777139	1.943282	Call
302	Urban	Middle	23:34:00	Cricket Frog	35.9866125	37.9200823	1.9334698	Pause
606	Rural	Far	20:39:00	Cricket Frog	49.41374449	51.34565174	1.93190725	Pause
82	Urban	Close	23:32:00	Cricket Frog	35.974206	37.905176	1.93097	Pause
757	Rural	Far	4:20:00	Cajun Chorus Frog	19.09701	21.027448	1.930438	Pause
306	Urban	Middle	3:59:00	Cricket Frog	47.898619	49.823432	1.924813	Call
613	Rural	Far	3:52:00	Cricket Frog	0	1.913001	1.913001	Pause
302	Urban	Middle	23:34:00	Cricket Frog	48.3470877	50.2584324	1.9113447	Pause
301	Urban	Middle	22:24:00	Cricket Frog	26.580076	28.490452	1.910376	Pause
37	Urban	Close	22:30:00	Cricket Frog	13.46282	15.369883	1.907063	Call
299	Urban	Middle	20:48:00	Cricket Frog	40.63424	42.541116	1.906876	Call
81	Urban	Close	22:47:00	Cricket Frog	4.7511275	6.6563785	1.905251	Pause
782	Rural	Middle	20:33:00	Cricket Frog	44.823086	46.726181	1.903095	Pause
38	Urban	Close	23:04:00	Cricket Frog	42.454647	44.355273	1.900626	Pause
300	Urban	Middle	21:04:00	Cricket Frog	58.100562	60	1.899438	Call
300	Urban	Middle	21:04:00	Cricket Frog	43.852679	45.75093	1.898251	Pause
614	Rural	Far	4:28:00	Cricket Frog	15.075133	16.972259	1.897126	Pause
80	Urban	Close	21:23:00	Cricket Frog	0	1.890782	1.890782	Pause
786	Rural	Middle	0:05:00	Cricket Frog	57.145436	59.035562	1.890126	Pause
750	Rural	Far	21:19:00	Cajun Chorus Frog	47.6907436	49.5723071	1.8815635	Pause
719	Rural	Far	23:37:00	Cajun Chorus Frog	38.177176	40.058271	1.881095	Call
34	Urban	Close	19:45:00	Cricket Frog	23.3991997	25.2801069	1.8809072	Call
881	Rural	Middle	20:44:00	Cajun Chorus Frog	47.379212	49.259432	1.88022	Call
562	Urban	Far	19:14:00	Cricket Frog	52.89184	54.7699	1.87806	Call
719	Rural	Far	23:37:00	Cajun Chorus Frog	16.228383	18.106041	1.877658	Call
756	Rural	Far	3:14:00	Cajun Chorus Frog	44.360867	46.236368	1.875501	Pause
612	Rural	Far	2:04:00	Cricket Frog	41.165678	43.039679	1.874001	Pause
719	Rural	Far	23:37:00	Cajun Chorus Frog	30.339953	32.210986	1.871033	Pause
609	Rural	Far	23:09:00	Cricket Frog	4.868221	6.737535	1.869314	Pause
303	Urban	Middle	0:35:00	Cricket Frog	15.344539	17.213165	1.868626	Pause
303	Urban	Middle	0:35:00	Cricket Frog	22.567012	24.433888	1.866876	Pause
723	Rural	Far	3:14:00	Cajun Chorus Frog	15.154133	17.019259	1.865126	Call
753	Rural	Far	0:18:00	Cajun Chorus Frog	15.154133	17.019259	1.865126	Call
757	Rural	Far	4:20:00	Cajun Chorus Frog	17.232665	19.095635	1.86297	Call
79	Urban	Close	20:31:00	Cricket Frog	58.139624	60	1.860376	Pause
78	Urban	Close	19:34:00	Cricket Frog	35.722925	37.580207	1.857282	Pause
299	Urban	Middle	20:48:00	Cricket Frog	10.189943	12.046631	1.856688	Call
784	Rural	Middle	22:04:00	Cricket Frog	58.146812	60	1.853188	Call
301	Urban	Middle	22:24:00	Cricket Frog	19.431354	21.283824	1.85247	Pause
754	Rural	Far	1:56:00	Cajun Chorus Frog	17.908759	19.760229	1.85147	Pause
755	Rural	Far	2:47:00	Cajun Chorus Frog	33.649299	35.498956	1.849657	Call
720	Rural	Far	0:15:00	Cajun Chorus Frog	53.999216	55.846935	1.847719	Pause
785	Rural	Middle	23:15:00	Cricket Frog	34.5875805	36.4349252	1.8473447	Call
82	Urban	Close	23:32:00	Cricket Frog	12.331413	14.172601	1.841188	Call
306	Urban	Middle	3:59:00	Cricket Frog	57.647686	59.48425	1.836564	Call
758	Rural	Far	5:53:00	Cajun Chorus Frog	52.74534	54.580622	1.835282	Pause
81	Urban	Close	22:47:00	Cricket Frog	10.1655053	11.9998187	1.8343134	Call
755	Rural	Far	2:47:00	Cajun Chorus Frog	43.995679	45.829243	1.833564	Pause
716	Rural	Far	20:11:00	Cajun Chorus Frog	18.7949785	20.6233232	1.8283447	Pause
299	Urban	Middle	20:48:00	Cricket Frog	36.45555	38.27627	1.82072	Pause
751	Rural	Far	22:23:00	Cajun Chorus Frog	30.0145781	31.8310478	1.8164697	Pause
722	Rural	Far	2:36:00	Cajun Chorus Frog	34.21926782	36.03133127	1.81206345	Call
752	Rural	Far	23:33:00	Cajun Chorus Frog	34.21926782	36.03133127	1.81206345	Call
300	Urban	Middle	21:04:00	Cricket Frog	18.82026	20.630729	1.810469	Call
609	Rural	Far	23:09:00	Cricket Frog	32.499079	34.303612	1.804533	Pause
78	Urban	Close	19:34:00	Cricket Frog	15.05332	16.85654	1.80322	Pause
300	Urban	Middle	21:04:00	Cricket Frog	0	1.801845	1.801845	Pause
615	Rural	Far	5:20:00	Cricket Frog	50.428651	52.23009	1.801439	Pause
79	Urban	Close	20:31:00	Cricket Frog	51.805808	53.60709	1.801282	Pause
566	Urban	Far	23:37:00	Cricket Frog	47.411431	49.209119	1.797688	Pause
784	Rural	Middle	22:04:00	Cricket Frog	2.849439	4.643721	1.794282	Pause
82	Urban	Close	23:32:00	Cricket Frog	18.802104	20.595042	1.792938	Call
750	Rural	Far	21:19:00	Cajun Chorus Frog	9.3408486	11.131787	1.7909384	Call
782	Rural	Middle	20:33:00	Cricket Frog	8.166598	9.956568	1.78997	Call
611	Rural	Far	1:37:00	Cricket Frog	7.2487225	9.036411	1.7876885	Pause
751	Rural	Far	22:23:00	Cajun Chorus Frog	55.7389665	57.5264362	1.7874697	Pause
756	Rural	Far	3:14:00	Cajun Chorus Frog	46.977962	48.7639	1.785938	Call
80	Urban	Close	21:23:00	Cricket Frog	21.718511	23.50345	1.784939	Pause
717	Rural	Far	21:44:00	Cajun Chorus Frog	40.289646	42.0719282	1.7822822	Call
566	Urban	Far	23:37:00	Cricket Frog	20.472323	22.252199	1.779876	Call
754	Rural	Far	1:56:00	Cajun Chorus Frog	50.384057	52.162308	1.778251	Call
299	Urban	Middle	20:48:00	Cricket Frog	28.217452	29.991953	1.774501	Pause
721	Rural	Far	1:24:00	Cajun Chorus Frog	10.02688	11.798912	1.772032	Call
300	Urban	Middle	21:04:00	Cricket Frog	46.516899	48.288369	1.77147	Pause
718	Rural	Far	22:09:00	Cajun Chorus Frog	28.334421	30.1038907	1.7694697	Call
783	Rural	Middle	21:21:00	Cricket Frog	0	1.767282	1.767282	Pause
607	Rural	Far	21:36:00	Cricket Frog	20.127229	21.894261	1.767032	Call
83	Urban	Close	0:19:00	Cricket Frog	4.663346	6.428628	1.765282	Pause
887	Rural	Middle	2:37:00	Cajun Chorus Frog	30.4201096	32.182798	1.7626884	Call
758	Rural	Far	5:53:00	Cajun Chorus Frog	16.860946	18.622041	1.761095	Pause
758	Rural	Far	5:53:00	Cajun Chorus Frog	35.372675	37.133582	1.760907	Pause
36	Urban	Close	21:10:00	Cricket Frog	55.626654	57.387405	1.760751	Pause
787	Rural	Middle	1:58:00	Cricket Frog	0	1.760251	1.760251	Pause
754	Rural	Far	1:56:00	Cajun Chorus Frog	46.967337	48.724432	1.757095	Call
301	Urban	Middle	22:24:00	Cricket Frog	30.425047	32.181329	1.756282	Pause
81	Urban	Close	22:47:00	Cricket Frog	52.2267147	53.9824031	1.7556884	Pause
758	Rural	Far	5:53:00	Cajun Chorus Frog	31.611673	33.366767	1.755094	Call
304	Urban	Middle	1:26:00	Cricket Frog	7.425535	9.180224	1.754689	Pause
757	Rural	Far	4:20:00	Cajun Chorus Frog	39.626489	41.379928	1.753439	Pause
82	Urban	Close	23:32:00	Cricket Frog	22.241855	23.9927	1.750845	Pause
887	Rural	Middle	2:37:00	Cajun Chorus Frog	10.3646304	12.1080063	1.7433759	Call
82	Urban	Close	23:32:00	Cricket Frog	0	1.737407	1.737407	Pause
715	Rural	Far	19:37:00	Cajun Chorus Frog	16.47254	18.200759	1.728219	Call
757	Rural	Far	4:20:00	Cajun Chorus Frog	46.309712	48.036681	1.726969	Call
723	Rural	Far	3:14:00	Cajun Chorus Frog	45.837211	47.56415	1.726939	Call
753	Rural	Far	0:18:00	Cajun Chorus Frog	45.837211	47.56415	1.726939	Call
887	Rural	Middle	2:37:00	Cajun Chorus Frog	50.0614323	51.785402	1.7239697	Pause
754	Rural	Far	1:56:00	Cajun Chorus Frog	36.240238	37.963582	1.723344	Pause
565	Urban	Far	22:50:00	Cricket Frog	25.310732	27.028702	1.71797	Call
566	Urban	Far	23:37:00	Cricket Frog	26.95042	28.66514	1.71472	Call
78	Urban	Close	19:34:00	Cricket Frog	0	1.712876	1.712876	Pause
751	Rural	Far	22:23:00	Cajun Chorus Frog	4.6408774	6.3500658	1.7091884	Pause
786	Rural	Middle	0:05:00	Cricket Frog	49.3024007	51.0112766	1.7088759	Pause
754	Rural	Far	1:56:00	Cajun Chorus Frog	2.859501	4.566971	1.70747	Pause
36	Urban	Close	21:10:00	Cricket Frog	44.833742	46.537462	1.70372	Call
79	Urban	Close	20:31:00	Cricket Frog	17.617447	19.317385	1.699938	Pause
611	Rural	Far	1:37:00	Cricket Frog	35.9419875	37.6408946	1.6989071	Pause
83	Urban	Close	0:19:00	Cricket Frog	41.292147	42.988179	1.696032	Call
299	Urban	Middle	20:48:00	Cricket Frog	38.27627	39.971208	1.694938	Call
750	Rural	Far	21:19:00	Cajun Chorus Frog	6.8765348	8.5713482	1.6948134	Call
757	Rural	Far	4:20:00	Cajun Chorus Frog	27.244014	28.935734	1.69172	Call
716	Rural	Far	20:11:00	Cajun Chorus Frog	46.9115869	48.6008378	1.6892509	Pause
755	Rural	Far	2:47:00	Cajun Chorus Frog	15.372539	17.061759	1.68922	Pause
36	Urban	Close	21:10:00	Cricket Frog	39.163583	40.852678	1.689095	Pause
35	Urban	Close	20:44:00	Cricket Frog	30.301578	31.98986	1.688282	Call
605	Rural	Far	19:04:00	Cricket Frog	49.909776	51.5961206	1.6863446	Call
298	Urban	Middle	19:41:00	Cricket Frog	3.198595	4.882034	1.683439	Pause
751	Rural	Far	22:23:00	Cajun Chorus Frog	37.5708008	39.2527392	1.6819384	Pause
785	Rural	Middle	23:15:00	Cricket Frog	32.9057046	34.5875805	1.6818759	Pause
306	Urban	Middle	3:59:00	Cricket Frog	6.31466	7.994098	1.679438	Pause
34	Urban	Close	19:45:00	Cricket Frog	8.3499418	10.0279427	1.6780009	Call
717	Rural	Far	21:44:00	Cajun Chorus Frog	50.9351828	52.6123712	1.6771884	Call
782	Rural	Middle	20:33:00	Cricket Frog	26.337545	28.01414	1.676595	Call
717	Rural	Far	21:44:00	Cajun Chorus Frog	57.3159674	58.9900307	1.6740633	Call
758	Rural	Far	5:53:00	Cajun Chorus Frog	9.00463	10.675974	1.671344	Call
301	Urban	Middle	22:24:00	Cricket Frog	47.926337	49.596463	1.670126	Pause
299	Urban	Middle	20:48:00	Cricket Frog	42.673616	44.342711	1.669095	Call
299	Urban	Middle	20:48:00	Cricket Frog	0	1.668657	1.668657	Pause
885	Rural	Middle	0:15:00	Cajun Chorus Frog	11.0727558	12.7407254	1.6679696	Pause
615	Rural	Far	5:20:00	Cricket Frog	0	1.667032	1.667032	Pause
755	Rural	Far	2:47:00	Cajun Chorus Frog	45.829243	47.495181	1.665938	Call
783	Rural	Middle	21:21:00	Cricket Frog	48.65565	50.320526	1.664876	Pause
306	Urban	Middle	3:59:00	Cricket Frog	10.630037	12.294225	1.664188	Call
605	Rural	Far	19:04:00	Cricket Frog	30.9157974	32.578767	1.6629696	Pause
39	Urban	Close	0:08:00	Cricket Frog	45.88343	47.5454	1.66197	Pause
36	Urban	Close	21:10:00	Cricket Frog	19.443135	21.097198	1.654063	Pause
35	Urban	Close	20:44:00	Cricket Frog	58.351124	60	1.648876	Call
758	Rural	Far	5:53:00	Cajun Chorus Frog	55.57406	57.220155	1.646095	Pause
36	Urban	Close	21:10:00	Cricket Frog	29.973016	31.618579	1.645563	Pause
614	Rural	Far	4:28:00	Cricket Frog	7.120816	8.757598	1.636782	Pause
786	Rural	Middle	0:05:00	Cricket Frog	42.7056785	44.3387731	1.6330946	Pause
750	Rural	Far	21:19:00	Cajun Chorus Frog	21.7631363	23.3960747	1.6329384	Pause
787	Rural	Middle	1:58:00	Cricket Frog	52.40484	54.037403	1.632563	Call
750	Rural	Far	21:19:00	Cajun Chorus Frog	52.6893399	54.3209345	1.6315946	Call
38	Urban	Close	23:04:00	Cricket Frog	27.077608	28.708452	1.630844	Call
613	Rural	Far	3:52:00	Cricket Frog	15.392102	17.021853	1.629751	Call
301	Urban	Middle	22:24:00	Cricket Frog	0	1.629626	1.629626	Call
80	Urban	Close	21:23:00	Cricket Frog	47.448087	49.077276	1.629189	Call
756	Rural	Far	3:14:00	Cajun Chorus Frog	28.479921	30.103797	1.623876	Call
755	Rural	Far	2:47:00	Cajun Chorus Frog	21.252199	22.875887	1.623688	Call
303	Urban	Middle	0:35:00	Cricket Frog	58.378718	60	1.621282	Call
722	Rural	Far	2:36:00	Cajun Chorus Frog	29.18767145	30.80432854	1.61665709	Call
752	Rural	Far	23:33:00	Cajun Chorus Frog	29.18767145	30.80432854	1.61665709	Call
298	Urban	Middle	19:41:00	Cricket Frog	35.535269	37.151394	1.616125	Call
607	Rural	Far	21:36:00	Cricket Frog	45.312555	46.928556	1.616001	Pause
884	Rural	Middle	23:44:00	Cajun Chorus Frog	20.365479	21.980511	1.615032	Pause
751	Rural	Far	22:23:00	Cajun Chorus Frog	51.9845271	53.5980279	1.6135008	Pause
302	Urban	Middle	23:34:00	Cricket Frog	0.3892502	2.0005323	1.6112821	Pause
716	Rural	Far	20:11:00	Cajun Chorus Frog	49.4345882	51.0445266	1.6099384	Call
83	Urban	Close	0:19:00	Cricket Frog	1.903626	3.512533	1.608907	Call
302	Urban	Middle	23:34:00	Cricket Frog	34.1234865	35.7316749	1.6081884	Pause
300	Urban	Middle	21:04:00	Cricket Frog	40.322927	41.931053	1.608126	Call
611	Rural	Far	1:37:00	Cricket Frog	46.5910555	48.1964314	1.6053759	Call
784	Rural	Middle	22:04:00	Cricket Frog	29.929484	31.534266	1.604782	Pause
78	Urban	Close	19:34:00	Cricket Frog	50.124995	51.729121	1.604126	Pause
721	Rural	Far	1:24:00	Cajun Chorus Frog	32.177173	33.779768	1.602595	Pause
611	Rural	Far	1:37:00	Cricket Frog	22.7719181	24.3708564	1.5989383	Pause
83	Urban	Close	0:19:00	Cricket Frog	50.451339	52.044808	1.593469	Call
715	Rural	Far	19:37:00	Cajun Chorus Frog	7.587723	9.180005	1.592282	Call
786	Rural	Middle	0:05:00	Cricket Frog	51.3816205	52.9713713	1.5897508	Pause
610	Rural	Far	0:26:00	Cricket Frog	23.445918	25.032419	1.586501	Pause
781	Rural	Middle	19:28:00	Cricket Frog	23.445918	25.032419	1.586501	Pause
79	Urban	Close	20:31:00	Cricket Frog	44.267429	45.853899	1.58647	Call
751	Rural	Far	22:23:00	Cajun Chorus Frog	27.6225144	29.208609	1.5860946	Pause
719	Rural	Far	23:37:00	Cajun Chorus Frog	44.695586	46.279555	1.583969	Call
881	Rural	Middle	20:44:00	Cajun Chorus Frog	42.877147	44.460367	1.58322	Call
716	Rural	Far	20:11:00	Cajun Chorus Frog	51.0445266	52.6261212	1.5815946	Pause
38	Urban	Close	23:04:00	Cricket Frog	54.733685	56.313154	1.579469	Pause
306	Urban	Middle	3:59:00	Cricket Frog	3.904033	5.482222	1.578189	Pause
719	Rural	Far	23:37:00	Cajun Chorus Frog	48.212494	49.786213	1.573719	Pause
754	Rural	Far	1:56:00	Cajun Chorus Frog	5.818378	7.390129	1.571751	Pause
562	Urban	Far	19:14:00	Cricket Frog	32.60336	34.17424	1.57088	Call
719	Rural	Far	23:37:00	Cajun Chorus Frog	50.533745	52.104183	1.570438	Pause
611	Rural	Far	1:37:00	Cricket Frog	33.562455	35.1314558	1.5690008	Pause
303	Urban	Middle	0:35:00	Cricket Frog	37.269988	38.836895	1.566907	Pause
612	Rural	Far	2:04:00	Cricket Frog	55.15656	56.722842	1.566282	Pause
41	Urban	Close	2:52:00	Cricket Frog	21.74529258	23.31091839	1.56562581	Pause
82	Urban	Close	23:32:00	Cricket Frog	28.309452	29.874328	1.564876	Pause
611	Rural	Far	1:37:00	Cricket Frog	19.4916977	21.0542297	1.562532	Pause
80	Urban	Close	21:23:00	Cricket Frog	9.351661	10.911849	1.560188	Pause
608	Rural	Far	22:12:00	Cricket Frog	52.17809	53.730153	1.552063	Pause
82	Urban	Close	23:32:00	Cricket Frog	14.487914	16.037196	1.549282	Call
565	Urban	Far	22:50:00	Cricket Frog	36.667457	38.215926	1.548469	Pause
615	Rural	Far	5:20:00	Cricket Frog	20.290823	21.837511	1.546688	Pause
757	Rural	Far	4:20:00	Cajun Chorus Frog	48.143838	49.690213	1.546375	Pause
611	Rural	Far	1:37:00	Cricket Frog	55.0301224	56.5752482	1.5451258	Pause
609	Rural	Far	23:09:00	Cricket Frog	47.762119	49.306338	1.544219	Pause
718	Rural	Far	22:09:00	Cajun Chorus Frog	53.4357778	54.9775911	1.5418133	Call
304	Urban	Middle	1:26:00	Cricket Frog	5.694253	7.23391	1.539657	Pause
305	Urban	Middle	2:19:00	Cricket Frog	56.465842	58.004311	1.538469	Pause
38	Urban	Close	23:04:00	Cricket Frog	46.239868	47.776025	1.536157	Pause
610	Rural	Far	0:26:00	Cricket Frog	48.657432	50.192651	1.535219	Call
781	Rural	Middle	19:28:00	Cricket Frog	48.657432	50.192651	1.535219	Call
751	Rural	Far	22:23:00	Cajun Chorus Frog	31.9882667	33.5232362	1.5349695	Pause
302	Urban	Middle	23:34:00	Cricket Frog	41.1234902	42.6550847	1.5315945	Pause
79	Urban	Close	20:31:00	Cricket Frog	28.217296	29.745765	1.528469	Pause
715	Rural	Far	19:37:00	Cajun Chorus Frog	55.359591	56.885311	1.52572	Pause
718	Rural	Far	22:09:00	Cajun Chorus Frog	24.6260753	26.1506699	1.5245946	Pause
882	Rural	Middle	21:01:00	Cajun Chorus Frog	43.031147	44.551773	1.520626	Call
721	Rural	Far	1:24:00	Cajun Chorus Frog	58.480468	60	1.519532	Call
306	Urban	Middle	3:59:00	Cricket Frog	30.426485	31.944985	1.5185	Pause
36	Urban	Close	21:10:00	Cricket Frog	15.572196	17.08879	1.516594	Pause
42	Urban	Close	3:01:00	Cricket Frog	41.6286467	43.144585	1.5159383	Pause
754	Rural	Far	1:56:00	Cajun Chorus Frog	9.281255	10.795537	1.514282	Call
562	Urban	Far	19:14:00	Cricket Frog	23.49661	25.01086	1.51425	Pause
306	Urban	Middle	3:59:00	Cricket Frog	46.034649	47.547462	1.512813	Call
302	Urban	Middle	23:34:00	Cricket Frog	51.9046833	53.4172778	1.5125945	Pause
718	Rural	Far	22:09:00	Cajun Chorus Frog	16.8721025	18.3832283	1.5111258	Call
751	Rural	Far	22:23:00	Cajun Chorus Frog	39.8652083	41.3760216	1.5108133	Pause
715	Rural	Far	19:37:00	Cajun Chorus Frog	22.866949	24.377044	1.510095	Pause
37	Urban	Close	22:30:00	Cricket Frog	52.524621	54.032497	1.507876	Call
564	Urban	Far	21:30:00	Cricket Frog	45.21214855	46.71911808	1.50696953	Call
304	Urban	Middle	1:26:00	Cricket Frog	32.816673	34.322424	1.505751	Pause
36	Urban	Close	21:10:00	Cricket Frog	43.328273	44.833742	1.505469	Pause
722	Rural	Far	2:36:00	Cajun Chorus Frog	11.68953734	13.19200687	1.50246953	Call
752	Rural	Far	23:33:00	Cajun Chorus Frog	11.68953734	13.19200687	1.50246953	Call
610	Rural	Far	0:26:00	Cricket Frog	0	1.501438	1.501438	Pause
781	Rural	Middle	19:28:00	Cricket Frog	0	1.501438	1.501438	Pause
305	Urban	Middle	2:19:00	Cricket Frog	34.740143	36.240519	1.500376	Call
305	Urban	Middle	2:19:00	Cricket Frog	30.421047	31.919423	1.498376	Call
612	Rural	Far	2:04:00	Cricket Frog	9.752755	11.250881	1.498126	Call
39	Urban	Close	0:08:00	Cricket Frog	36.423894	37.919582	1.495688	Pause
755	Rural	Far	2:47:00	Cajun Chorus Frog	2.095564	3.589189	1.493625	Call
750	Rural	Far	21:19:00	Cajun Chorus Frog	23.3960747	24.889388	1.4933133	Call
83	Urban	Close	0:19:00	Cricket Frog	0	1.492595	1.492595	Pause
38	Urban	Close	23:04:00	Cricket Frog	35.659144	37.150519	1.491375	Pause
608	Rural	Far	22:12:00	Cricket Frog	58.51128	60	1.48872	Pause
722	Rural	Far	2:36:00	Cajun Chorus Frog	38.29114494	39.77886447	1.48771953	Pause
752	Rural	Far	23:33:00	Cajun Chorus Frog	38.29114494	39.77886447	1.48771953	Pause
614	Rural	Far	4:28:00	Cricket Frog	13.588476	15.075133	1.486657	Call
606	Rural	Far	20:39:00	Cricket Frog	17.76219675	19.24838503	1.48618828	Call
611	Rural	Far	1:37:00	Cricket Frog	5.6021279	7.0851287	1.4830008	Pause
81	Urban	Close	22:47:00	Cricket Frog	45.9859615	47.4689622	1.4830007	Pause
301	Urban	Middle	22:24:00	Cricket Frog	28.654484	30.136672	1.482188	Pause
565	Urban	Far	22:50:00	Cricket Frog	3.830096	5.31194	1.481844	Pause
887	Rural	Middle	2:37:00	Cajun Chorus Frog	48.5797753	50.0614323	1.481657	Call
719	Rural	Far	23:37:00	Cajun Chorus Frog	20.674542	22.156012	1.48147	Pause
306	Urban	Middle	3:59:00	Cricket Frog	56.166467	57.647686	1.481219	Pause
715	Rural	Far	19:37:00	Cajun Chorus Frog	6.057097	7.536816	1.479719	Call
612	Rural	Far	2:04:00	Cricket Frog	8.273973	9.752755	1.478782	Pause
611	Rural	Far	1:37:00	Cricket Frog	51.6311206	53.1081527	1.4770321	Call
610	Rural	Far	0:26:00	Cricket Frog	53.706778	55.183279	1.476501	Pause
781	Rural	Middle	19:28:00	Cricket Frog	53.706778	55.183279	1.476501	Pause
610	Rural	Far	0:26:00	Cricket Frog	50.863745	52.338371	1.474626	Call
781	Rural	Middle	19:28:00	Cricket Frog	50.863745	52.338371	1.474626	Call
605	Rural	Far	19:04:00	Cricket Frog	21.152136	22.6254805	1.4733445	Call
885	Rural	Middle	0:15:00	Cajun Chorus Frog	34.8276431	36.2974252	1.4697821	Pause
305	Urban	Middle	2:19:00	Cricket Frog	10.951693	12.4211	1.469407	Pause
755	Rural	Far	2:47:00	Cajun Chorus Frog	0	1.468782	1.468782	Pause
299	Urban	Middle	20:48:00	Cricket Frog	56.034217	57.502967	1.46875	Pause
751	Rural	Far	22:23:00	Cajun Chorus Frog	8.647567	10.1072865	1.4597195	Call
750	Rural	Far	21:19:00	Cajun Chorus Frog	19.5266977	20.9859797	1.459282	Pause
755	Rural	Far	2:47:00	Cajun Chorus Frog	13.641695	15.09882	1.457125	Pause
82	Urban	Close	23:32:00	Cricket Frog	7.280535	8.737598	1.457063	Call
716	Rural	Far	20:11:00	Cajun Chorus Frog	1.3998132	2.8565015	1.4566883	Call
787	Rural	Middle	1:58:00	Cricket Frog	25.787201	27.243889	1.456688	Call
719	Rural	Far	23:37:00	Cajun Chorus Frog	26.864889	28.321484	1.456595	Pause
758	Rural	Far	5:53:00	Cajun Chorus Frog	14.19207	15.646977	1.454907	Pause
748	Rural	Far	19:22:00	Cajun Chorus Frog	58.546093	60	1.453907	Call
754	Rural	Far	1:56:00	Cajun Chorus Frog	45.514274	46.967337	1.453063	Pause
721	Rural	Far	1:24:00	Cajun Chorus Frog	42.001209	43.453648	1.452439	Call
880	Rural	Middle	19:44:00	Cajun Chorus Frog	26.32156	27.773724	1.452164	Call
34	Urban	Close	19:45:00	Cricket Frog	51.0964954	52.5484649	1.4519695	Call
757	Rural	Far	4:20:00	Cajun Chorus Frog	21.027448	22.479262	1.451814	Call
787	Rural	Middle	1:58:00	Cricket Frog	10.015724	11.464818	1.449094	Call
565	Urban	Far	22:50:00	Cricket Frog	20.09676	21.545511	1.448751	Pause
886	Rural	Middle	1:28:00	Cajun Chorus Frog	53.104684	54.552403	1.447719	Pause
881	Rural	Middle	20:44:00	Cajun Chorus Frog	58.552343	60	1.447657	Pause
885	Rural	Middle	0:15:00	Cajun Chorus Frog	57.205311	58.6523118	1.4470008	Pause
718	Rural	Far	22:09:00	Cajun Chorus Frog	51.9888708	53.4357778	1.446907	Pause
42	Urban	Close	3:01:00	Cricket Frog	7.283035	8.7290983	1.4460633	Pause
751	Rural	Far	22:23:00	Cajun Chorus Frog	16.9796651	18.4227283	1.4430632	Pause
39	Urban	Close	0:08:00	Cricket Frog	8.213098	9.655849	1.442751	Call
301	Urban	Middle	22:24:00	Cricket Frog	53.461497	54.904154	1.442657	Pause
883	Rural	Middle	22:16:00	Cajun Chorus Frog	20.89273	22.33523	1.4425	Call
80	Urban	Close	21:23:00	Cricket Frog	26.589076	28.030296	1.44122	Pause
715	Rural	Far	19:37:00	Cajun Chorus Frog	58.559343	60	1.440657	Pause
615	Rural	Far	5:20:00	Cricket Frog	43.275804	44.71543	1.439626	Call
606	Rural	Far	20:39:00	Cricket Frog	7.47759764	8.91697339	1.43937575	Pause
40	Urban	Close	1:11:00	Cricket Frog	25.026013	26.464826	1.438813	Call
613	Rural	Far	3:52:00	Cricket Frog	54.413153	55.85081	1.437657	Pause
40	Urban	Close	1:11:00	Cricket Frog	45.588492	47.024774	1.436282	Call
79	Urban	Close	20:31:00	Cricket Frog	49.446682	50.882402	1.43572	Call
715	Rural	Far	19:37:00	Cajun Chorus Frog	46.47843	47.913962	1.435532	Pause
82	Urban	Close	23:32:00	Cricket Frog	20.595042	22.030449	1.435407	Pause
78	Urban	Close	19:34:00	Cricket Frog	1.815501	3.250314	1.434813	Pause
299	Urban	Middle	20:48:00	Cricket Frog	31.383016	32.817361	1.434345	Call
615	Rural	Far	5:20:00	Cricket Frog	46.406524	47.840025	1.433501	Call
886	Rural	Middle	1:28:00	Cajun Chorus Frog	25.173419	26.606701	1.433282	Call
79	Urban	Close	20:31:00	Cricket Frog	33.940268	35.373456	1.433188	Call
79	Urban	Close	20:31:00	Cricket Frog	42.77946	44.208398	1.428938	Call
81	Urban	Close	22:47:00	Cricket Frog	58.5712493	60	1.4287507	Pause
881	Rural	Middle	20:44:00	Cajun Chorus Frog	22.21048	23.6387	1.42822	Call
34	Urban	Close	19:45:00	Cricket Frog	27.8604208	29.2883278	1.427907	Call
610	Rural	Far	0:26:00	Cricket Frog	20.117823	21.545449	1.427626	Pause
781	Rural	Middle	19:28:00	Cricket Frog	20.117823	21.545449	1.427626	Pause
723	Rural	Far	3:14:00	Cajun Chorus Frog	27.18617	28.612296	1.426126	Call
753	Rural	Far	0:18:00	Cajun Chorus Frog	27.18617	28.612296	1.426126	Call
716	Rural	Far	20:11:00	Cajun Chorus Frog	16.9480713	18.3732596	1.4251883	Call
783	Rural	Middle	21:21:00	Cricket Frog	14.057351	15.482352	1.425001	Call
758	Rural	Far	5:53:00	Cajun Chorus Frog	39.391146	40.815865	1.424719	Pause
722	Rural	Far	2:36:00	Cajun Chorus Frog	52.81987126	54.243997	1.42412574	Pause
752	Rural	Far	23:33:00	Cajun Chorus Frog	52.81987126	54.243997	1.42412574	Pause
716	Rural	Far	20:11:00	Cajun Chorus Frog	44.0049917	45.4288987	1.423907	Call
721	Rural	Far	1:24:00	Cajun Chorus Frog	52.60359	54.025247	1.421657	Call
78	Urban	Close	19:34:00	Cricket Frog	3.614158	5.035721	1.421563	Pause
754	Rural	Far	1:56:00	Cajun Chorus Frog	28.845015	30.266078	1.421063	Pause
611	Rural	Far	1:37:00	Cricket Frog	4.0584709	5.4769716	1.4185007	Pause
881	Rural	Middle	20:44:00	Cajun Chorus Frog	31.926017	33.344236	1.418219	Call
34	Urban	Close	19:45:00	Cricket Frog	42.331272	43.7492415	1.4179695	Call
785	Rural	Middle	23:15:00	Cricket Frog	10.2240991	11.6405686	1.4164695	Pause
608	Rural	Far	22:12:00	Cricket Frog	49.747682	51.163402	1.41572	Call
881	Rural	Middle	20:44:00	Cajun Chorus Frog	17.42079	18.836416	1.415626	Call
886	Rural	Middle	1:28:00	Cajun Chorus Frog	29.112296	30.526328	1.414032	Call
883	Rural	Middle	22:16:00	Cajun Chorus Frog	0	1.413407	1.413407	Pause
607	Rural	Far	21:36:00	Cricket Frog	34.295674	35.708581	1.412907	Pause
40	Urban	Close	1:11:00	Cricket Frog	40.180615	41.593397	1.412782	Call
305	Urban	Middle	2:19:00	Cricket Frog	53.086059	54.498091	1.412032	Call
80	Urban	Close	21:23:00	Cricket Frog	6.197972	7.60991	1.411938	Call
787	Rural	Middle	1:58:00	Cricket Frog	12.573319	13.983601	1.410282	Pause
301	Urban	Middle	22:24:00	Cricket Frog	55.729842	57.139686	1.409844	Pause
884	Rural	Middle	23:44:00	Cajun Chorus Frog	17.890228	19.299198	1.40897	Pause
81	Urban	Close	22:47:00	Cricket Frog	50.0950573	51.5039956	1.4089383	Pause
717	Rural	Far	21:44:00	Cajun Chorus Frog	15.2615704	16.6704149	1.4088445	Pause
37	Urban	Close	22:30:00	Cricket Frog	35.1853	36.593644	1.408344	Call
717	Rural	Far	21:44:00	Cajun Chorus Frog	22.8221994	24.2299814	1.407782	Call
756	Rural	Far	3:14:00	Cajun Chorus Frog	4.382784	5.790128	1.407344	Call
885	Rural	Middle	0:15:00	Cajun Chorus Frog	43.6369602	45.042711	1.4057508	Call
614	Rural	Far	4:28:00	Cricket Frog	21.028011	22.433574	1.405563	Pause
884	Rural	Middle	23:44:00	Cajun Chorus Frog	41.861209	43.265304	1.404095	Call
750	Rural	Far	21:19:00	Cajun Chorus Frog	14.4250388	15.8286957	1.4036569	Pause
566	Urban	Far	23:37:00	Cricket Frog	16.732852	18.136447	1.403595	Call
303	Urban	Middle	0:35:00	Cricket Frog	39.414864	40.81824	1.403376	Pause
887	Rural	Middle	2:37:00	Cajun Chorus Frog	56.4853732	57.8885614	1.4031882	Call
80	Urban	Close	21:23:00	Cricket Frog	53.780059	55.183185	1.403126	Pause
301	Urban	Middle	22:24:00	Cricket Frog	51.93759	53.339434	1.401844	Pause
608	Rural	Far	22:12:00	Cricket Frog	47.4279	48.828775	1.400875	Pause
718	Rural	Far	22:09:00	Cajun Chorus Frog	34.7797994	36.1796751	1.3998757	Call
757	Rural	Far	4:20:00	Cajun Chorus Frog	15.834196	17.232665	1.398469	Pause
41	Urban	Close	2:52:00	Cricket Frog	57.31234235	58.71071808	1.39837573	Pause
609	Rural	Far	23:09:00	Cricket Frog	21.820668	23.217168	1.3965	Call
782	Rural	Middle	20:33:00	Cricket Frog	3.371877	4.767815	1.395938	Pause
82	Urban	Close	23:32:00	Cricket Frog	10.049755	11.445162	1.395407	Call
39	Urban	Close	0:08:00	Cricket Frog	55.875185	57.270186	1.395001	Call
610	Rural	Far	0:26:00	Cricket Frog	11.652662	13.047069	1.394407	Pause
781	Rural	Middle	19:28:00	Cricket Frog	11.652662	13.047069	1.394407	Pause
302	Urban	Middle	23:34:00	Cricket Frog	21.9906677	23.3841372	1.3934695	Pause
613	Rural	Far	3:52:00	Cricket Frog	36.980988	38.372801	1.391813	Call
757	Rural	Far	4:20:00	Cajun Chorus Frog	36.007894	37.399019	1.391125	Call
606	Rural	Far	20:39:00	Cricket Frog	58.60893678	60	1.39106322	Pause
605	Rural	Far	19:04:00	Cricket Frog	37.9042385	39.2950517	1.3908132	Pause
614	Rural	Far	4:28:00	Cricket Frog	41.793553	43.183804	1.390251	Call
35	Urban	Close	20:44:00	Cricket Frog	21.972668	23.362856	1.390188	Pause
35	Urban	Close	20:44:00	Cricket Frog	52.088465	53.477559	1.389094	Call
612	Rural	Far	2:04:00	Cricket Frog	4.280565	5.668472	1.387907	Call
715	Rural	Far	19:37:00	Cajun Chorus Frog	35.098112	36.484925	1.386813	Pause
715	Rural	Far	19:37:00	Cajun Chorus Frog	14.862445	16.248852	1.386407	Call
41	Urban	Close	2:52:00	Cricket Frog	48.01549376	49.40158823	1.38609447	Call
34	Urban	Close	19:45:00	Cricket Frog	56.0895917	57.4755612	1.3859695	Call
882	Rural	Middle	21:01:00	Cajun Chorus Frog	50.493245	51.878683	1.385438	Pause
35	Urban	Close	20:44:00	Cricket Frog	34.490955	35.875487	1.384532	Call
885	Rural	Middle	0:15:00	Cajun Chorus Frog	46.7797744	48.1638063	1.3840319	Call
306	Urban	Middle	3:59:00	Cricket Frog	54.78406	56.166467	1.382407	Call
784	Rural	Middle	22:04:00	Cricket Frog	6.61241	7.994035	1.381625	Pause
782	Rural	Middle	20:33:00	Cricket Frog	5.304815	6.68566	1.380845	Pause
302	Urban	Middle	23:34:00	Cricket Frog	19.4863851	20.8664796	1.3800945	Pause
721	Rural	Far	1:24:00	Cajun Chorus Frog	33.898111	35.277612	1.379501	Pause
298	Urban	Middle	19:41:00	Cricket Frog	15.897821	17.276321	1.3785	Call
751	Rural	Far	22:23:00	Cajun Chorus Frog	3.1379704	4.5161274	1.378157	Pause
751	Rural	Far	22:23:00	Cajun Chorus Frog	43.756304	45.1327735	1.3764695	Pause
754	Rural	Far	1:56:00	Cajun Chorus Frog	54.313341	55.689748	1.376407	Call
35	Urban	Close	20:44:00	Cricket Frog	35.875487	37.250863	1.375376	Pause
36	Urban	Close	21:10:00	Cricket Frog	52.284652	53.659715	1.375063	Pause
782	Rural	Middle	20:33:00	Cricket Frog	24.963451	26.337545	1.374094	Pause
786	Rural	Middle	0:05:00	Cricket Frog	25.9168885	27.2897017	1.3728132	Pause
886	Rural	Middle	1:28:00	Cajun Chorus Frog	56.291342	57.663936	1.372594	Pause
609	Rural	Far	23:09:00	Cricket Frog	57.97578	59.348125	1.372345	Pause
80	Urban	Close	21:23:00	Cricket Frog	55.18456	56.555936	1.371376	Pause
721	Rural	Far	1:24:00	Cajun Chorus Frog	4.312033	5.68219	1.370157	Call
887	Rural	Middle	2:37:00	Cajun Chorus Frog	8.3863169	9.7523488	1.3660319	Call
615	Rural	Far	5:20:00	Cricket Frog	54.119278	55.485216	1.365938	Pause
751	Rural	Far	22:23:00	Cajun Chorus Frog	33.8017676	35.1676121	1.3658445	Pause
80	Urban	Close	21:23:00	Cricket Frog	18.873385	20.237948	1.364563	Call
81	Urban	Close	22:47:00	Cricket Frog	27.0417016	28.4042023	1.3625007	Call
716	Rural	Far	20:11:00	Cajun Chorus Frog	13.361132	14.7230077	1.3618757	Call
40	Urban	Close	1:11:00	Cricket Frog	51.016495	52.378184	1.361689	Pause
562	Urban	Far	19:14:00	Cricket Frog	51.53046	52.89184	1.36138	Pause
722	Rural	Far	2:36:00	Cajun Chorus Frog	8.5501607	9.91134891	1.36118821	Call
752	Rural	Far	23:33:00	Cajun Chorus Frog	8.5501607	9.91134891	1.36118821	Call
723	Rural	Far	3:14:00	Cajun Chorus Frog	38.507676	39.868365	1.360689	Pause
753	Rural	Far	0:18:00	Cajun Chorus Frog	38.507676	39.868365	1.360689	Pause
750	Rural	Far	21:19:00	Cajun Chorus Frog	0.1219688	1.481157	1.3591882	Call
609	Rural	Far	23:09:00	Cricket Frog	40.220083	41.578272	1.358189	Pause
81	Urban	Close	22:47:00	Cricket Frog	7.8662541	9.2232548	1.3570007	Call
615	Rural	Far	5:20:00	Cricket Frog	56.251842	57.608561	1.356719	Pause
41	Urban	Close	2:52:00	Cricket Frog	38.42848876	39.78467697	1.35618821	Call
38	Urban	Close	23:04:00	Cricket Frog	29.379797	30.735422	1.355625	Pause
719	Rural	Far	23:37:00	Cajun Chorus Frog	28.971078	30.323235	1.352157	Pause
786	Rural	Middle	0:05:00	Cricket Frog	18.8218848	20.173323	1.3514382	Call
786	Rural	Middle	0:05:00	Cricket Frog	45.3943674	46.7431181	1.3487507	Pause
749	Rural	Far	20:45:00	Cajun Chorus Frog	33.025455	34.374174	1.348719	Pause
562	Urban	Far	19:14:00	Cricket Frog	25.01086	26.35926	1.3484	Call
715	Rural	Far	19:37:00	Cajun Chorus Frog	36.629925	37.978051	1.348126	Pause
610	Rural	Far	0:26:00	Cricket Frog	42.76871	44.115554	1.346844	Pause
781	Rural	Middle	19:28:00	Cricket Frog	42.76871	44.115554	1.346844	Pause
719	Rural	Far	23:37:00	Cajun Chorus Frog	57.319124	58.664687	1.345563	Pause
882	Rural	Middle	21:01:00	Cajun Chorus Frog	44.551773	45.896055	1.344282	Pause
39	Urban	Close	0:08:00	Cricket Frog	11.1901	12.534069	1.343969	Pause
783	Rural	Middle	21:21:00	Cricket Frog	42.432053	43.775773	1.34372	Call
301	Urban	Middle	22:24:00	Cricket Frog	46.279305	47.622962	1.343657	Pause
303	Urban	Middle	0:35:00	Cricket Frog	43.892492	45.23593	1.343438	Pause
755	Rural	Far	2:47:00	Cajun Chorus Frog	25.314326	26.657514	1.343188	Pause
566	Urban	Far	23:37:00	Cricket Frog	38.652989	39.992427	1.339438	Pause
751	Rural	Far	22:23:00	Cajun Chorus Frog	19.2576663	20.596292	1.3386257	Pause
610	Rural	Far	0:26:00	Cricket Frog	3.612752	4.950721	1.337969	Pause
781	Rural	Middle	19:28:00	Cricket Frog	3.612752	4.950721	1.337969	Pause
881	Rural	Middle	20:44:00	Cajun Chorus Frog	28.361109	29.698765	1.337656	Pause
38	Urban	Close	23:04:00	Cricket Frog	52.934715	54.269091	1.334376	Pause
303	Urban	Middle	0:35:00	Cricket Frog	11.975787	13.310132	1.334345	Pause
82	Urban	Close	23:32:00	Cricket Frog	31.01711	32.347767	1.330657	Pause
887	Rural	Middle	2:37:00	Cajun Chorus Frog	58.4130617	59.7427186	1.3296569	Call
719	Rural	Far	23:37:00	Cajun Chorus Frog	46.701274	48.0284	1.327126	Call
78	Urban	Close	19:34:00	Cricket Frog	38.695551	40.022177	1.326626	Pause
42	Urban	Close	3:01:00	Cricket Frog	13.3240694	14.6506951	1.3266257	Call
298	Urban	Middle	19:41:00	Cricket Frog	0	1.325688	1.325688	Pause
757	Rural	Far	4:20:00	Cajun Chorus Frog	9.121224	10.446912	1.325688	Call
885	Rural	Middle	0:15:00	Cajun Chorus Frog	40.347396	41.6729592	1.3255632	Pause
612	Rural	Far	2:04:00	Cricket Frog	57.632874	58.958374	1.3255	Call
883	Rural	Middle	22:16:00	Cajun Chorus Frog	49.278463	50.602714	1.324251	Call
609	Rural	Far	23:09:00	Cricket Frog	12.080944	13.405163	1.324219	Call
304	Urban	Middle	1:26:00	Cricket Frog	52.132871	53.45684	1.323969	Call
304	Urban	Middle	1:26:00	Cricket Frog	18.879635	20.202542	1.322907	Pause
785	Rural	Middle	23:15:00	Cricket Frog	56.7464358	58.068624	1.3221882	Pause
716	Rural	Far	20:11:00	Cajun Chorus Frog	38.6621139	39.9840208	1.3219069	Pause
716	Rural	Far	20:11:00	Cajun Chorus Frog	34.8770494	36.1974876	1.3204382	Pause
83	Urban	Close	0:19:00	Cricket Frog	57.984655	59.304562	1.319907	Call
35	Urban	Close	20:44:00	Cricket Frog	26.228326	27.545733	1.317407	Pause
42	Urban	Close	3:01:00	Cricket Frog	21.5900737	22.9068557	1.316782	Pause
748	Rural	Far	19:22:00	Cajun Chorus Frog	40.805521	42.121678	1.316157	Call
82	Urban	Close	23:32:00	Cricket Frog	43.288241	44.604242	1.316001	Pause
37	Urban	Close	22:30:00	Cricket Frog	55.817123	57.132592	1.315469	Call
883	Rural	Middle	22:16:00	Cajun Chorus Frog	13.712132	15.026008	1.313876	Pause
718	Rural	Far	22:09:00	Cajun Chorus Frog	38.8209265	40.1333022	1.3123757	Call
566	Urban	Far	23:37:00	Cricket Frog	57.170467	58.482655	1.312188	Pause
41	Urban	Close	2:52:00	Cricket Frog	45.04405471	46.35561789	1.31156318	Call
883	Rural	Middle	22:16:00	Cajun Chorus Frog	36.815832	38.127207	1.311375	Pause
758	Rural	Far	5:53:00	Cajun Chorus Frog	48.8554	50.166339	1.310939	Pause
719	Rural	Far	23:37:00	Cajun Chorus Frog	36.021894	37.332457	1.310563	Call
721	Rural	Far	1:24:00	Cajun Chorus Frog	35.678394	36.988238	1.309844	Pause
758	Rural	Far	5:53:00	Cajun Chorus Frog	10.878756	12.186881	1.308125	Call
719	Rural	Far	23:37:00	Cajun Chorus Frog	14.921352	16.22804	1.306688	Call
787	Rural	Middle	1:58:00	Cricket Frog	38.383582	39.689646	1.306064	Pause
302	Urban	Middle	23:34:00	Cricket Frog	26.7034827	28.0092021	1.3057194	Pause
886	Rural	Middle	1:28:00	Cajun Chorus Frog	47.425306	48.730963	1.305657	Call
36	Urban	Close	21:10:00	Cricket Frog	33.084236	34.389518	1.305282	Pause
301	Urban	Middle	22:24:00	Cricket Frog	57.376374	58.681656	1.305282	Pause
614	Rural	Far	4:28:00	Cricket Frog	49.666495	50.970058	1.303563	Pause
756	Rural	Far	3:14:00	Cajun Chorus Frog	48.7639	50.067057	1.303157	Pause
721	Rural	Far	1:24:00	Cajun Chorus Frog	17.924603	19.227698	1.303095	Pause
615	Rural	Far	5:20:00	Cricket Frog	25.838388	27.141295	1.302907	Pause
886	Rural	Middle	1:28:00	Cajun Chorus Frog	57.663936	58.966718	1.302782	Call
79	Urban	Close	20:31:00	Cricket Frog	25.73792	27.04017	1.30225	Call
613	Rural	Far	3:52:00	Cricket Frog	31.483985	32.784642	1.300657	Call
718	Rural	Far	22:09:00	Cajun Chorus Frog	41.5616154	42.8616161	1.3000007	Pause
78	Urban	Close	19:34:00	Cricket Frog	41.560865	42.86071	1.299845	Pause
722	Rural	Far	2:36:00	Cajun Chorus Frog	50.95843279	52.25743347	1.29900068	Call
752	Rural	Far	23:33:00	Cajun Chorus Frog	50.95843279	52.25743347	1.29900068	Call
887	Rural	Middle	2:37:00	Cajun Chorus Frog	46.3722117	47.6703686	1.2981569	Call
562	Urban	Far	19:14:00	Cricket Frog	31.30561	32.60336	1.29775	Pause
41	Urban	Close	2:52:00	Cricket Frog	50.56287008	51.86043326	1.29756318	Pause
881	Rural	Middle	20:44:00	Cajun Chorus Frog	44.460367	45.75793	1.297563	Pause
720	Rural	Far	0:15:00	Cajun Chorus Frog	52.702059	53.997778	1.295719	Pause
606	Rural	Far	20:39:00	Cricket Frog	31.07032868	32.36442311	1.29409443	Pause
785	Rural	Middle	23:15:00	Cricket Frog	5.0667526	6.3603783	1.2936257	Pause
722	Rural	Far	2:36:00	Cajun Chorus Frog	4.24718971	5.53987789	1.29268818	Pause
752	Rural	Far	23:33:00	Cajun Chorus Frog	4.24718971	5.53987789	1.29268818	Pause
609	Rural	Far	23:09:00	Cricket Frog	37.202894	38.493645	1.290751	Pause
748	Rural	Far	19:22:00	Cajun Chorus Frog	16.919696	18.210416	1.29072	Pause
298	Urban	Middle	19:41:00	Cricket Frog	25.310701	26.601358	1.290657	Pause
756	Rural	Far	3:14:00	Cajun Chorus Frog	40.485177	41.771709	1.286532	Pause
757	Rural	Far	4:20:00	Cajun Chorus Frog	23.695262	24.981669	1.286407	Call
34	Urban	Close	19:45:00	Cricket Frog	52.5491524	53.8347155	1.2855631	Call
754	Rural	Far	1:56:00	Cajun Chorus Frog	39.063895	40.349084	1.285189	Pause
608	Rural	Far	22:12:00	Cricket Frog	41.027146	42.312178	1.285032	Call
881	Rural	Middle	20:44:00	Cajun Chorus Frog	24.963919	26.248951	1.285032	Call
715	Rural	Far	19:37:00	Cajun Chorus Frog	4.755034	6.039659	1.284625	Call
786	Rural	Middle	0:05:00	Cricket Frog	3.4084393	4.6910024	1.2825631	Pause
755	Rural	Far	2:47:00	Cajun Chorus Frog	57.769093	59.050937	1.281844	Call
300	Urban	Middle	21:04:00	Cricket Frog	9.956474	11.237662	1.281188	Call
754	Rural	Far	1:56:00	Cajun Chorus Frog	34.958549	36.238831	1.280282	Call
787	Rural	Middle	1:58:00	Cricket Frog	40.34724	41.624647	1.277407	Call
720	Rural	Far	0:15:00	Cajun Chorus Frog	46.363337	47.63915	1.275813	Call
302	Urban	Middle	23:34:00	Cricket Frog	55.3993101	56.674967	1.2756569	Pause
565	Urban	Far	22:50:00	Cricket Frog	41.650178	42.924866	1.274688	Call
884	Rural	Middle	23:44:00	Cajun Chorus Frog	58.725624	60	1.274376	Pause
715	Rural	Far	19:37:00	Cajun Chorus Frog	53.013184	54.287466	1.274282	Call
751	Rural	Far	22:23:00	Cajun Chorus Frog	7.1117537	8.3851919	1.2734382	Call
614	Rural	Far	4:28:00	Cricket Frog	40.519459	41.792491	1.273032	Call
717	Rural	Far	21:44:00	Cajun Chorus Frog	29.0429214	30.315672	1.2727506	Pause
750	Rural	Far	21:19:00	Cajun Chorus Frog	50.7991827	52.0719021	1.2727194	Call
35	Urban	Close	20:44:00	Cricket Frog	7.995473	9.268067	1.272594	Pause
610	Rural	Far	0:26:00	Cricket Frog	39.452583	40.725115	1.272532	Pause
781	Rural	Middle	19:28:00	Cricket Frog	39.452583	40.725115	1.272532	Pause
717	Rural	Far	21:44:00	Cajun Chorus Frog	55.8590916	57.131061	1.2719694	Call
756	Rural	Far	3:14:00	Cajun Chorus Frog	32.831486	34.102518	1.271032	Pause
716	Rural	Far	20:11:00	Cajun Chorus Frog	2.8568452	4.1275959	1.2707507	Call
610	Rural	Far	0:26:00	Cricket Frog	17.660165	18.930447	1.270282	Call
781	Rural	Middle	19:28:00	Cricket Frog	17.660165	18.930447	1.270282	Call
887	Rural	Middle	2:37:00	Cajun Chorus Frog	6.687691	7.9564729	1.2687819	Call
609	Rural	Far	23:09:00	Cricket Frog	44.837305	46.104805	1.2675	Pause
305	Urban	Middle	2:19:00	Cricket Frog	21.428542	22.695699	1.267157	Call
614	Rural	Far	4:28:00	Cricket Frog	19.761292	21.027667	1.266375	Pause
300	Urban	Middle	21:04:00	Cricket Frog	13.606882	14.870539	1.263657	Pause
608	Rural	Far	22:12:00	Cricket Frog	15.424414	16.687915	1.263501	Call
723	Rural	Far	3:14:00	Cajun Chorus Frog	41.784834	43.047179	1.262345	Call
753	Rural	Far	0:18:00	Cajun Chorus Frog	41.784834	43.047179	1.262345	Call
80	Urban	Close	21:23:00	Cricket Frog	58.740437	60	1.259563	Call
42	Urban	Close	3:01:00	Cricket Frog	4.3826898	5.6406592	1.2579694	Pause
304	Urban	Middle	1:26:00	Cricket Frog	31.51111	32.76783	1.25672	Pause
611	Rural	Far	1:37:00	Cricket Frog	56.7313108	57.987499	1.2561882	Pause
748	Rural	Far	19:22:00	Cajun Chorus Frog	48.792307	50.046932	1.254625	Pause
304	Urban	Middle	1:26:00	Cricket Frog	46.649337	47.902869	1.253532	Call
614	Rural	Far	4:28:00	Cricket Frog	18.50926	19.761292	1.252032	Call
305	Urban	Middle	2:19:00	Cricket Frog	27.375358	28.625609	1.250251	Call
757	Rural	Far	4:20:00	Cajun Chorus Frog	25.994389	27.244014	1.249625	Pause
719	Rural	Far	23:37:00	Cajun Chorus Frog	2.93422	4.183721	1.249501	Pause
81	Urban	Close	22:47:00	Cricket Frog	40.3785523	41.6265842	1.2480319	Pause
35	Urban	Close	20:44:00	Cricket Frog	54.953966	56.201748	1.247782	Call
885	Rural	Middle	0:15:00	Cajun Chorus Frog	13.9313823	15.1791329	1.2477506	Call
716	Rural	Far	20:11:00	Cajun Chorus Frog	26.5251076	27.7717957	1.2466881	Call
719	Rural	Far	23:37:00	Cajun Chorus Frog	11.552225	12.797163	1.244938	Call
754	Rural	Far	1:56:00	Cajun Chorus Frog	49.139244	50.384057	1.244813	Pause
35	Urban	Close	20:44:00	Cricket Frog	37.250863	38.495051	1.244188	Call
754	Rural	Far	1:56:00	Cajun Chorus Frog	33.714674	34.958549	1.243875	Pause
615	Rural	Far	5:20:00	Cricket Frog	42.032491	43.275804	1.243313	Pause
614	Rural	Far	4:28:00	Cricket Frog	17.26679	18.50926	1.24247	Pause
606	Rural	Far	20:39:00	Cricket Frog	39.95517706	41.19661521	1.24143815	Pause
715	Rural	Far	19:37:00	Cajun Chorus Frog	57.025311	58.266343	1.241032	Pause
784	Rural	Middle	22:04:00	Cricket Frog	21.252886	22.493324	1.240438	Call
883	Rural	Middle	22:16:00	Cajun Chorus Frog	55.641498	56.881311	1.239813	Pause
35	Urban	Close	20:44:00	Cricket Frog	41.615647	42.853741	1.238094	Call
723	Rural	Far	3:14:00	Cajun Chorus Frog	51.613277	52.850246	1.236969	Call
753	Rural	Far	0:18:00	Cajun Chorus Frog	51.613277	52.850246	1.236969	Call
80	Urban	Close	21:23:00	Cricket Frog	43.50271	44.73793	1.23522	Call
716	Rural	Far	20:11:00	Cajun Chorus Frog	29.2300152	30.4638596	1.2338444	Pause
306	Urban	Middle	3:59:00	Cricket Frog	21.764918	22.997699	1.232781	Pause
298	Urban	Middle	19:41:00	Cricket Frog	43.787648	45.018398	1.23075	Call
615	Rural	Far	5:20:00	Cricket Frog	7.562723	8.792067	1.229344	Call
883	Rural	Middle	22:16:00	Cajun Chorus Frog	7.227379	8.456286	1.228907	Pause
36	Urban	Close	21:10:00	Cricket Frog	10.136224	11.363756	1.227532	Call
882	Rural	Middle	21:01:00	Cajun Chorus Frog	0	1.225751	1.225751	Pause
300	Urban	Middle	21:04:00	Cricket Frog	23.684919	24.910169	1.22525	Call
757	Rural	Far	4:20:00	Cajun Chorus Frog	28.93839	30.162641	1.224251	Call
756	Rural	Far	3:14:00	Cajun Chorus Frog	14.243601	15.466946	1.223345	Call
717	Rural	Far	21:44:00	Cajun Chorus Frog	11.4167247	12.6398816	1.2231569	Call
300	Urban	Middle	21:04:00	Cricket Frog	51.464089	52.685684	1.221595	Pause
610	Rural	Far	0:26:00	Cricket Frog	37.120801	38.342239	1.221438	Pause
720	Rural	Far	0:15:00	Cajun Chorus Frog	22.711231	23.932669	1.221438	Call
781	Rural	Middle	19:28:00	Cricket Frog	37.120801	38.342239	1.221438	Pause
883	Rural	Middle	22:16:00	Cajun Chorus Frog	10.629599	11.850756	1.221157	Call
36	Urban	Close	21:10:00	Cricket Frog	24.175575	25.396013	1.220438	Pause
886	Rural	Middle	1:28:00	Cajun Chorus Frog	10.972568	12.192694	1.220126	Call
756	Rural	Far	3:14:00	Cajun Chorus Frog	16.879165	18.099228	1.220063	Call
718	Rural	Far	22:09:00	Cajun Chorus Frog	42.8616161	44.0813042	1.2196881	Call
886	Rural	Middle	1:28:00	Cajun Chorus Frog	17.868572	19.086635	1.218063	Pause
299	Urban	Middle	20:48:00	Cricket Frog	13.448663	14.666476	1.217813	Pause
41	Urban	Close	2:52:00	Cricket Frog	54.8117473	56.02849793	1.21675063	Pause
757	Rural	Far	4:20:00	Cajun Chorus Frog	22.479262	23.695262	1.216	Pause
34	Urban	Close	19:45:00	Cricket Frog	14.2564762	15.4721018	1.2156256	Pause
754	Rural	Far	1:56:00	Cajun Chorus Frog	58.784593	60	1.215407	Pause
787	Rural	Middle	1:58:00	Cricket Frog	41.624647	42.839897	1.21525	Pause
564	Urban	Far	21:30:00	Cricket Frog	6.23469075	7.44991013	1.21521938	Pause
758	Rural	Far	5:53:00	Cajun Chorus Frog	15.646977	16.860946	1.213969	Call
38	Urban	Close	23:04:00	Cricket Frog	41.236115	42.449991	1.213876	Pause
757	Rural	Far	4:20:00	Cajun Chorus Frog	6.44416	7.657598	1.213438	Call
786	Rural	Middle	0:05:00	Cricket Frog	34.1908928	35.4038622	1.2129694	Call
749	Rural	Far	20:45:00	Cajun Chorus Frog	36.942488	38.155395	1.212907	Pause
758	Rural	Far	5:53:00	Cajun Chorus Frog	18.622041	19.834792	1.212751	Call
718	Rural	Far	22:09:00	Cajun Chorus Frog	49.387807	50.5983389	1.2105319	Call
717	Rural	Far	21:44:00	Cajun Chorus Frog	7.629254	8.8396609	1.2104069	Call
883	Rural	Middle	22:16:00	Cajun Chorus Frog	19.013447	20.223792	1.210345	Call
566	Urban	Far	23:37:00	Cricket Frog	15.523321	16.732852	1.209531	Pause
886	Rural	Middle	1:28:00	Cajun Chorus Frog	36.194331	37.403707	1.209376	Pause
605	Rural	Far	19:04:00	Cricket Frog	1.4822508	2.6914077	1.2091569	Pause
613	Rural	Far	3:52:00	Cricket Frog	8.895505	10.104568	1.209063	Pause
723	Rural	Far	3:14:00	Cajun Chorus Frog	55.637748	56.846405	1.208657	Call
753	Rural	Far	0:18:00	Cajun Chorus Frog	55.637748	56.846405	1.208657	Call
883	Rural	Middle	22:16:00	Cajun Chorus Frog	54.397247	55.60531	1.208063	Pause
723	Rural	Far	3:14:00	Cajun Chorus Frog	31.186235	32.394236	1.208001	Call
753	Rural	Far	0:18:00	Cajun Chorus Frog	31.186235	32.394236	1.208001	Call
721	Rural	Far	1:24:00	Cajun Chorus Frog	56.257436	57.464686	1.20725	Call
715	Rural	Far	19:37:00	Cajun Chorus Frog	47.913962	49.120526	1.206564	Call
882	Rural	Middle	21:01:00	Cajun Chorus Frog	54.930154	56.135342	1.205188	Pause
298	Urban	Middle	19:41:00	Cricket Frog	6.351722	7.556816	1.205094	Pause
609	Rural	Far	23:09:00	Cricket Frog	30.827735	32.03261	1.204875	Pause
721	Rural	Far	1:24:00	Cajun Chorus Frog	43.686242	44.890523	1.204281	Call
715	Rural	Far	19:37:00	Cajun Chorus Frog	50.829683	52.033308	1.203625	Call
613	Rural	Far	3:52:00	Cricket Frog	17.993759	19.196697	1.202938	Pause
304	Urban	Middle	1:26:00	Cricket Frog	24.334106	25.535763	1.201657	Pause
614	Rural	Far	4:28:00	Cricket Frog	55.894654	57.095592	1.200938	Pause
886	Rural	Middle	1:28:00	Cajun Chorus Frog	31.028047	32.228829	1.200782	Call
303	Urban	Middle	0:35:00	Cricket Frog	55.985217	57.185467	1.20025	Pause
42	Urban	Close	3:01:00	Cricket Frog	29.712328	30.9111723	1.1988443	Call
615	Rural	Far	5:20:00	Cricket Frog	27.141295	28.340109	1.198814	Call
304	Urban	Middle	1:26:00	Cricket Frog	43.784273	44.982211	1.197938	Call
565	Urban	Far	22:50:00	Cricket Frog	55.196997	56.394498	1.197501	Pause
719	Rural	Far	23:37:00	Cajun Chorus Frog	58.802656	60	1.197344	Pause
39	Urban	Close	0:08:00	Cricket Frog	44.687117	45.88343	1.196313	Call
782	Rural	Middle	20:33:00	Cricket Frog	52.680527	53.875966	1.195439	Call
785	Rural	Middle	23:15:00	Cricket Frog	39.3906768	40.5858961	1.1952193	Call
756	Rural	Far	3:14:00	Cajun Chorus Frog	9.803536	10.998662	1.195126	Call
80	Urban	Close	21:23:00	Cricket Frog	57.201342	58.395187	1.193845	Call
785	Rural	Middle	23:15:00	Cricket Frog	51.1974642	52.3910898	1.1936256	Pause
786	Rural	Middle	0:05:00	Cricket Frog	14.4572575	15.6474456	1.1901881	Call
609	Rural	Far	23:09:00	Cricket Frog	43.50071	44.690586	1.189876	Pause
606	Rural	Far	20:39:00	Cricket Frog	1.50865704	2.69853266	1.18987562	Call
300	Urban	Middle	21:04:00	Cricket Frog	22.148387	23.338075	1.189688	Call
748	Rural	Far	19:22:00	Cajun Chorus Frog	11.403881	12.593382	1.189501	Call
40	Urban	Close	1:11:00	Cricket Frog	38.990239	40.179552	1.189313	Call
754	Rural	Far	1:56:00	Cajun Chorus Frog	52.162308	53.349809	1.187501	Pause
299	Urban	Middle	20:48:00	Cricket Frog	57.732061	58.918937	1.186876	Call
720	Rural	Far	0:15:00	Cajun Chorus Frog	6.44516	7.629691	1.184531	Call
716	Rural	Far	20:11:00	Cajun Chorus Frog	27.8415458	29.0251714	1.1836256	Call
884	Rural	Middle	23:44:00	Cajun Chorus Frog	36.436706	37.620301	1.183595	Call
564	Urban	Far	21:30:00	Cricket Frog	43.1021787	44.28505432	1.18287562	Call
749	Rural	Far	20:45:00	Cajun Chorus Frog	56.838905	58.02028	1.181375	Pause
718	Rural	Far	22:09:00	Cajun Chorus Frog	37.3393944	38.5206763	1.1812819	Call
715	Rural	Far	19:37:00	Cajun Chorus Frog	49.648745	50.829308	1.180563	Call
881	Rural	Middle	20:44:00	Cajun Chorus Frog	26.248951	27.428483	1.179532	Pause
305	Urban	Middle	2:19:00	Cricket Frog	24.293481	25.471607	1.178126	Call
611	Rural	Far	1:37:00	Cricket Frog	39.3279892	40.5050523	1.1770631	Pause
302	Urban	Middle	23:34:00	Cricket Frog	7.131035	8.3073793	1.1763443	Call
564	Urban	Far	21:30:00	Cricket Frog	38.2124574	39.38845801	1.17600061	Call
565	Urban	Far	22:50:00	Cricket Frog	51.971152	53.146496	1.175344	Pause
882	Rural	Middle	21:01:00	Cajun Chorus Frog	26.794451	27.969733	1.175282	Pause
716	Rural	Far	20:11:00	Cajun Chorus Frog	45.5095237	46.6835868	1.1740631	Pause
298	Urban	Middle	19:41:00	Cricket Frog	32.450548	33.623768	1.17322	Call
609	Rural	Far	23:09:00	Cricket Frog	49.620088	50.792839	1.172751	Pause
754	Rural	Far	1:56:00	Cajun Chorus Frog	14.660351	15.832164	1.171813	Call
564	Urban	Far	21:30:00	Cricket Frog	5.06328389	6.23469075	1.17140686	Call
881	Rural	Middle	20:44:00	Cajun Chorus Frog	34.895924	36.066894	1.17097	Call
81	Urban	Close	22:47:00	Cricket Frog	28.7236712	29.8939843	1.1703131	Call
749	Rural	Far	20:45:00	Cajun Chorus Frog	58.02028	59.190375	1.170095	Call
721	Rural	Far	1:24:00	Cajun Chorus Frog	8.539973	9.70863	1.168657	Call
717	Rural	Far	21:44:00	Cajun Chorus Frog	31.6297352	32.7978296	1.1680944	Pause
78	Urban	Close	19:34:00	Cricket Frog	47.380931	48.548557	1.167626	Pause
787	Rural	Middle	1:58:00	Cricket Frog	6.485722	7.653285	1.167563	Call
614	Rural	Far	4:28:00	Cricket Frog	12.4211	13.588476	1.167376	Pause
300	Urban	Middle	21:04:00	Cricket Frog	48.700963	49.868151	1.167188	Pause
41	Urban	Close	2:52:00	Cricket Frog	5.20419021	6.37037832	1.16618811	Call
81	Urban	Close	22:47:00	Cricket Frog	47.8922749	49.0580256	1.1657507	Pause
613	Rural	Far	3:52:00	Cricket Frog	48.154744	49.320026	1.165282	Pause
35	Urban	Close	20:44:00	Cricket Frog	43.570429	44.734117	1.163688	Call
755	Rural	Far	2:47:00	Cajun Chorus Frog	17.061759	18.224166	1.162407	Call
881	Rural	Middle	20:44:00	Cajun Chorus Frog	29.700797	30.861422	1.160625	Pause
566	Urban	Far	23:37:00	Cricket Frog	6.789629	7.949817	1.160188	Call
35	Urban	Close	20:44:00	Cricket Frog	19.423823	20.583698	1.159875	Call
606	Rural	Far	20:39:00	Cricket Frog	2.94365778	4.10306464	1.15940686	Call
301	Urban	Middle	22:24:00	Cricket Frog	44.682055	45.841243	1.159188	Pause
80	Urban	Close	21:23:00	Cricket Frog	4.61319	5.771441	1.158251	Call
784	Rural	Middle	22:04:00	Cricket Frog	55.705967	56.863905	1.157938	Call
606	Rural	Far	20:39:00	Cricket Frog	45.43011741	46.58683676	1.15671935	Pause
756	Rural	Far	3:14:00	Cajun Chorus Frog	52.45934	53.615372	1.156032	Call
609	Rural	Far	23:09:00	Cricket Frog	35.827175	36.982926	1.155751	Pause
751	Rural	Far	22:23:00	Cajun Chorus Frog	11.2296621	12.3853502	1.1556881	Call
610	Rural	Far	0:26:00	Cricket Frog	16.287352	17.442915	1.155563	Call
781	Rural	Middle	19:28:00	Cricket Frog	16.287352	17.442915	1.155563	Call
83	Urban	Close	0:19:00	Cricket Frog	30.421672	31.577079	1.155407	Call
82	Urban	Close	23:32:00	Cricket Frog	47.375087	48.530432	1.155345	Pause
611	Rural	Far	1:37:00	Cricket Frog	2.6184389	3.7733145	1.1548756	Pause
608	Rural	Far	22:12:00	Cricket Frog	32.949673	34.10383	1.154157	Call
717	Rural	Far	21:44:00	Cajun Chorus Frog	43.1784287	44.3325231	1.1540944	Pause
887	Rural	Middle	2:37:00	Cajun Chorus Frog	51.7854332	52.9357776	1.1503444	Pause
615	Rural	Far	5:20:00	Cricket Frog	15.210164	16.35979	1.149626	Call
750	Rural	Far	21:19:00	Cajun Chorus Frog	39.2861142	40.4356148	1.1495006	Call
748	Rural	Far	19:22:00	Cajun Chorus Frog	6.49591	7.643879	1.147969	Pause
883	Rural	Middle	22:16:00	Cajun Chorus Frog	35.641675	36.788957	1.147282	Pause
299	Urban	Middle	20:48:00	Cricket Frog	34.581174	35.727706	1.146532	Pause
81	Urban	Close	22:47:00	Cricket Frog	14.9408203	16.0873521	1.1465318	Pause
562	Urban	Far	19:14:00	Cricket Frog	40.13443	41.28077	1.14634	Call
787	Rural	Middle	1:58:00	Cricket Frog	34.390768	35.53605	1.145282	Pause
885	Rural	Middle	0:15:00	Cajun Chorus Frog	58.6523118	59.7973124	1.1450006	Call
756	Rural	Far	3:14:00	Cajun Chorus Frog	51.314089	52.458684	1.144595	Call
36	Urban	Close	21:10:00	Cricket Frog	49.944932	51.08912	1.144188	Pause
300	Urban	Middle	21:04:00	Cricket Frog	54.881497	56.024467	1.14297	Call
39	Urban	Close	0:08:00	Cricket Frog	26.248264	27.391233	1.142969	Pause
608	Rural	Far	22:12:00	Cricket Frog	44.85943	46.001211	1.141781	Call
720	Rural	Far	0:15:00	Cajun Chorus Frog	24.883607	26.025232	1.141625	Pause
883	Rural	Middle	22:16:00	Cajun Chorus Frog	4.480252	5.621378	1.141126	Call
564	Urban	Far	21:30:00	Cricket Frog	9.97991145	11.12044329	1.14053184	Call
882	Rural	Middle	21:01:00	Cajun Chorus Frog	3.18622	4.326534	1.140314	Call
566	Urban	Far	23:37:00	Cricket Frog	23.870075	25.009826	1.139751	Pause
782	Rural	Middle	20:33:00	Cricket Frog	32.638642	33.777893	1.139251	Pause
784	Rural	Middle	22:04:00	Cricket Frog	44.031429	45.169117	1.137688	Call
605	Rural	Far	19:04:00	Cricket Frog	46.2530866	47.3905872	1.1375006	Call
300	Urban	Middle	21:04:00	Cricket Frog	31.864235	33.001642	1.137407	Call
748	Rural	Far	19:22:00	Cajun Chorus Frog	15.782633	16.919696	1.137063	Call
37	Urban	Close	22:30:00	Cricket Frog	4.64744	5.783691	1.136251	Call
611	Rural	Far	1:37:00	Cricket Frog	18.2585095	19.3942289	1.1357194	Pause
723	Rural	Far	3:14:00	Cajun Chorus Frog	22.502074	23.63745	1.135376	Call
753	Rural	Far	0:18:00	Cajun Chorus Frog	22.502074	23.63745	1.135376	Call
887	Rural	Middle	2:37:00	Cajun Chorus Frog	38.6584576	39.793177	1.1347194	Call
716	Rural	Far	20:11:00	Cajun Chorus Frog	58.6982493	59.8325624	1.1343131	Pause
298	Urban	Middle	19:41:00	Cricket Frog	47.425368	48.558869	1.133501	Call
37	Urban	Close	22:30:00	Cricket Frog	22.659856	23.789887	1.130031	Pause
608	Rural	Far	22:12:00	Cricket Frog	21.198292	22.327918	1.129626	Pause
787	Rural	Middle	1:58:00	Cricket Frog	37.254676	38.383582	1.128906	Call
748	Rural	Far	19:22:00	Cajun Chorus Frog	31.255298	32.384079	1.128781	Pause
605	Rural	Far	19:04:00	Cricket Frog	17.3720715	18.5007284	1.1286569	Pause
716	Rural	Far	20:11:00	Cajun Chorus Frog	7.6208165	8.7494733	1.1286568	Call
41	Urban	Close	2:52:00	Cricket Frog	28.40170229	29.53014038	1.12843809	Pause
720	Rural	Far	0:15:00	Cajun Chorus Frog	58.871593	60	1.128407	Call
41	Urban	Close	2:52:00	Cricket Frog	51.86077701	52.9880901	1.12731309	Pause
882	Rural	Middle	21:01:00	Cajun Chorus Frog	14.603008	15.728946	1.125938	Call
605	Rural	Far	19:04:00	Cricket Frog	15.2210392	16.346446	1.1254068	Pause
606	Rural	Far	20:39:00	Cricket Frog	35.03645575	36.16086258	1.12440683	Pause
80	Urban	Close	21:23:00	Cricket Frog	12.174788	13.299163	1.124375	Call
83	Urban	Close	0:19:00	Cricket Frog	38.31802	39.441989	1.123969	Pause
884	Rural	Middle	23:44:00	Cajun Chorus Frog	56.394436	57.517811	1.123375	Call
37	Urban	Close	22:30:00	Cricket Frog	10.181005	11.3041	1.123095	Call
566	Urban	Far	23:37:00	Cricket Frog	34.529362	35.651987	1.122625	Call
884	Rural	Middle	23:44:00	Cajun Chorus Frog	33.690049	34.812518	1.122469	Pause
885	Rural	Middle	0:15:00	Cajun Chorus Frog	45.3314611	46.4526179	1.1211568	Pause
82	Urban	Close	23:32:00	Cricket Frog	2.915689	4.036783	1.121094	Call
720	Rural	Far	0:15:00	Cajun Chorus Frog	13.923601	15.044102	1.120501	Pause
611	Rural	Far	1:37:00	Cricket Frog	27.0653578	28.1851084	1.1197506	Pause
717	Rural	Far	21:44:00	Cajun Chorus Frog	18.4650096	19.584229	1.1192194	Call
38	Urban	Close	23:04:00	Cricket Frog	39.530864	40.649865	1.119001	Pause
611	Rural	Far	1:37:00	Cricket Frog	43.0430537	44.1614293	1.1183756	Call
565	Urban	Far	22:50:00	Cricket Frog	49.812245	50.930277	1.118032	Pause
757	Rural	Far	4:20:00	Cajun Chorus Frog	38.508176	39.626114	1.117938	Pause
613	Rural	Far	3:52:00	Cricket Frog	30.305141	31.422829	1.117688	Call
748	Rural	Far	19:22:00	Cajun Chorus Frog	34.753393	35.869425	1.116032	Call
882	Rural	Middle	21:01:00	Cajun Chorus Frog	11.544131	12.660007	1.115876	Call
787	Rural	Middle	1:58:00	Cricket Frog	45.99343	47.109087	1.115657	Pause
785	Rural	Middle	23:15:00	Cricket Frog	9.1087235	10.2240991	1.1153756	Call
750	Rural	Far	21:19:00	Cajun Chorus Frog	32.3811106	33.4947987	1.1136881	Call
38	Urban	Close	23:04:00	Cricket Frog	51.32387	52.436809	1.112939	Pause
718	Rural	Far	22:09:00	Cajun Chorus Frog	10.075099	11.1880371	1.1129381	Call
82	Urban	Close	23:32:00	Cricket Frog	44.855211	45.967743	1.112532	Pause
304	Urban	Middle	1:26:00	Cricket Frog	56.693748	57.805655	1.111907	Call
605	Rural	Far	19:04:00	Cricket Frog	23.9366062	25.0467943	1.1101881	Call
757	Rural	Far	4:20:00	Cajun Chorus Frog	37.399363	38.508176	1.108813	Call
566	Urban	Far	23:37:00	Cricket Frog	36.007113	37.115707	1.108594	Call
566	Urban	Far	23:37:00	Cricket Frog	5.620159	6.728566	1.108407	Call
605	Rural	Far	19:04:00	Cricket Frog	44.2096168	45.3177424	1.1081256	Call
37	Urban	Close	22:30:00	Cricket Frog	44.525992	45.633368	1.107376	Call
611	Rural	Far	1:37:00	Cricket Frog	49.511057	50.6180576	1.1070006	Call
614	Rural	Far	4:28:00	Cricket Frog	54.400841	55.507779	1.106938	Call
606	Rural	Far	20:39:00	Cricket Frog	11.73656861	12.84341294	1.10684433	Pause
299	Urban	Middle	20:48:00	Cricket Frog	23.585044	24.691482	1.106438	Call
80	Urban	Close	21:23:00	Cricket Frog	39.24502	40.349709	1.104689	Call
306	Urban	Middle	3:59:00	Cricket Frog	15.955133	17.058946	1.103813	Call
80	Urban	Close	21:23:00	Cricket Frog	31.362235	32.465704	1.103469	Pause
887	Rural	Middle	2:37:00	Cajun Chorus Frog	40.1175209	41.220709	1.1031881	Call
750	Rural	Far	21:19:00	Cajun Chorus Frog	55.7096228	56.8127171	1.1030943	Pause
756	Rural	Far	3:14:00	Cajun Chorus Frog	23.151887	24.254231	1.102344	Pause
298	Urban	Middle	19:41:00	Cricket Frog	12.801975	13.904226	1.102251	Pause
565	Urban	Far	22:50:00	Cricket Frog	12.565882	13.667663	1.101781	Call
302	Urban	Middle	23:34:00	Cricket Frog	42.9479911	44.0493667	1.1013756	Pause
719	Rural	Far	23:37:00	Cajun Chorus Frog	52.821371	53.922028	1.100657	Call
787	Rural	Middle	1:58:00	Cricket Frog	31.59911	32.699548	1.100438	Pause
722	Rural	Far	2:36:00	Cajun Chorus Frog	47.33883716	48.43924398	1.10040682	Call
752	Rural	Far	23:33:00	Cajun Chorus Frog	47.33883716	48.43924398	1.10040682	Call
34	Urban	Close	19:45:00	Cricket Frog	12.8393192	13.9396948	1.1003756	Pause
754	Rural	Far	1:56:00	Cajun Chorus Frog	37.963582	39.063895	1.100313	Call
298	Urban	Middle	19:41:00	Cricket Frog	51.799246	52.899528	1.100282	Call
566	Urban	Far	23:37:00	Cricket Frog	56.071779	57.170467	1.098688	Call
786	Rural	Middle	0:05:00	Cricket Frog	5.0805964	6.178597	1.0980006	Pause
39	Urban	Close	0:08:00	Cricket Frog	47.5454	48.643307	1.097907	Call
716	Rural	Far	20:11:00	Cajun Chorus Frog	0.3018439	1.398782	1.0969381	Call
718	Rural	Far	22:09:00	Cajun Chorus Frog	44.3981794	45.4939612	1.0957818	Call
565	Urban	Far	22:50:00	Cricket Frog	14.077476	15.17282	1.095344	Pause
614	Rural	Far	4:28:00	Cricket Frog	47.982462	49.077494	1.095032	Call
609	Rural	Far	23:09:00	Cricket Frog	46.485055	47.5799	1.094845	Pause
751	Rural	Far	22:23:00	Cajun Chorus Frog	42.1148969	43.2097413	1.0948444	Pause
298	Urban	Middle	19:41:00	Cricket Frog	39.655146	40.749334	1.094188	Pause
721	Rural	Far	1:24:00	Cajun Chorus Frog	21.732699	22.826824	1.094125	Call
301	Urban	Middle	22:24:00	Cricket Frog	40.114365	41.20674	1.092375	Pause
615	Rural	Far	5:20:00	Cricket Frog	53.026903	54.118903	1.092	Pause
758	Rural	Far	5:53:00	Cajun Chorus Frog	24.669419	25.761357	1.091938	Call
565	Urban	Far	22:50:00	Cricket Frog	24.219044	25.310732	1.091688	Pause
298	Urban	Middle	19:41:00	Cricket Frog	50.366807	51.456933	1.090126	Call
38	Urban	Close	23:04:00	Cricket Frog	22.695231	23.785106	1.089875	Pause
722	Rural	Far	2:36:00	Cajun Chorus Frog	10.15916154	11.24881836	1.08965682	Call
752	Rural	Far	23:33:00	Cajun Chorus Frog	10.15916154	11.24881836	1.08965682	Call
750	Rural	Far	21:19:00	Cajun Chorus Frog	58.9118432	60	1.0881568	Call
716	Rural	Far	20:11:00	Cajun Chorus Frog	52.6261212	53.7138092	1.087688	Call
756	Rural	Far	3:14:00	Cajun Chorus Frog	10.999318	12.086913	1.087595	Call
303	Urban	Middle	0:35:00	Cricket Frog	14.144007	15.231133	1.087126	Pause
717	Rural	Far	21:44:00	Cajun Chorus Frog	42.0914594	43.1784287	1.0869693	Call
39	Urban	Close	0:08:00	Cricket Frog	54.78831	55.875185	1.086875	Pause
41	Urban	Close	2:52:00	Cricket Frog	20.19460427	21.28119858	1.08659431	Pause
39	Urban	Close	0:08:00	Cricket Frog	33.100517	34.186862	1.086345	Call
38	Urban	Close	23:04:00	Cricket Frog	14.331445	15.415071	1.083626	Call
881	Rural	Middle	20:44:00	Cajun Chorus Frog	41.578834	42.662428	1.083594	Pause
36	Urban	Close	21:10:00	Cricket Frog	41.638584	42.721772	1.083188	Pause
717	Rural	Far	21:44:00	Cajun Chorus Frog	2.9737828	4.0553146	1.0815318	Pause
754	Rural	Far	1:56:00	Cajun Chorus Frog	57.703311	58.784593	1.081282	Call
564	Urban	Far	21:30:00	Cricket Frog	19.17404124	20.25519805	1.08115681	Pause
881	Rural	Middle	20:44:00	Cajun Chorus Frog	16.340696	17.420447	1.079751	Call
305	Urban	Middle	2:19:00	Cricket Frog	5.413003	6.492097	1.079094	Call
751	Rural	Far	22:23:00	Cajun Chorus Frog	45.8931802	46.9717432	1.078563	Pause
605	Rural	Far	19:04:00	Cricket Frog	58.7928119	59.8709999	1.078188	Pause
717	Rural	Far	21:44:00	Cajun Chorus Frog	48.1374001	49.2154006	1.0780005	Call
614	Rural	Far	4:28:00	Cricket Frog	31.119079	32.196548	1.077469	Pause
566	Urban	Far	23:37:00	Cricket Frog	22.252199	23.329481	1.077282	Pause
607	Rural	Far	21:36:00	Cricket Frog	40.360052	41.437272	1.07722	Pause
82	Urban	Close	23:32:00	Cricket Frog	57.730999	58.807968	1.076969	Pause
785	Rural	Middle	23:15:00	Cricket Frog	58.1849366	59.2614996	1.076563	Pause
81	Urban	Close	22:47:00	Cricket Frog	29.8946406	30.9709536	1.076313	Call
82	Urban	Close	23:32:00	Cricket Frog	41.802334	42.878179	1.075845	Pause
885	Rural	Middle	0:15:00	Cajun Chorus Frog	1.7764072	2.8521577	1.0757505	Call
78	Urban	Close	19:34:00	Cricket Frog	45.356867	46.431899	1.075032	Pause
784	Rural	Middle	22:04:00	Cricket Frog	39.959083	41.033771	1.074688	Pause
785	Rural	Middle	23:15:00	Cricket Frog	48.526619	49.6011196	1.0745006	Call
299	Urban	Middle	20:48:00	Cricket Frog	12.046631	13.120788	1.074157	Pause
722	Rural	Far	2:36:00	Cajun Chorus Frog	33.14517351	34.21926782	1.07409431	Pause
752	Rural	Far	23:33:00	Cajun Chorus Frog	33.14517351	34.21926782	1.07409431	Pause
887	Rural	Middle	2:37:00	Cajun Chorus Frog	17.2303215	18.3041658	1.0738443	Pause
784	Rural	Middle	22:04:00	Cricket Frog	9.967661	11.041131	1.07347	Call
36	Urban	Close	21:10:00	Cricket Frog	28.395327	29.46789	1.072563	Call
720	Rural	Far	0:15:00	Cajun Chorus Frog	47.936462	49.008682	1.07222	Call
614	Rural	Far	4:28:00	Cricket Frog	30.047328	31.119079	1.071751	Call
607	Rural	Far	21:36:00	Cricket Frog	38.658864	39.730521	1.071657	Call
750	Rural	Far	21:19:00	Cajun Chorus Frog	5.804253	6.8755661	1.0713131	Call
565	Urban	Far	22:50:00	Cricket Frog	27.028702	28.098796	1.070094	Pause
723	Rural	Far	3:14:00	Cajun Chorus Frog	50.514683	51.584339	1.069656	Call
753	Rural	Far	0:18:00	Cajun Chorus Frog	50.514683	51.584339	1.069656	Call
786	Rural	Middle	0:05:00	Cricket Frog	12.2541626	13.3235694	1.0694068	Call
784	Rural	Middle	22:04:00	Cricket Frog	14.262289	15.331445	1.069156	Pause
303	Urban	Middle	0:35:00	Cricket Frog	17.213165	18.282291	1.069126	Call
301	Urban	Middle	22:24:00	Cricket Frog	58.931437	60	1.068563	Pause
718	Rural	Far	22:09:00	Cajun Chorus Frog	58.5156242	59.5838435	1.0682193	Pause
881	Rural	Middle	20:44:00	Cajun Chorus Frog	3.498252	4.565659	1.067407	Call
42	Urban	Close	3:01:00	Cricket Frog	17.0402276	18.1075719	1.0673443	Pause
306	Urban	Middle	3:59:00	Cricket Frog	22.997699	24.064481	1.066782	Call
886	Rural	Middle	1:28:00	Cajun Chorus Frog	20.77298	21.839199	1.066219	Pause
886	Rural	Middle	1:28:00	Cajun Chorus Frog	13.219788	14.284257	1.064469	Pause
723	Rural	Far	3:14:00	Cajun Chorus Frog	44.554086	45.618399	1.064313	Call
753	Rural	Far	0:18:00	Cajun Chorus Frog	44.554086	45.618399	1.064313	Call
880	Rural	Middle	19:44:00	Cajun Chorus Frog	17.86648	18.930717	1.064237	Call
36	Urban	Close	21:10:00	Cricket Frog	18.378978	19.443135	1.064157	Call
614	Rural	Far	4:28:00	Cricket Frog	34.642956	35.706206	1.06325	Pause
565	Urban	Far	22:50:00	Cricket Frog	15.927258	16.989634	1.062376	Pause
81	Urban	Close	22:47:00	Cricket Frog	2.900314	3.9622521	1.0619381	Pause
78	Urban	Close	19:34:00	Cricket Frog	26.280545	27.341889	1.061344	Pause
38	Urban	Close	23:04:00	Cricket Frog	33.369517	34.430455	1.060938	Pause
609	Rural	Far	23:09:00	Cricket Frog	13.406601	14.467101	1.0605	Call
38	Urban	Close	23:04:00	Cricket Frog	32.028517	33.088048	1.059531	Pause
751	Rural	Far	22:23:00	Cajun Chorus Frog	20.6959483	21.7544801	1.0585318	Pause
35	Urban	Close	20:44:00	Cricket Frog	15.999758	17.058165	1.058407	Pause
605	Rural	Far	19:04:00	Cricket Frog	54.4820596	55.5404039	1.0583443	Call
613	Rural	Far	3:52:00	Cricket Frog	20.492261	21.549824	1.057563	Pause
42	Urban	Close	3:01:00	Cricket Frog	47.0220245	48.0794313	1.0574068	Pause
614	Rural	Far	4:28:00	Cricket Frog	28.279577	29.336078	1.056501	Call
564	Urban	Far	21:30:00	Cricket Frog	31.89298536	32.94939216	1.0564068	Call
722	Rural	Far	2:36:00	Cajun Chorus Frog	27.88517077	28.94148382	1.05631305	Call
752	Rural	Far	23:33:00	Cajun Chorus Frog	27.88517077	28.94148382	1.05631305	Call
720	Rural	Far	0:15:00	Cajun Chorus Frog	56.305467	57.361405	1.055938	Call
785	Rural	Middle	23:15:00	Cricket Frog	0.7155004	1.7700634	1.054563	Call
614	Rural	Far	4:28:00	Cricket Frog	46.091274	47.144462	1.053188	Pause
883	Rural	Middle	22:16:00	Cajun Chorus Frog	46.336149	47.388931	1.052782	Pause
302	Urban	Middle	23:34:00	Cricket Frog	38.5066451	39.5593019	1.0526568	Call
302	Urban	Middle	23:34:00	Cricket Frog	2.0005323	3.0514391	1.0509068	Call
299	Urban	Middle	20:48:00	Cricket Frog	50.928277	51.97884	1.050563	Pause
38	Urban	Close	23:04:00	Cricket Frog	20.578479	21.628324	1.049845	Pause
610	Rural	Far	0:26:00	Cricket Frog	13.720476	14.769883	1.049407	Pause
781	Rural	Middle	19:28:00	Cricket Frog	13.720476	14.769883	1.049407	Pause
615	Rural	Far	5:20:00	Cricket Frog	11.98685	13.035851	1.049001	Call
885	Rural	Middle	0:15:00	Cajun Chorus Frog	19.2006663	20.2496668	1.0490005	Call
611	Rural	Far	1:37:00	Cricket Frog	41.5891467	42.637741	1.0485943	Call
81	Urban	Close	22:47:00	Cricket Frog	34.2534241	35.3019246	1.0485005	Call
37	Urban	Close	22:30:00	Cricket Frog	33.573611	34.621893	1.048282	Call
720	Rural	Far	0:15:00	Cajun Chorus Frog	27.095327	28.143327	1.048	Pause
754	Rural	Far	1:56:00	Cajun Chorus Frog	15.832164	16.879978	1.047814	Pause
83	Urban	Close	0:19:00	Cricket Frog	9.080192	10.127599	1.047407	Call
721	Rural	Far	1:24:00	Cajun Chorus Frog	24.212825	25.258138	1.045313	Call
35	Urban	Close	20:44:00	Cricket Frog	46.644806	47.690087	1.045281	Call
608	Rural	Far	22:12:00	Cricket Frog	55.705217	56.750342	1.045125	Pause
78	Urban	Close	19:34:00	Cricket Frog	6.275378	7.320473	1.045095	Pause
615	Rural	Far	5:20:00	Cricket Frog	10.630131	11.674881	1.04475	Call
609	Rural	Far	23:09:00	Cricket Frog	8.164036	9.208286	1.04425	Pause
39	Urban	Close	0:08:00	Cricket Frog	53.744122	54.78831	1.044188	Call
883	Rural	Middle	22:16:00	Cajun Chorus Frog	25.502795	26.546889	1.044094	Call
756	Rural	Far	3:14:00	Cajun Chorus Frog	26.687795	27.729764	1.041969	Pause
612	Rural	Far	2:04:00	Cricket Frog	58.958374	60	1.041626	Pause
565	Urban	Far	22:50:00	Cricket Frog	50.930277	51.971152	1.040875	Call
34	Urban	Close	19:45:00	Cricket Frog	34.022174	35.0629558	1.0407818	Call
882	Rural	Middle	21:01:00	Cajun Chorus Frog	4.326534	5.366972	1.040438	Pause
606	Rural	Far	20:39:00	Cricket Frog	32.65670451	33.6971113	1.04040679	Pause
39	Urban	Close	0:08:00	Cricket Frog	13.199601	14.239507	1.039906	Pause
754	Rural	Far	1:56:00	Cajun Chorus Frog	40.349084	41.388865	1.039781	Call
35	Urban	Close	20:44:00	Cricket Frog	39.590521	40.630146	1.039625	Call
722	Rural	Far	2:36:00	Cajun Chorus Frog	55.73724778	56.77674832	1.03950054	Pause
752	Rural	Far	23:33:00	Cajun Chorus Frog	55.73724778	56.77674832	1.03950054	Pause
566	Urban	Far	23:37:00	Cricket Frog	8.75113	9.790005	1.038875	Call
884	Rural	Middle	23:44:00	Cajun Chorus Frog	16.251633	17.290103	1.03847	Call
757	Rural	Far	4:20:00	Cajun Chorus Frog	45.10743	46.144649	1.037219	Call
886	Rural	Middle	1:28:00	Cajun Chorus Frog	50.106276	51.14337	1.037094	Pause
81	Urban	Close	22:47:00	Cricket Frog	49.0580256	50.0950573	1.0370317	Call
610	Rural	Far	0:26:00	Cricket Frog	45.976149	47.012118	1.035969	Call
781	Rural	Middle	19:28:00	Cricket Frog	45.976149	47.012118	1.035969	Call
756	Rural	Far	3:14:00	Cajun Chorus Frog	31.796485	32.831486	1.035001	Call
886	Rural	Middle	1:28:00	Cajun Chorus Frog	58.966718	60	1.033282	Pause
758	Rural	Far	5:53:00	Cajun Chorus Frog	20.950823	21.984074	1.033251	Pause
608	Rural	Far	22:12:00	Cricket Frog	34.10383	35.136768	1.032938	Pause
885	Rural	Middle	0:15:00	Cajun Chorus Frog	23.4016372	24.4338877	1.0322505	Pause
606	Rural	Far	20:39:00	Cricket Frog	54.58884093	55.61999772	1.03115679	Pause
81	Urban	Close	22:47:00	Cricket Frog	31.3133288	32.3441418	1.030813	Pause
35	Urban	Close	20:44:00	Cricket Frog	9.268067	10.297287	1.02922	Call
41	Urban	Close	2:52:00	Cricket Frog	23.68791859	24.71701287	1.02909428	Pause
754	Rural	Far	1:56:00	Cajun Chorus Frog	16.879978	17.908759	1.028781	Call
79	Urban	Close	20:31:00	Cricket Frog	32.193236	33.22158	1.028344	Call
783	Rural	Middle	21:21:00	Cricket Frog	11.854225	12.882569	1.028344	Pause
750	Rural	Far	21:19:00	Cajun Chorus Frog	30.1903282	31.218235	1.0279068	Call
750	Rural	Far	21:19:00	Cajun Chorus Frog	38.2585199	39.2861142	1.0275943	Pause
81	Urban	Close	22:47:00	Cricket Frog	42.4016471	43.4283976	1.0267505	Call
718	Rural	Far	22:09:00	Cajun Chorus Frog	45.7460863	46.7724931	1.0264068	Call
721	Rural	Far	1:24:00	Cajun Chorus Frog	39.920927	40.947303	1.026376	Pause
756	Rural	Far	3:14:00	Cajun Chorus Frog	55.153497	56.179529	1.026032	Call
755	Rural	Far	2:47:00	Cajun Chorus Frog	47.495181	48.52115	1.025969	Pause
756	Rural	Far	3:14:00	Cajun Chorus Frog	37.485238	38.51102	1.025782	Pause
610	Rural	Far	0:26:00	Cricket Frog	22.182793	23.208543	1.02575	Pause
781	Rural	Middle	19:28:00	Cricket Frog	22.182793	23.208543	1.02575	Pause
608	Rural	Far	22:12:00	Cricket Frog	46.001211	47.026931	1.02572	Pause
751	Rural	Far	22:23:00	Cajun Chorus Frog	13.8963197	14.9210078	1.0246881	Call
42	Urban	Close	3:01:00	Cricket Frog	2.6795951	3.7034082	1.0238131	Pause
564	Urban	Far	21:30:00	Cricket Frog	8.3485356	9.37197363	1.02343803	Pause
305	Urban	Middle	2:19:00	Cricket Frog	4.280471	5.303753	1.023282	Call
615	Rural	Far	5:20:00	Cricket Frog	9.607443	10.630131	1.022688	Pause
78	Urban	Close	19:34:00	Cricket Frog	13.374382	14.39657	1.022188	Pause
756	Rural	Far	3:14:00	Cajun Chorus Frog	7.977254	8.999255	1.022001	Pause
608	Rural	Far	22:12:00	Cricket Frog	19.775698	20.796855	1.021157	Pause
564	Urban	Far	21:30:00	Cricket Frog	3.14447039	4.16559592	1.02112553	Pause
721	Rural	Far	1:24:00	Cajun Chorus Frog	27.268358	28.288546	1.020188	Pause
299	Urban	Middle	20:48:00	Cricket Frog	22.565012	23.585044	1.020032	Pause
723	Rural	Far	3:14:00	Cajun Chorus Frog	17.019259	18.038541	1.019282	Pause
753	Rural	Far	0:18:00	Cajun Chorus Frog	17.019259	18.038541	1.019282	Pause
608	Rural	Far	22:12:00	Cricket Frog	30.666391	31.685642	1.019251	Call
613	Rural	Far	3:52:00	Cricket Frog	33.523861	34.54233	1.018469	Pause
720	Rural	Far	0:15:00	Cajun Chorus Frog	49.008682	50.026776	1.018094	Pause
300	Urban	Middle	21:04:00	Cricket Frog	29.080109	30.097766	1.017657	Call
610	Rural	Far	0:26:00	Cricket Frog	55.786279	56.803811	1.017532	Pause
781	Rural	Middle	19:28:00	Cricket Frog	55.786279	56.803811	1.017532	Pause
80	Urban	Close	21:23:00	Cricket Frog	52.299027	53.31634	1.017313	Call
881	Rural	Middle	20:44:00	Cajun Chorus Frog	53.785841	54.802685	1.016844	Call
885	Rural	Middle	0:15:00	Cajun Chorus Frog	2.8525015	3.8690645	1.016563	Call
565	Urban	Far	22:50:00	Cricket Frog	21.545511	22.560543	1.015032	Call
613	Rural	Far	3:52:00	Cricket Frog	40.504959	41.519647	1.014688	Call
36	Urban	Close	21:10:00	Cricket Frog	36.393269	37.407832	1.014563	Pause
565	Urban	Far	22:50:00	Cricket Frog	34.675987	35.689425	1.013438	Pause
787	Rural	Middle	1:58:00	Cricket Frog	14.459133	15.471508	1.012375	Pause
299	Urban	Middle	20:48:00	Cricket Frog	21.552667	22.565012	1.012345	Call
564	Urban	Far	21:30:00	Cricket Frog	40.5135836	41.52499038	1.01140678	Pause
719	Rural	Far	23:37:00	Cajun Chorus Frog	40.058271	41.06749	1.009219	Pause
304	Urban	Middle	1:26:00	Cricket Frog	55.472779	56.481779	1.009	Call
718	Rural	Far	22:09:00	Cajun Chorus Frog	19.1771037	20.185948	1.0088443	Pause
564	Urban	Far	21:30:00	Cricket Frog	15.5601331	16.56850863	1.00837553	Call
566	Urban	Far	23:37:00	Cricket Frog	39.992427	41.000209	1.007782	Call
608	Rural	Far	22:12:00	Cricket Frog	13.846257	14.853414	1.007157	Call
786	Rural	Middle	0:05:00	Cricket Frog	38.880364	39.8871458	1.0067818	Call
721	Rural	Far	1:24:00	Cajun Chorus Frog	7.534598	8.539973	1.005375	Pause
717	Rural	Far	21:44:00	Cajun Chorus Frog	36.438144	37.4431133	1.0049693	Call
785	Rural	Middle	23:15:00	Cricket Frog	13.9250385	14.9299453	1.0049068	Call
565	Urban	Far	22:50:00	Cricket Frog	53.443403	54.447685	1.004282	Pause
606	Rural	Far	20:39:00	Cricket Frog	48.19030635	49.19458812	1.00428177	Pause
305	Urban	Middle	2:19:00	Cricket Frog	49.792151	50.795995	1.003844	Pause
298	Urban	Middle	19:41:00	Cricket Frog	48.618463	49.621745	1.003282	Call
608	Rural	Far	22:12:00	Cricket Frog	25.270982	26.273607	1.002625	Pause
883	Rural	Middle	22:16:00	Cajun Chorus Frog	50.964339	51.966871	1.002532	Call
608	Rural	Far	22:12:00	Cricket Frog	35.924237	36.926175	1.001938	Pause
722	Rural	Far	2:36:00	Cajun Chorus Frog	23.3204809	24.32176267	1.00128177	Pause
752	Rural	Far	23:33:00	Cajun Chorus Frog	23.3204809	24.32176267	1.00128177	Pause
79	Urban	Close	20:31:00	Cricket Frog	13.253038	14.254226	1.001188	Call
614	Rural	Far	4:28:00	Cricket Frog	52.628809	53.629684	1.000875	Call
606	Rural	Far	20:39:00	Cricket Frog	20.84729211	21.84754263	1.00025052	Call
566	Urban	Far	23:37:00	Cricket Frog	12.990194	13.98957	0.999376	Call
885	Rural	Middle	0:15:00	Cajun Chorus Frog	5.0798464	6.0791907	0.9993443	Pause
720	Rural	Far	0:15:00	Cajun Chorus Frog	28.329515	29.328797	0.999282	Pause
721	Rural	Far	1:24:00	Cajun Chorus Frog	55.100685	56.099654	0.998969	Call
42	Urban	Close	3:01:00	Cricket Frog	14.6506951	15.6494769	0.9987818	Pause
751	Rural	Far	22:23:00	Cajun Chorus Frog	36.5164878	37.5152695	0.9987817	Pause
615	Rural	Far	5:20:00	Cricket Frog	5.754222	6.752629	0.998407	Call
719	Rural	Far	23:37:00	Cajun Chorus Frog	55.630498	56.628217	0.997719	Pause
885	Rural	Middle	0:15:00	Cajun Chorus Frog	0.7800004	1.7764072	0.9964068	Pause
611	Rural	Far	1:37:00	Cricket Frog	24.7659816	25.7617634	0.9957818	Pause
566	Urban	Far	23:37:00	Cricket Frog	55.076122	56.071779	0.995657	Pause
83	Urban	Close	0:19:00	Cricket Frog	33.64858	34.644206	0.995626	Call
299	Urban	Middle	20:48:00	Cricket Frog	17.909791	18.905229	0.995438	Pause
887	Rural	Middle	2:37:00	Cajun Chorus Frog	42.8783661	43.8736166	0.9952505	Pause
783	Rural	Middle	21:21:00	Cricket Frog	17.281853	18.276916	0.995063	Call
720	Rural	Far	0:15:00	Cajun Chorus Frog	12.039256	13.034194	0.994938	Pause
718	Rural	Far	22:09:00	Cajun Chorus Frog	7.9960354	8.9906297	0.9945943	Pause
613	Rural	Far	3:52:00	Cricket Frog	3.239502	4.233658	0.994156	Pause
79	Urban	Close	20:31:00	Cricket Frog	6.206597	7.200379	0.993782	Pause
756	Rural	Far	3:14:00	Cajun Chorus Frog	18.104072	19.097135	0.993063	Call
564	Urban	Far	21:30:00	Cricket Frog	47.15724331	48.15024383	0.99300052	Pause
720	Rural	Far	0:15:00	Cajun Chorus Frog	19.503073	20.496073	0.993	Call
566	Urban	Far	23:37:00	Cricket Frog	33.48908	34.481799	0.992719	Call
566	Urban	Far	23:37:00	Cricket Frog	51.110245	52.102871	0.992626	Pause
758	Rural	Far	5:53:00	Cajun Chorus Frog	54.580997	55.573341	0.992344	Pause
562	Urban	Far	19:14:00	Cricket Frog	36.69977	37.69071	0.99094	Call
34	Urban	Close	19:45:00	Cricket Frog	21.986699	22.976887	0.990188	Call
751	Rural	Far	22:23:00	Cajun Chorus Frog	54.6089034	55.5987165	0.9898131	Pause
786	Rural	Middle	0:05:00	Cricket Frog	7.5077539	8.4971294	0.9893755	Call
299	Urban	Middle	20:48:00	Cricket Frog	53.622559	54.61156	0.989001	Pause
720	Rural	Far	0:15:00	Cajun Chorus Frog	3.752533	4.741315	0.988782	Call
883	Rural	Middle	22:16:00	Cajun Chorus Frog	1.871813	2.860095	0.988282	Call
42	Urban	Close	3:01:00	Cricket Frog	39.4005518	40.3878023	0.9872505	Pause
299	Urban	Middle	20:48:00	Cricket Frog	46.007274	46.994118	0.986844	Call
608	Rural	Far	22:12:00	Cricket Frog	17.681259	18.667728	0.986469	Pause
605	Rural	Far	19:04:00	Cricket Frog	25.2892944	26.2755762	0.9862818	Call
34	Urban	Close	19:45:00	Cricket Frog	40.77824	41.7639905	0.9857505	Call
606	Rural	Far	20:39:00	Cricket Frog	56.63493575	57.62059251	0.98565676	Pause
720	Rural	Far	0:15:00	Cajun Chorus Frog	21.548449	22.533449	0.985	Call
719	Rural	Far	23:37:00	Cajun Chorus Frog	34.864706	35.849144	0.984438	Call
721	Rural	Far	1:24:00	Cajun Chorus Frog	3.328033	4.312033	0.984	Pause
886	Rural	Middle	1:28:00	Cajun Chorus Frog	14.284976	15.268664	0.983688	Pause
883	Rural	Middle	22:16:00	Cajun Chorus Frog	56.881655	57.865061	0.983406	Call
35	Urban	Close	20:44:00	Cricket Frog	50.556058	51.539121	0.983063	Pause
83	Urban	Close	0:19:00	Cricket Frog	55.18881	56.171436	0.982626	Call
303	Urban	Middle	0:35:00	Cricket Frog	36.287456	37.269988	0.982532	Call
81	Urban	Close	22:47:00	Cricket Frog	6.8839098	7.8662541	0.9823443	Pause
610	Rural	Far	0:26:00	Cricket Frog	41.586865	42.569022	0.982157	Pause
781	Rural	Middle	19:28:00	Cricket Frog	41.586865	42.569022	0.982157	Pause
80	Urban	Close	21:23:00	Cricket Frog	46.258587	47.240587	0.982	Call
723	Rural	Far	3:14:00	Cajun Chorus Frog	48.877713	49.859432	0.981719	Call
753	Rural	Far	0:18:00	Cajun Chorus Frog	48.877713	49.859432	0.981719	Call
35	Urban	Close	20:44:00	Cricket Frog	32.425673	33.406267	0.980594	Call
305	Urban	Middle	2:19:00	Cricket Frog	37.639676	38.619739	0.980063	Call
885	Rural	Middle	0:15:00	Cajun Chorus Frog	42.3088345	43.2885225	0.979688	Call
716	Rural	Far	20:11:00	Cajun Chorus Frog	11.4465685	12.4246315	0.978063	Call
565	Urban	Far	22:50:00	Cricket Frog	35.689425	36.667457	0.978032	Call
885	Rural	Middle	0:15:00	Cajun Chorus Frog	48.575369	49.5529321	0.9775631	Pause
758	Rural	Far	5:53:00	Cajun Chorus Frog	47.876212	48.853557	0.977345	Call
305	Urban	Middle	2:19:00	Cricket Frog	55.159247	56.136029	0.976782	Pause
79	Urban	Close	20:31:00	Cricket Frog	53.818059	54.794716	0.976657	Pause
610	Rural	Far	0:26:00	Cricket Frog	44.341711	45.318086	0.976375	Pause
781	Rural	Middle	19:28:00	Cricket Frog	44.341711	45.318086	0.976375	Pause
786	Rural	Middle	0:05:00	Cricket Frog	21.660355	22.636418	0.976063	Call
885	Rural	Middle	0:15:00	Cajun Chorus Frog	36.2974252	37.2728319	0.9754067	Call
721	Rural	Far	1:24:00	Cajun Chorus Frog	50.255495	51.230683	0.975188	Call
606	Rural	Far	20:39:00	Cricket Frog	51.62162064	52.59671489	0.97509425	Pause
787	Rural	Middle	1:58:00	Cricket Frog	51.430527	52.404496	0.973969	Call
785	Rural	Middle	23:15:00	Cricket Frog	2.9215328	3.8951895	0.9736567	Call
883	Rural	Middle	22:16:00	Cajun Chorus Frog	52.611152	53.584778	0.973626	Call
300	Urban	Middle	21:04:00	Cricket Frog	16.032852	17.004946	0.972094	Call
566	Urban	Far	23:37:00	Cricket Frog	14.552133	15.523321	0.971188	Call
755	Rural	Far	2:47:00	Cajun Chorus Frog	4.197033	5.167628	0.970595	Call
750	Rural	Far	21:19:00	Cajun Chorus Frog	40.6033961	41.5737092	0.9703131	Call
881	Rural	Middle	20:44:00	Cajun Chorus Frog	6.60941	7.579535	0.970125	Call
716	Rural	Far	20:11:00	Cajun Chorus Frog	30.4638596	31.4336101	0.9697505	Call
785	Rural	Middle	23:15:00	Cricket Frog	29.2235152	30.1932032	0.969688	Call
787	Rural	Middle	1:58:00	Cricket Frog	48.100525	49.070057	0.969532	Pause
748	Rural	Far	19:22:00	Cajun Chorus Frog	55.13706	56.10606	0.969	Call
748	Rural	Far	19:22:00	Cajun Chorus Frog	44.914836	45.883805	0.968969	Pause
39	Urban	Close	0:08:00	Cricket Frog	43.71846	44.687117	0.968657	Pause
614	Rural	Far	4:28:00	Cricket Frog	33.674424	34.642956	0.968532	Call
605	Rural	Far	19:04:00	Cricket Frog	29.2515152	30.2195782	0.968063	Pause
881	Rural	Middle	20:44:00	Cajun Chorus Frog	14.397789	15.365477	0.967688	Call
782	Rural	Middle	20:33:00	Cricket Frog	17.744228	18.711885	0.967657	Pause
615	Rural	Far	5:20:00	Cricket Frog	40.417271	41.383897	0.966626	Pause
610	Rural	Far	0:26:00	Cricket Frog	6.947722	7.913848	0.966126	Call
781	Rural	Middle	19:28:00	Cricket Frog	6.947722	7.913848	0.966126	Call
782	Rural	Middle	20:33:00	Cricket Frog	31.673329	32.638642	0.965313	Call
887	Rural	Middle	2:37:00	Cajun Chorus Frog	41.5453966	42.5103659	0.9649693	Pause
751	Rural	Far	22:23:00	Cajun Chorus Frog	50.4900888	51.4542143	0.9641255	Pause
605	Rural	Far	19:04:00	Cricket Frog	48.9429005	49.906901	0.9640005	Call
755	Rural	Far	2:47:00	Cajun Chorus Frog	24.35045	25.314326	0.963876	Call
304	Urban	Middle	1:26:00	Cricket Frog	29.584422	30.54811	0.963688	Pause
611	Rural	Far	1:37:00	Cricket Frog	58.7058743	59.6690623	0.963188	Pause
754	Rural	Far	1:56:00	Cajun Chorus Frog	44.551086	45.514274	0.963188	Call
882	Rural	Middle	21:01:00	Cajun Chorus Frog	30.995547	31.958298	0.962751	Call
754	Rural	Far	1:56:00	Cajun Chorus Frog	53.349809	54.31231	0.962501	Call
302	Urban	Middle	23:34:00	Cricket Frog	56.9615922	57.9239677	0.9623755	Pause
608	Rural	Far	22:12:00	Cricket Frog	57.305561	58.267624	0.962063	Pause
615	Rural	Far	5:20:00	Cricket Frog	30.66586	31.627923	0.962063	Call
607	Rural	Far	21:36:00	Cricket Frog	52.180183	53.142215	0.962032	Pause
615	Rural	Far	5:20:00	Cricket Frog	32.83783	33.799518	0.961688	Call
887	Rural	Middle	2:37:00	Cajun Chorus Frog	25.5162633	26.4775763	0.961313	Call
886	Rural	Middle	1:28:00	Cajun Chorus Frog	38.710895	39.672052	0.961157	Call
783	Rural	Middle	21:21:00	Cricket Frog	58.064343	59.025374	0.961031	Pause
34	Urban	Close	19:45:00	Cricket Frog	36.8325817	37.7930822	0.9605005	Call
883	Rural	Middle	22:16:00	Cajun Chorus Frog	59.041125	60	0.958875	Pause
722	Rural	Far	2:36:00	Cajun Chorus Frog	37.17258186	38.13048861	0.95790675	Pause
752	Rural	Far	23:33:00	Cajun Chorus Frog	37.17258186	38.13048861	0.95790675	Pause
609	Rural	Far	23:09:00	Cricket Frog	50.793558	51.751246	0.957688	Pause
758	Rural	Far	5:53:00	Cajun Chorus Frog	7.421129	8.377786	0.956657	Call
758	Rural	Far	5:53:00	Cajun Chorus Frog	6.35141	7.307098	0.955688	Call
757	Rural	Far	4:20:00	Cajun Chorus Frog	4.773502	5.728847	0.955345	Call
785	Rural	Middle	23:15:00	Cricket Frog	25.7846384	26.7390452	0.9544068	Call
723	Rural	Far	3:14:00	Cajun Chorus Frog	4.88444	5.838722	0.954282	Pause
753	Rural	Far	0:18:00	Cajun Chorus Frog	4.88444	5.838722	0.954282	Pause
756	Rural	Far	3:14:00	Cajun Chorus Frog	12.8691	13.821663	0.952563	Call
302	Urban	Middle	23:34:00	Cricket Frog	46.8661494	47.8186812	0.9525318	Pause
784	Rural	Middle	22:04:00	Cricket Frog	31.770923	32.723392	0.952469	Pause
38	Urban	Close	23:04:00	Cricket Frog	47.776025	48.728432	0.952407	Call
607	Rural	Far	21:36:00	Cricket Frog	54.146872	55.098935	0.952063	Call
38	Urban	Close	23:04:00	Cricket Frog	5.880441	6.832379	0.951938	Call
883	Rural	Middle	22:16:00	Cajun Chorus Frog	44.533523	45.483649	0.950126	Pause
720	Rural	Far	0:15:00	Cajun Chorus Frog	4.950628	5.900472	0.949844	Call
42	Urban	Close	3:01:00	Cricket Frog	1.4925633	2.4423138	0.9497505	Pause
718	Rural	Far	22:09:00	Cajun Chorus Frog	40.1333022	41.0828339	0.9495317	Pause
755	Rural	Far	2:47:00	Cajun Chorus Frog	59.051281	60	0.948719	Call
757	Rural	Far	4:20:00	Cajun Chorus Frog	13.997007	14.945414	0.948407	Pause
751	Rural	Far	22:23:00	Cajun Chorus Frog	35.4571435	36.405019	0.9478755	Pause
786	Rural	Middle	0:05:00	Cricket Frog	2.2715324	3.2192204	0.947688	Pause
881	Rural	Middle	20:44:00	Cajun Chorus Frog	49.82412	50.771558	0.947438	Pause
301	Urban	Middle	22:24:00	Cricket Frog	8.845817	9.793068	0.947251	Call
302	Urban	Middle	23:34:00	Cricket Frog	5.1129089	6.0590657	0.9461568	Pause
716	Rural	Far	20:11:00	Cajun Chorus Frog	6.3265345	7.2725663	0.9460318	Pause
299	Urban	Middle	20:48:00	Cricket Frog	8.651536	9.596942	0.945406	Call
719	Rural	Far	23:37:00	Cajun Chorus Frog	12.930288	13.87532	0.945032	Call
784	Rural	Middle	22:04:00	Cricket Frog	24.203388	25.148388	0.945	Pause
723	Rural	Far	3:14:00	Cajun Chorus Frog	25.439888	26.384576	0.944688	Pause
753	Rural	Far	0:18:00	Cajun Chorus Frog	25.439888	26.384576	0.944688	Pause
613	Rural	Far	3:52:00	Cricket Frog	24.163013	25.107544	0.944531	Pause
608	Rural	Far	22:12:00	Cricket Frog	54.421122	55.364873	0.943751	Pause
756	Rural	Far	3:14:00	Cajun Chorus Frog	57.896686	58.840156	0.94347	Pause
303	Urban	Middle	0:35:00	Cricket Frog	57.185467	58.128687	0.94322	Call
886	Rural	Middle	1:28:00	Cajun Chorus Frog	27.761296	28.704452	0.943156	Pause
887	Rural	Middle	2:37:00	Cajun Chorus Frog	44.6377107	45.5795862	0.9418755	Pause
37	Urban	Close	22:30:00	Cricket Frog	18.68051	19.622291	0.941781	Pause
717	Rural	Far	21:44:00	Cajun Chorus Frog	32.7978296	33.7392988	0.9414692	Call
757	Rural	Far	4:20:00	Cajun Chorus Frog	13.055944	13.997007	0.941063	Call
305	Urban	Middle	2:19:00	Cricket Frog	48.352431	49.293119	0.940688	Call
39	Urban	Close	0:08:00	Cricket Frog	41.380803	42.32096	0.940157	Pause
885	Rural	Middle	0:15:00	Cajun Chorus Frog	56.2653418	57.205311	0.9399692	Call
80	Urban	Close	21:23:00	Cricket Frog	50.089214	51.029058	0.939844	Call
757	Rural	Far	4:20:00	Cajun Chorus Frog	32.544048	33.483267	0.939219	Pause
83	Urban	Close	0:19:00	Cricket Frog	42.988179	43.927273	0.939094	Pause
304	Urban	Middle	1:26:00	Cricket Frog	42.033834	42.971897	0.938063	Call
785	Rural	Middle	23:15:00	Cricket Frog	54.4304658	55.3682163	0.9377505	Call
609	Rural	Far	23:09:00	Cricket Frog	18.082291	19.019229	0.936938	Call
751	Rural	Far	22:23:00	Cajun Chorus Frog	25.1530131	26.0887011	0.935688	Pause
566	Urban	Far	23:37:00	Cricket Frog	29.125328	30.060891	0.935563	Call
886	Rural	Middle	1:28:00	Cajun Chorus Frog	19.64276	20.578136	0.935376	Call
34	Urban	Close	19:45:00	Cricket Frog	20.8548546	21.7896676	0.934813	Call
299	Urban	Middle	20:48:00	Cricket Frog	3.29447	4.229065	0.934595	Call
298	Urban	Middle	19:41:00	Cricket Frog	29.595734	30.52936	0.933626	Call
608	Rural	Far	22:12:00	Cricket Frog	36.926175	37.859645	0.93347	Call
40	Urban	Close	1:11:00	Cricket Frog	49.308651	50.242026	0.933375	Pause
36	Urban	Close	21:10:00	Cricket Frog	26.080764	27.013764	0.933	Pause
881	Rural	Middle	20:44:00	Cajun Chorus Frog	27.428483	28.361109	0.932626	Call
882	Rural	Middle	21:01:00	Cajun Chorus Frog	5.481378	6.413816	0.932438	Pause
565	Urban	Far	22:50:00	Cricket Frog	59.067687	60	0.932313	Call
41	Urban	Close	2:52:00	Cricket Frog	53.21305897	54.14537195	0.93231298	Pause
758	Rural	Far	5:53:00	Cajun Chorus Frog	38.458926	39.391146	0.93222	Call
298	Urban	Middle	19:41:00	Cricket Frog	22.341449	23.272856	0.931407	Call
608	Rural	Far	22:12:00	Cricket Frog	8.886567	9.817724	0.931157	Call
718	Rural	Far	22:09:00	Cajun Chorus Frog	55.5034664	56.4343106	0.9308442	Call
718	Rural	Far	22:09:00	Cajun Chorus Frog	26.1506699	27.0814829	0.930813	Call
608	Rural	Far	22:12:00	Cricket Frog	23.58295	24.511325	0.928375	Pause
886	Rural	Middle	1:28:00	Cajun Chorus Frog	51.14337	52.071715	0.928345	Call
882	Rural	Middle	21:01:00	Cajun Chorus Frog	17.572884	18.500885	0.928001	Call
751	Rural	Far	22:23:00	Cajun Chorus Frog	12.7723192	13.6996634	0.9273442	Call
81	Urban	Close	22:47:00	Cricket Frog	17.0411339	17.9682906	0.9271567	Pause
299	Urban	Middle	20:48:00	Cricket Frog	26.92042	27.847077	0.926657	Pause
608	Rural	Far	22:12:00	Cricket Frog	37.859645	38.78602	0.926375	Pause
722	Rural	Far	2:36:00	Cajun Chorus Frog	17.10791516	18.03404064	0.92612548	Call
752	Rural	Far	23:33:00	Cajun Chorus Frog	17.10791516	18.03404064	0.92612548	Call
614	Rural	Far	4:28:00	Cricket Frog	23.814856	24.740888	0.926032	Pause
718	Rural	Far	22:09:00	Cajun Chorus Frog	4.3691273	5.2947528	0.9256255	Pause
786	Rural	Middle	0:05:00	Cricket Frog	54.8042785	55.7290915	0.924813	Call
606	Rural	Far	20:39:00	Cricket Frog	0.54453153	1.46903202	0.92450049	Call
566	Urban	Far	23:37:00	Cricket Frog	50.187214	51.110245	0.923031	Call
607	Rural	Far	21:36:00	Cricket Frog	47.278306	48.201181	0.922875	Call
306	Urban	Middle	3:59:00	Cricket Frog	2.009689	2.932095	0.922406	Pause
884	Rural	Middle	23:44:00	Cajun Chorus Frog	29.126796	30.047859	0.921063	Call
80	Urban	Close	21:23:00	Cricket Frog	35.4658	36.386425	0.920625	Call
883	Rural	Middle	22:16:00	Cajun Chorus Frog	12.791819	13.712132	0.920313	Call
304	Urban	Middle	1:26:00	Cricket Frog	10.900193	11.819694	0.919501	Pause
81	Urban	Close	22:47:00	Cricket Frog	35.3019246	36.2210189	0.9190943	Pause
783	Rural	Middle	21:21:00	Cricket Frog	6.783722	7.70266	0.918938	Call
302	Urban	Middle	23:34:00	Cricket Frog	12.4437252	13.3625695	0.9188443	Pause
564	Urban	Far	21:30:00	Cricket Frog	35.60695605	36.52514402	0.91818797	Call
82	Urban	Close	23:32:00	Cricket Frog	56.573248	57.490842	0.917594	Pause
83	Urban	Close	0:19:00	Cricket Frog	44.324367	45.241899	0.917532	Pause
79	Urban	Close	20:31:00	Cricket Frog	24.164825	25.082294	0.917469	Pause
758	Rural	Far	5:53:00	Cajun Chorus Frog	30.245641	31.16286	0.917219	Pause
721	Rural	Far	1:24:00	Cajun Chorus Frog	51.397402	52.314308	0.916906	Call
715	Rural	Far	19:37:00	Cajun Chorus Frog	20.971136	21.887793	0.916657	Call
718	Rural	Far	22:09:00	Cajun Chorus Frog	1.0561568	1.972001	0.9158442	Call
37	Urban	Close	22:30:00	Cricket Frog	41.023678	41.939522	0.915844	Pause
81	Urban	Close	22:47:00	Cricket Frog	39.2601454	40.1754897	0.9153443	Pause
718	Rural	Far	22:09:00	Cajun Chorus Frog	57.0498735	57.9649052	0.9150317	Pause
82	Urban	Close	23:32:00	Cricket Frog	46.230899	47.1459	0.915001	Pause
884	Rural	Middle	23:44:00	Cajun Chorus Frog	12.43685	13.350507	0.913657	Call
886	Rural	Middle	1:28:00	Cajun Chorus Frog	15.269039	16.181883	0.912844	Pause
614	Rural	Far	4:28:00	Cricket Frog	51.716371	52.628809	0.912438	Pause
42	Urban	Close	3:01:00	Cricket Frog	25.5230445	26.43517	0.9121255	Pause
782	Rural	Middle	20:33:00	Cricket Frog	11.482787	12.39485	0.912063	Pause
786	Rural	Middle	0:05:00	Cricket Frog	23.8457312	24.7576066	0.9118754	Pause
82	Urban	Close	23:32:00	Cricket Frog	59.089375	60	0.910625	Pause
83	Urban	Close	0:19:00	Cricket Frog	52.877653	53.787872	0.910219	Call
305	Urban	Middle	2:19:00	Cricket Frog	43.764304	44.67393	0.909626	Call
786	Rural	Middle	0:05:00	Cricket Frog	28.6607962	29.5702029	0.9094067	Call
887	Rural	Middle	2:37:00	Cajun Chorus Frog	47.6703686	48.5797753	0.9094067	Pause
756	Rural	Far	3:14:00	Cajun Chorus Frog	15.96979	16.879165	0.909375	Pause
754	Rural	Far	1:56:00	Cajun Chorus Frog	13.751226	14.660351	0.909125	Pause
723	Rural	Far	3:14:00	Cajun Chorus Frog	39.868708	40.777552	0.908844	Pause
753	Rural	Far	0:18:00	Cajun Chorus Frog	39.868708	40.777552	0.908844	Pause
82	Urban	Close	23:32:00	Cricket Frog	54.422278	55.331029	0.908751	Pause
83	Urban	Close	0:19:00	Cricket Frog	22.844918	23.753669	0.908751	Call
38	Urban	Close	23:04:00	Cricket Frog	21.646574	22.55523	0.908656	Pause
615	Rural	Far	5:20:00	Cricket Frog	49.489432	50.397839	0.908407	Call
882	Rural	Middle	21:01:00	Cajun Chorus Frog	42.123022	43.030772	0.90775	Call
37	Urban	Close	22:30:00	Cricket Frog	6.059941	6.96766	0.907719	Pause
783	Rural	Middle	21:21:00	Cricket Frog	23.746887	24.65445	0.907563	Call
564	Urban	Far	21:30:00	Cricket Frog	11.9916625	12.89900672	0.90734422	Pause
785	Rural	Middle	23:15:00	Cricket Frog	40.9933651	41.9003343	0.9069692	Call
751	Rural	Far	22:23:00	Cajun Chorus Frog	15.8633208	16.7701962	0.9068754	Pause
299	Urban	Middle	20:48:00	Cricket Frog	50.022245	50.928277	0.906032	Call
782	Rural	Middle	20:33:00	Cricket Frog	28.256233	29.161921	0.905688	Call
38	Urban	Close	23:04:00	Cricket Frog	34.432143	35.337706	0.905563	Pause
881	Rural	Middle	20:44:00	Cajun Chorus Frog	9.897693	10.803193	0.9055	Call
884	Rural	Middle	23:44:00	Cajun Chorus Frog	19.299198	20.204198	0.905	Call
81	Urban	Close	22:47:00	Cricket Frog	22.642918	23.5475435	0.9046255	Call
748	Rural	Far	19:22:00	Cajun Chorus Frog	53.68809	54.592653	0.904563	Pause
612	Rural	Far	2:04:00	Cricket Frog	56.72853	57.63253	0.904	Call
748	Rural	Far	19:22:00	Cajun Chorus Frog	42.463116	43.367023	0.903907	Call
304	Urban	Middle	1:26:00	Cricket Frog	17.227696	18.130697	0.903001	Pause
885	Rural	Middle	0:15:00	Cajun Chorus Frog	50.7114639	51.6140269	0.902563	Call
756	Rural	Far	3:14:00	Cajun Chorus Frog	39.582771	40.485177	0.902406	Call
83	Urban	Close	0:19:00	Cricket Frog	49.54912	50.451339	0.902219	Pause
615	Rural	Far	5:20:00	Cricket Frog	18.889697	19.79126	0.901563	Pause
606	Rural	Far	20:39:00	Cricket Frog	29.49023411	30.39129708	0.90106297	Pause
723	Rural	Far	3:14:00	Cajun Chorus Frog	9.450692	10.350943	0.900251	Call
753	Rural	Far	0:18:00	Cajun Chorus Frog	9.450692	10.350943	0.900251	Call
717	Rural	Far	21:44:00	Cajun Chorus Frog	4.319721	5.2195965	0.8998755	Pause
613	Rural	Far	3:52:00	Cricket Frog	47.255181	48.154744	0.899563	Call
42	Urban	Close	3:01:00	Cricket Frog	51.9885271	52.8879963	0.8994692	Call
298	Urban	Middle	19:41:00	Cricket Frog	52.899528	53.798903	0.899375	Pause
758	Rural	Far	5:53:00	Cajun Chorus Frog	50.166339	51.065558	0.899219	Call
564	Urban	Far	21:30:00	Cricket Frog	7.44991013	8.3485356	0.89862547	Call
885	Rural	Middle	0:15:00	Cajun Chorus Frog	30.0145781	30.9131724	0.8985943	Call
42	Urban	Close	3:01:00	Cricket Frog	49.5608383	50.4592763	0.898438	Call
565	Urban	Far	22:50:00	Cricket Frog	56.394842	57.29328	0.898438	Pause
300	Urban	Middle	21:04:00	Cricket Frog	6.939472	7.83716	0.897688	Pause
719	Rural	Far	23:37:00	Cajun Chorus Frog	53.922028	54.819654	0.897626	Pause
885	Rural	Middle	0:15:00	Cajun Chorus Frog	52.6677774	53.5654029	0.8976255	Pause
614	Rural	Far	4:28:00	Cricket Frog	26.231389	27.128795	0.897406	Call
564	Urban	Far	21:30:00	Cricket Frog	4.16559592	5.06294014	0.89734422	Call
784	Rural	Middle	22:04:00	Cricket Frog	39.062302	39.959083	0.896781	Call
787	Rural	Middle	1:58:00	Cricket Frog	19.814667	20.711323	0.896656	Call
300	Urban	Middle	21:04:00	Cricket Frog	9.060348	9.956474	0.896126	Pause
83	Urban	Close	0:19:00	Cricket Frog	47.338587	48.234431	0.895844	Pause
749	Rural	Far	20:45:00	Cajun Chorus Frog	40.820928	41.716772	0.895844	Pause
78	Urban	Close	19:34:00	Cricket Frog	5.168034	6.063409	0.895375	Pause
887	Rural	Middle	2:37:00	Cajun Chorus Frog	33.1530173	34.048049	0.8950317	Pause
34	Urban	Close	19:45:00	Cricket Frog	38.7885202	39.6828019	0.8942817	Call
882	Rural	Middle	21:01:00	Cajun Chorus Frog	2.292095	3.18622	0.894125	Pause
887	Rural	Middle	2:37:00	Cajun Chorus Frog	29.0022026	29.8962343	0.8940317	Call
882	Rural	Middle	21:01:00	Cajun Chorus Frog	29.027484	29.921141	0.893657	Call
78	Urban	Close	19:34:00	Cricket Frog	51.982902	52.87609	0.893188	Pause
715	Rural	Far	19:37:00	Cajun Chorus Frog	13.969789	14.862445	0.892656	Pause
886	Rural	Middle	1:28:00	Cajun Chorus Frog	46.533087	47.425306	0.892219	Pause
717	Rural	Far	21:44:00	Cajun Chorus Frog	26.8674827	27.7596082	0.8921255	Pause
564	Urban	Far	21:30:00	Cricket Frog	21.2140423	22.10544901	0.89140671	Call
80	Urban	Close	21:23:00	Cricket Frog	25.697795	26.589076	0.891281	Call
36	Urban	Close	21:10:00	Cricket Frog	46.573118	47.463993	0.890875	Pause
755	Rural	Far	2:47:00	Cajun Chorus Frog	31.922985	32.813798	0.890813	Call
37	Urban	Close	22:30:00	Cricket Frog	26.777045	27.667389	0.890344	Pause
35	Urban	Close	20:44:00	Cricket Frog	27.883608	28.773452	0.889844	Pause
38	Urban	Close	23:04:00	Cricket Frog	31.026297	31.915298	0.889001	Pause
305	Urban	Middle	2:19:00	Cricket Frog	23.067231	23.9562	0.888969	Call
757	Rural	Far	4:20:00	Cajun Chorus Frog	14.945414	15.834196	0.888782	Call
783	Rural	Middle	21:21:00	Cricket Frog	27.419671	28.307796	0.888125	Pause
302	Urban	Middle	23:34:00	Cricket Frog	29.724203	30.6115472	0.8873442	Pause
887	Rural	Middle	2:37:00	Cajun Chorus Frog	32.2662981	33.1530173	0.8867192	Call
721	Rural	Far	1:24:00	Cajun Chorus Frog	15.205445	16.091727	0.886282	Call
881	Rural	Middle	20:44:00	Cajun Chorus Frog	36.066894	36.952394	0.8855	Pause
81	Urban	Close	22:47:00	Cricket Frog	53.9824031	54.8678098	0.8854067	Call
82	Urban	Close	23:32:00	Cricket Frog	17.468822	18.353853	0.885031	Call
613	Rural	Far	3:52:00	Cricket Frog	21.549824	22.433699	0.883875	Call
784	Rural	Middle	22:04:00	Cricket Frog	26.33942	27.223077	0.883657	Pause
605	Rural	Far	19:04:00	Cricket Frog	48.0029938	48.8863692	0.8833754	Call
566	Urban	Far	23:37:00	Cricket Frog	31.034172	31.916267	0.882095	Pause
717	Rural	Far	21:44:00	Cajun Chorus Frog	46.6989306	47.580431	0.8815004	Call
613	Rural	Far	3:52:00	Cricket Frog	44.714086	45.59543	0.881344	Pause
723	Rural	Far	3:14:00	Cajun Chorus Frog	34.459955	35.340956	0.881001	Call
753	Rural	Far	0:18:00	Cajun Chorus Frog	34.459955	35.340956	0.881001	Call
886	Rural	Middle	1:28:00	Cajun Chorus Frog	8.442848	9.323599	0.880751	Call
748	Rural	Far	19:22:00	Cajun Chorus Frog	26.145076	27.025077	0.880001	Pause
80	Urban	Close	21:23:00	Cricket Frog	42.050959	42.930835	0.879876	Call
787	Rural	Middle	1:58:00	Cricket Frog	29.989578	30.868954	0.879376	Pause
306	Urban	Middle	3:59:00	Cricket Frog	15.076602	15.955133	0.878531	Pause
782	Rural	Middle	20:33:00	Cricket Frog	58.479843	59.357875	0.878032	Call
718	Rural	Far	22:09:00	Cajun Chorus Frog	30.1053282	30.9828911	0.8775629	Call
722	Rural	Far	2:36:00	Cajun Chorus Frog	14.26981993	15.14728914	0.87746921	Call
752	Rural	Far	23:33:00	Cajun Chorus Frog	14.26981993	15.14728914	0.87746921	Call
887	Rural	Middle	2:37:00	Cajun Chorus Frog	37.0324255	37.9088947	0.8764692	Pause
610	Rural	Far	0:26:00	Cricket Frog	34.789081	35.665237	0.876156	Pause
781	Rural	Middle	19:28:00	Cricket Frog	34.789081	35.665237	0.876156	Pause
782	Rural	Middle	20:33:00	Cricket Frog	38.313676	39.189208	0.875532	Pause
748	Rural	Far	19:22:00	Cajun Chorus Frog	47.916931	48.792307	0.875376	Call
39	Urban	Close	0:08:00	Cricket Frog	24.350138	25.225294	0.875156	Call
751	Rural	Far	22:23:00	Cajun Chorus Frog	53.7310905	54.6060909	0.8750004	Pause
611	Rural	Far	1:37:00	Cricket Frog	40.5050523	41.3799903	0.874938	Call
78	Urban	Close	19:34:00	Cricket Frog	10.636912	11.511475	0.874563	Pause
717	Rural	Far	21:44:00	Cajun Chorus Frog	6.4480659	7.3225663	0.8745004	Call
565	Urban	Far	22:50:00	Cricket Frog	57.29328	58.167718	0.874438	Call
748	Rural	Far	19:22:00	Cajun Chorus Frog	14.251445	15.125789	0.874344	Pause
751	Rural	Far	22:23:00	Cajun Chorus Frog	57.7040926	58.5780618	0.8739692	Pause
83	Urban	Close	0:19:00	Cricket Frog	56.279467	57.152874	0.873407	Call
785	Rural	Middle	23:15:00	Cricket Frog	37.9886448	38.8620515	0.8734067	Call
566	Urban	Far	23:37:00	Cricket Frog	19.599104	20.472323	0.873219	Pause
303	Urban	Middle	0:35:00	Cricket Frog	21.69398	22.567012	0.873032	Call
884	Rural	Middle	23:44:00	Cajun Chorus Frog	8.683161	9.554536	0.871375	Pause
565	Urban	Far	22:50:00	Cricket Frog	2.958845	3.830096	0.871251	Call
605	Rural	Far	19:04:00	Cricket Frog	4.3735335	5.2446277	0.8710942	Call
751	Rural	Far	22:23:00	Cajun Chorus Frog	58.7507806	59.6216873	0.8709067	Pause
881	Rural	Middle	20:44:00	Cajun Chorus Frog	7.903192	8.774067	0.870875	Call
81	Urban	Close	22:47:00	Cricket Frog	32.3441418	33.214986	0.8708442	Call
885	Rural	Middle	0:15:00	Cajun Chorus Frog	21.8973239	22.7676056	0.8702817	Call
613	Rural	Far	3:52:00	Cricket Frog	29.435234	30.305141	0.869907	Pause
565	Urban	Far	22:50:00	Cricket Frog	10.13888	11.008068	0.869188	Call
887	Rural	Middle	2:37:00	Cajun Chorus Frog	52.9357776	53.804903	0.8691254	Call
721	Rural	Far	1:24:00	Cajun Chorus Frog	19.293323	20.161948	0.868625	Pause
614	Rural	Far	4:28:00	Cricket Frog	44.564054	45.431555	0.867501	Pause
78	Urban	Close	19:34:00	Cricket Frog	29.586922	30.454203	0.867281	Call
886	Rural	Middle	1:28:00	Cajun Chorus Frog	32.373767	33.23958	0.865813	Call
613	Rural	Far	3:52:00	Cricket Frog	10.104568	10.970287	0.865719	Call
882	Rural	Middle	21:01:00	Cajun Chorus Frog	35.620769	36.4858	0.865031	Pause
717	Rural	Far	21:44:00	Cajun Chorus Frog	52.87634	53.7413092	0.8649692	Pause
613	Rural	Far	3:52:00	Cricket Frog	55.85081	56.715498	0.864688	Call
785	Rural	Middle	23:15:00	Cricket Frog	28.3592648	29.2235152	0.8642504	Pause
37	Urban	Close	22:30:00	Cricket Frog	8.263161	9.127005	0.863844	Pause
614	Rural	Far	4:28:00	Cricket Frog	11.196756	12.059881	0.863125	Pause
610	Rural	Far	0:26:00	Cricket Frog	9.87488	10.737631	0.862751	Pause
781	Rural	Middle	19:28:00	Cricket Frog	9.87488	10.737631	0.862751	Pause
723	Rural	Far	3:14:00	Cajun Chorus Frog	7.020972	7.88366	0.862688	Pause
753	Rural	Far	0:18:00	Cajun Chorus Frog	7.020972	7.88366	0.862688	Pause
756	Rural	Far	3:14:00	Cajun Chorus Frog	59.137375	60	0.862625	Pause
38	Urban	Close	23:04:00	Cricket Frog	6.989097	7.851567	0.86247	Call
37	Urban	Close	22:30:00	Cricket Frog	54.665716	55.527998	0.862282	Call
300	Urban	Middle	21:04:00	Cricket Frog	54.018434	54.880404	0.86197	Call
610	Rural	Far	0:26:00	Cricket Frog	40.725115	41.586865	0.86175	Call
781	Rural	Middle	19:28:00	Cricket Frog	40.725115	41.586865	0.86175	Call
613	Rural	Far	3:52:00	Cricket Frog	14.530508	15.392102	0.861594	Pause
299	Urban	Middle	20:48:00	Cricket Frog	51.97884	52.839746	0.860906	Call
298	Urban	Middle	19:41:00	Cricket Frog	8.536942	9.397286	0.860344	Pause
884	Rural	Middle	23:44:00	Cajun Chorus Frog	55.317466	56.176404	0.858938	Call
81	Urban	Close	22:47:00	Cricket Frog	38.4015825	39.2601454	0.8585629	Call
783	Rural	Middle	21:21:00	Cricket Frog	9.217005	10.07513	0.858125	Call
81	Urban	Close	22:47:00	Cricket Frog	11.9998187	12.8577254	0.8579067	Pause
78	Urban	Close	19:34:00	Cricket Frog	56.830186	57.687499	0.857313	Pause
83	Urban	Close	0:19:00	Cricket Frog	10.954443	11.811756	0.857313	Pause
883	Rural	Middle	22:16:00	Cajun Chorus Frog	15.251758	16.108696	0.856938	Pause
758	Rural	Far	5:53:00	Cajun Chorus Frog	12.698944	13.555257	0.856313	Call
608	Rural	Far	22:12:00	Cricket Frog	28.905046	29.761016	0.85597	Call
721	Rural	Far	1:24:00	Cajun Chorus Frog	38.74002	39.595864	0.855844	Pause
787	Rural	Middle	1:58:00	Cricket Frog	59.144281	60	0.855719	Call
42	Urban	Close	3:01:00	Cricket Frog	43.4356789	44.2907731	0.8550942	Pause
882	Rural	Middle	21:01:00	Cajun Chorus Frog	59.145125	60	0.854875	Call
721	Rural	Far	1:24:00	Cajun Chorus Frog	23.195606	24.049794	0.854188	Call
886	Rural	Middle	1:28:00	Cajun Chorus Frog	21.895355	22.749481	0.854126	Pause
301	Urban	Middle	22:24:00	Cricket Frog	33.299642	34.153455	0.853813	Pause
614	Rural	Far	4:28:00	Cricket Frog	3.060564	3.914377	0.853813	Pause
614	Rural	Far	4:28:00	Cricket Frog	8.947505	9.801255	0.85375	Call
566	Urban	Far	23:37:00	Cricket Frog	18.745479	19.599104	0.853625	Call
613	Rural	Far	3:52:00	Cricket Frog	19.197041	20.050167	0.853126	Pause
304	Urban	Middle	1:26:00	Cricket Frog	36.863019	37.715832	0.852813	Pause
715	Rural	Far	19:37:00	Cajun Chorus Frog	22.015011	22.866949	0.851938	Call
40	Urban	Close	1:11:00	Cricket Frog	55.289185	56.140685	0.8515	Pause
757	Rural	Far	4:20:00	Cajun Chorus Frog	7.657598	8.509036	0.851438	Pause
302	Urban	Middle	23:34:00	Cricket Frog	58.9091869	59.7605936	0.8514067	Pause
79	Urban	Close	20:31:00	Cricket Frog	50.882402	51.733589	0.851187	Pause
721	Rural	Far	1:24:00	Cajun Chorus Frog	11.798912	12.649694	0.850782	Pause
35	Urban	Close	20:44:00	Cricket Frog	45.284149	46.13368	0.849531	Call
887	Rural	Middle	2:37:00	Cajun Chorus Frog	22.9520745	23.8013874	0.8493129	Call
783	Rural	Middle	21:21:00	Cricket Frog	30.045172	30.893672	0.8485	Pause
758	Rural	Far	5:53:00	Cajun Chorus Frog	42.171116	43.019366	0.84825	Pause
613	Rural	Far	3:52:00	Cricket Frog	45.596461	46.443774	0.847313	Pause
748	Rural	Far	19:22:00	Cajun Chorus Frog	36.493988	37.340957	0.846969	Call
720	Rural	Far	0:15:00	Cajun Chorus Frog	11.19285	12.039256	0.846406	Call
615	Rural	Far	5:20:00	Cricket Frog	59.154031	60	0.845969	Call
613	Rural	Far	3:52:00	Cricket Frog	25.669482	26.515201	0.845719	Call
605	Rural	Far	19:04:00	Cricket Frog	26.9179203	27.7635457	0.8456254	Pause
611	Rural	Far	1:37:00	Cricket Frog	25.7816384	26.6271076	0.8454692	Pause
882	Rural	Middle	21:01:00	Cajun Chorus Frog	33.676299	34.521737	0.845438	Pause
605	Rural	Far	19:04:00	Cricket Frog	55.6168727	56.4614982	0.8446255	Pause
758	Rural	Far	5:53:00	Cajun Chorus Frog	19.834792	20.678792	0.844	Pause
81	Urban	Close	22:47:00	Cricket Frog	24.3021064	25.1454818	0.8433754	Pause
614	Rural	Far	4:28:00	Cricket Frog	2.192376	3.03572	0.843344	Call
884	Rural	Middle	23:44:00	Cajun Chorus Frog	15.308727	16.152008	0.843281	Pause
615	Rural	Far	5:20:00	Cricket Frog	13.495007	14.337882	0.842875	Call
717	Rural	Far	21:44:00	Cajun Chorus Frog	25.050888	25.8935447	0.8426567	Call
748	Rural	Far	19:22:00	Cajun Chorus Frog	29.579547	30.422203	0.842656	Pause
721	Rural	Far	1:24:00	Cajun Chorus Frog	47.938931	48.781088	0.842157	Pause
564	Urban	Far	21:30:00	Cricket Frog	25.25763816	26.09976359	0.84212543	Call
299	Urban	Middle	20:48:00	Cricket Frog	17.067853	17.909791	0.841938	Call
564	Urban	Far	21:30:00	Cricket Frog	34.76501811	35.60695605	0.84193794	Pause
78	Urban	Close	19:34:00	Cricket Frog	27.896765	28.738702	0.841937	Pause
37	Urban	Close	22:30:00	Cricket Frog	25.312544	26.15442	0.841876	Pause
305	Urban	Middle	2:19:00	Cricket Frog	13.61207	14.453851	0.841781	Pause
615	Rural	Far	5:20:00	Cricket Frog	57.609249	58.450624	0.841375	Call
301	Urban	Middle	22:24:00	Cricket Frog	51.09712	51.93759	0.84047	Call
305	Urban	Middle	2:19:00	Cricket Frog	25.471951	26.31242	0.840469	Call
610	Rural	Far	0:26:00	Cricket Frog	47.724931	48.5654	0.840469	Call
781	Rural	Middle	19:28:00	Cricket Frog	47.724931	48.5654	0.840469	Call
758	Rural	Far	5:53:00	Cajun Chorus Frog	51.065558	51.905746	0.840188	Pause
80	Urban	Close	21:23:00	Cricket Frog	37.809707	38.649801	0.840094	Pause
758	Rural	Far	5:53:00	Cajun Chorus Frog	51.905746	52.74534	0.839594	Call
83	Urban	Close	0:19:00	Cricket Frog	37.123551	37.96277	0.839219	Pause
302	Urban	Middle	23:34:00	Cricket Frog	39.5593019	40.3982085	0.8389066	Pause
721	Rural	Far	1:24:00	Cajun Chorus Frog	28.870515	29.708453	0.837938	Pause
884	Rural	Middle	23:44:00	Cajun Chorus Frog	43.265304	44.103148	0.837844	Pause
717	Rural	Far	21:44:00	Cajun Chorus Frog	30.792016	31.6297352	0.8377192	Call
614	Rural	Far	4:28:00	Cricket Frog	47.144462	47.981494	0.837032	Call
786	Rural	Middle	0:05:00	Cricket Frog	53.9672469	54.8042785	0.8370316	Pause
78	Urban	Close	19:34:00	Cricket Frog	34.886424	35.722925	0.836501	Call
748	Rural	Far	19:22:00	Cajun Chorus Frog	5.184909	6.021378	0.836469	Pause
748	Rural	Far	19:22:00	Cajun Chorus Frog	33.379361	34.215737	0.836376	Call
719	Rural	Far	23:37:00	Cajun Chorus Frog	23.993544	24.829732	0.836188	Call
299	Urban	Middle	20:48:00	Cricket Frog	46.994118	47.830244	0.836126	Pause
784	Rural	Middle	22:04:00	Cricket Frog	23.366168	24.201981	0.835813	Pause
755	Rural	Far	2:47:00	Cajun Chorus Frog	32.813798	33.649299	0.835501	Pause
723	Rural	Far	3:14:00	Cajun Chorus Frog	37.608395	38.443864	0.835469	Pause
753	Rural	Far	0:18:00	Cajun Chorus Frog	37.608395	38.443864	0.835469	Pause
613	Rural	Far	3:52:00	Cricket Frog	13.695101	14.530508	0.835407	Call
751	Rural	Far	22:23:00	Cajun Chorus Frog	18.4227283	19.2576663	0.834938	Call
882	Rural	Middle	21:01:00	Cajun Chorus Frog	19.979698	20.813823	0.834125	Pause
614	Rural	Far	4:28:00	Cricket Frog	32.842205	33.674424	0.832219	Pause
785	Rural	Middle	23:15:00	Cricket Frog	19.0396662	19.8716978	0.8320316	Pause
883	Rural	Middle	22:16:00	Cajun Chorus Frog	16.991071	17.822884	0.831813	Pause
606	Rural	Far	20:39:00	Cricket Frog	36.60723782	37.43886325	0.83162543	Pause
78	Urban	Close	19:34:00	Cricket Frog	17.27704	18.108134	0.831094	Pause
306	Urban	Middle	3:59:00	Cricket Frog	5.482222	6.313285	0.831063	Call
34	Urban	Close	19:45:00	Cricket Frog	32.5700482	33.4010486	0.8310004	Call
305	Urban	Middle	2:19:00	Cricket Frog	12.583632	13.414507	0.830875	Pause
564	Urban	Far	21:30:00	Cricket Frog	42.27136577	43.1021787	0.83081293	Pause
302	Urban	Middle	23:34:00	Cricket Frog	44.7180858	45.5487112	0.8306254	Pause
883	Rural	Middle	22:16:00	Cajun Chorus Frog	30.768579	31.598298	0.829719	Call
79	Urban	Close	20:31:00	Cricket Frog	46.009555	46.838587	0.829032	Call
613	Rural	Far	3:52:00	Cricket Frog	42.098897	42.927679	0.828782	Call
615	Rural	Far	5:20:00	Cricket Frog	48.660838	49.489432	0.828594	Pause
716	Rural	Far	20:11:00	Cajun Chorus Frog	14.859414	15.6878519	0.8284379	Call
722	Rural	Far	2:36:00	Cajun Chorus Frog	1.42215699	2.25040742	0.82825043	Pause
752	Rural	Far	23:33:00	Cajun Chorus Frog	1.42215699	2.25040742	0.82825043	Pause
37	Urban	Close	22:30:00	Cricket Frog	24.442075	25.270201	0.828126	Pause
719	Rural	Far	23:37:00	Cajun Chorus Frog	10.17363	11.001568	0.827938	Call
719	Rural	Far	23:37:00	Cajun Chorus Frog	25.592013	26.419201	0.827188	Call
885	Rural	Middle	0:15:00	Cajun Chorus Frog	33.2028298	34.0293927	0.8265629	Call
883	Rural	Middle	22:16:00	Cajun Chorus Frog	29.941766	30.767891	0.826125	Call
300	Urban	Middle	21:04:00	Cricket Frog	25.709576	26.534826	0.82525	Call
783	Rural	Middle	21:21:00	Cricket Frog	11.029162	11.854225	0.825063	Call
304	Urban	Middle	1:26:00	Cricket Frog	39.760208	40.584927	0.824719	Call
562	Urban	Far	19:14:00	Cricket Frog	42.02271	42.84724	0.82453	Call
882	Rural	Middle	21:01:00	Cajun Chorus Frog	56.135717	56.959623	0.823906	Call
881	Rural	Middle	20:44:00	Cajun Chorus Frog	55.513904	56.337561	0.823657	Call
787	Rural	Middle	1:58:00	Cricket Frog	18.991479	19.814667	0.823188	Pause
717	Rural	Far	21:44:00	Cajun Chorus Frog	9.4890987	10.3115366	0.8224379	Call
83	Urban	Close	0:19:00	Cricket Frog	31.782392	32.604736	0.822344	Call
79	Urban	Close	20:31:00	Cricket Frog	31.302704	32.124985	0.822281	Call
610	Rural	Far	0:26:00	Cricket Frog	25.122576	25.943701	0.821125	Pause
781	Rural	Middle	19:28:00	Cricket Frog	25.122576	25.943701	0.821125	Pause
300	Urban	Middle	21:04:00	Cricket Frog	57.279749	58.100562	0.820813	Pause
718	Rural	Far	22:09:00	Cajun Chorus Frog	12.8542567	13.6748196	0.8205629	Call
615	Rural	Far	5:20:00	Cricket Frog	4.72144	5.541722	0.820282	Call
37	Urban	Close	22:30:00	Cricket Frog	42.767179	43.58721	0.820031	Call
720	Rural	Far	0:15:00	Cajun Chorus Frog	2.641283	3.461314	0.820031	Call
884	Rural	Middle	23:44:00	Cajun Chorus Frog	32.869798	33.689705	0.819907	Pause
38	Urban	Close	23:04:00	Cricket Frog	11.583756	12.403288	0.819532	Pause
887	Rural	Middle	2:37:00	Cajun Chorus Frog	34.4054554	35.2248308	0.8193754	Pause
881	Rural	Middle	20:44:00	Cajun Chorus Frog	51.927715	52.747059	0.819344	Call
299	Urban	Middle	20:48:00	Cricket Frog	48.421181	49.239901	0.81872	Call
613	Rural	Far	3:52:00	Cricket Frog	35.934894	36.753269	0.818375	Call
41	Urban	Close	2:52:00	Cricket Frog	6.49931589	7.31709756	0.81778167	Call
613	Rural	Far	3:52:00	Cricket Frog	22.434387	23.251606	0.817219	Call
41	Urban	Close	2:52:00	Cricket Frog	3.94759581	4.76478373	0.81718792	Pause
720	Rural	Far	0:15:00	Cajun Chorus Frog	8.366098	9.183255	0.817157	Call
83	Urban	Close	0:19:00	Cricket Frog	32.604736	33.421486	0.81675	Pause
78	Urban	Close	19:34:00	Cricket Frog	22.019449	22.836074	0.816625	Pause
566	Urban	Far	23:37:00	Cricket Frog	37.115707	37.93202	0.816313	Pause
299	Urban	Middle	20:48:00	Cricket Frog	55.063404	55.879185	0.815781	Pause
78	Urban	Close	19:34:00	Cricket Frog	43.111929	43.926992	0.815063	Pause
565	Urban	Far	22:50:00	Cricket Frog	28.820921	29.635578	0.814657	Call
784	Rural	Middle	22:04:00	Cricket Frog	42.087584	42.902022	0.814438	Pause
612	Rural	Far	2:04:00	Cricket Frog	20.996042	21.810293	0.814251	Call
749	Rural	Far	20:45:00	Cajun Chorus Frog	49.775401	50.589558	0.814157	Call
721	Rural	Far	1:24:00	Cajun Chorus Frog	6.720504	7.534598	0.814094	Call
756	Rural	Far	3:14:00	Cajun Chorus Frog	2.786595	3.600658	0.814063	Pause
83	Urban	Close	0:19:00	Cricket Frog	10.140505	10.954443	0.813938	Call
785	Rural	Middle	23:15:00	Cricket Frog	2.1077198	2.9215328	0.813813	Pause
758	Rural	Far	5:53:00	Cajun Chorus Frog	41.356615	42.170397	0.813782	Pause
785	Rural	Middle	23:15:00	Cricket Frog	22.073574	22.8869807	0.8134067	Pause
83	Urban	Close	0:19:00	Cricket Frog	46.274274	47.087618	0.813344	Call
301	Urban	Middle	22:24:00	Cricket Frog	35.829956	36.643175	0.813219	Pause
751	Rural	Far	22:23:00	Cajun Chorus Frog	23.6812623	24.4944503	0.813188	Pause
609	Rural	Far	23:09:00	Cricket Frog	16.272071	17.085228	0.813157	Pause
34	Urban	Close	19:45:00	Cricket Frog	45.6261175	46.4390867	0.8129692	Call
717	Rural	Far	21:44:00	Cajun Chorus Frog	21.641355	22.4536054	0.8122504	Call
562	Urban	Far	19:14:00	Cricket Frog	29.4663	30.27811	0.81181	Call
884	Rural	Middle	23:44:00	Cajun Chorus Frog	37.969051	38.779895	0.810844	Call
299	Urban	Middle	20:48:00	Cricket Frog	59.189531	60	0.810469	Call
717	Rural	Far	21:44:00	Cajun Chorus Frog	12.6398816	13.4498508	0.8099692	Pause
785	Rural	Middle	23:15:00	Cricket Frog	47.7168374	48.526619	0.8097816	Pause
749	Rural	Far	20:45:00	Cajun Chorus Frog	59.191093	60	0.808907	Pause
81	Urban	Close	22:47:00	Cricket Frog	14.1323824	14.9408203	0.8084379	Call
564	Urban	Far	21:30:00	Cricket Frog	51.15355789	51.96196456	0.80840667	Call
303	Urban	Middle	0:35:00	Cricket Frog	48.801557	49.609901	0.808344	Call
784	Rural	Middle	22:04:00	Cricket Frog	54.898122	55.705967	0.807845	Pause
83	Urban	Close	0:19:00	Cricket Frog	48.234431	49.041744	0.807313	Call
615	Rural	Far	5:20:00	Cricket Frog	6.754066	7.561285	0.807219	Call
613	Rural	Far	3:52:00	Cricket Frog	27.06817	27.875265	0.807095	Call
784	Rural	Middle	22:04:00	Cricket Frog	33.23383	34.040518	0.806688	Pause
41	Urban	Close	2:52:00	Cricket Frog	25.6294821	26.43551377	0.80603167	Call
784	Rural	Middle	22:04:00	Cricket Frog	47.041368	47.847369	0.806001	Pause
884	Rural	Middle	23:44:00	Cajun Chorus Frog	30.047859	30.853579	0.80572	Pause
298	Urban	Middle	19:41:00	Cricket Frog	26.85092	27.656233	0.805313	Pause
41	Urban	Close	2:52:00	Cricket Frog	30.66204722	31.46720389	0.80515667	Pause
884	Rural	Middle	23:44:00	Cajun Chorus Frog	49.415963	50.220651	0.804688	Call
302	Urban	Middle	23:34:00	Cricket Frog	13.5733821	14.3779762	0.8045941	Pause
787	Rural	Middle	1:58:00	Cricket Frog	49.127807	49.93187	0.804063	Pause
565	Urban	Far	22:50:00	Cricket Frog	42.924866	43.728179	0.803313	Pause
718	Rural	Far	22:09:00	Cajun Chorus Frog	33.3405174	34.1437678	0.8032504	Pause
786	Rural	Middle	0:05:00	Cricket Frog	8.7991921	9.6024425	0.8032504	Call
715	Rural	Far	19:37:00	Cajun Chorus Frog	12.122444	12.925569	0.803125	Pause
302	Urban	Middle	23:34:00	Cricket Frog	57.9567177	58.7597806	0.8030629	Pause
786	Rural	Middle	0:05:00	Cricket Frog	10.8588494	11.6617248	0.8028754	Call
303	Urban	Middle	0:35:00	Cricket Frog	41.248115	42.050647	0.802532	Pause
566	Urban	Far	23:37:00	Cricket Frog	7.949817	8.75113	0.801313	Pause
787	Rural	Middle	1:58:00	Cricket Frog	33.589517	34.390768	0.801251	Call
748	Rural	Far	19:22:00	Cajun Chorus Frog	37.796363	38.597489	0.801126	Pause
611	Rural	Far	1:37:00	Cricket Frog	45.5280237	46.3290554	0.8010317	Call
755	Rural	Far	2:47:00	Cajun Chorus Frog	22.875887	23.676512	0.800625	Pause
787	Rural	Middle	1:58:00	Cricket Frog	2.352376	3.152595	0.800219	Pause
717	Rural	Far	21:44:00	Cajun Chorus Frog	38.7497702	39.5496768	0.7999066	Call
612	Rural	Far	2:04:00	Cricket Frog	21.810293	22.609731	0.799438	Pause
42	Urban	Close	3:01:00	Cricket Frog	37.6474259	38.4468325	0.7994066	Call
756	Rural	Far	3:14:00	Cajun Chorus Frog	9.004223	9.803536	0.799313	Pause
79	Urban	Close	20:31:00	Cricket Frog	3.453377	4.252283	0.798906	Pause
723	Rural	Far	3:14:00	Cajun Chorus Frog	8.651786	9.450692	0.798906	Pause
753	Rural	Far	0:18:00	Cajun Chorus Frog	8.651786	9.450692	0.798906	Pause
38	Urban	Close	23:04:00	Cricket Frog	38.66352	39.461677	0.798157	Pause
720	Rural	Far	0:15:00	Cajun Chorus Frog	26.197045	26.995077	0.798032	Pause
751	Rural	Far	22:23:00	Cajun Chorus Frog	10.2717553	11.0689433	0.797188	Call
885	Rural	Middle	0:15:00	Cajun Chorus Frog	34.0293927	34.8265806	0.7971879	Pause
882	Rural	Middle	21:01:00	Cajun Chorus Frog	34.823674	35.620769	0.797095	Call
756	Rural	Far	3:14:00	Cajun Chorus Frog	53.615372	54.41156	0.796188	Pause
300	Urban	Middle	21:04:00	Cricket Frog	2.218689	3.014689	0.796	Pause
756	Rural	Far	3:14:00	Cajun Chorus Frog	56.717342	57.512936	0.795594	Call
784	Rural	Middle	22:04:00	Cricket Frog	19.733573	20.528979	0.795406	Pause
606	Rural	Far	20:39:00	Cricket Frog	52.74033997	53.53480913	0.79446916	Pause
886	Rural	Middle	1:28:00	Cajun Chorus Frog	22.749481	23.543669	0.794188	Call
35	Urban	Close	20:44:00	Cricket Frog	17.059196	17.853197	0.794001	Pause
81	Urban	Close	22:47:00	Cricket Frog	36.9564567	37.7498947	0.793438	Pause
718	Rural	Far	22:09:00	Cajun Chorus Frog	7.1543162	7.9477541	0.7934379	Pause
722	Rural	Far	2:36:00	Cajun Chorus Frog	27.09145161	27.88482702	0.79337541	Call
752	Rural	Far	23:33:00	Cajun Chorus Frog	27.09145161	27.88482702	0.79337541	Call
302	Urban	Middle	23:34:00	Cricket Frog	45.8321176	46.625243	0.7931254	Pause
610	Rural	Far	0:26:00	Cricket Frog	8.886661	9.679443	0.792782	Pause
781	Rural	Middle	19:28:00	Cricket Frog	8.886661	9.679443	0.792782	Pause
785	Rural	Middle	23:15:00	Cricket Frog	53.4498091	54.2421533	0.7923442	Call
786	Rural	Middle	0:05:00	Cricket Frog	41.1455214	41.9376156	0.7920942	Call
717	Rural	Far	21:44:00	Cajun Chorus Frog	17.6714155	18.4632909	0.7918754	Pause
35	Urban	Close	20:44:00	Cricket Frog	48.980338	49.772213	0.791875	Pause
35	Urban	Close	20:44:00	Cricket Frog	18.626697	19.41851	0.791813	Call
756	Rural	Far	3:14:00	Cajun Chorus Frog	42.921304	43.712617	0.791313	Pause
300	Urban	Middle	21:04:00	Cricket Frog	15.241727	16.032852	0.791125	Pause
722	Rural	Far	2:36:00	Cajun Chorus Frog	3.45628305	4.24718971	0.79090666	Call
752	Rural	Far	23:33:00	Cajun Chorus Frog	3.45628305	4.24718971	0.79090666	Call
606	Rural	Far	20:39:00	Cricket Frog	53.53871538	54.32955955	0.79084417	Pause
614	Rural	Far	4:28:00	Cricket Frog	37.844926	38.635708	0.790782	Pause
80	Urban	Close	21:23:00	Cricket Frog	13.915601	14.705383	0.789782	Pause
41	Urban	Close	2:52:00	Cricket Frog	13.95060102	14.74025768	0.78965666	Pause
81	Urban	Close	22:47:00	Cricket Frog	19.3261351	20.1157605	0.7896254	Call
37	Urban	Close	22:30:00	Cricket Frog	49.372619	50.162182	0.789563	Call
723	Rural	Far	3:14:00	Cajun Chorus Frog	11.328725	12.118069	0.789344	Call
753	Rural	Far	0:18:00	Cajun Chorus Frog	11.328725	12.118069	0.789344	Call
83	Urban	Close	0:19:00	Cricket Frog	27.962483	28.751765	0.789282	Pause
80	Urban	Close	21:23:00	Cricket Frog	34.517674	35.306925	0.789251	Call
81	Urban	Close	22:47:00	Cricket Frog	33.4127674	34.2018928	0.7891254	Call
881	Rural	Middle	20:44:00	Cajun Chorus Frog	5.412722	6.201722	0.789	Pause
609	Rural	Far	23:09:00	Cricket Frog	19.960698	20.749667	0.788969	Pause
81	Urban	Close	22:47:00	Cricket Frog	3.9622521	4.7511275	0.7888754	Call
750	Rural	Far	21:19:00	Cajun Chorus Frog	50.0105885	50.7991827	0.7885942	Pause
610	Rural	Far	0:26:00	Cricket Frog	52.647934	53.436184	0.78825	Call
781	Rural	Middle	19:28:00	Cricket Frog	52.647934	53.436184	0.78825	Call
37	Urban	Close	22:30:00	Cricket Frog	32.167829	32.955767	0.787938	Call
754	Rural	Far	1:56:00	Cajun Chorus Frog	30.266078	31.053704	0.787626	Call
607	Rural	Far	21:36:00	Cricket Frog	48.406744	49.194276	0.787532	Pause
305	Urban	Middle	2:19:00	Cricket Frog	28.625952	29.413172	0.78722	Call
883	Rural	Middle	22:16:00	Cajun Chorus Frog	53.610403	54.397247	0.786844	Call
886	Rural	Middle	1:28:00	Cajun Chorus Frog	10.185974	10.972256	0.786282	Call
783	Rural	Middle	21:21:00	Cricket Frog	24.918982	25.705263	0.786281	Call
36	Urban	Close	21:10:00	Cricket Frog	40.852678	41.638584	0.785906	Call
615	Rural	Far	5:20:00	Cricket Frog	38.182114	38.967958	0.785844	Pause
41	Urban	Close	2:52:00	Cricket Frog	49.77715093	50.56287008	0.78571915	Call
723	Rural	Far	3:14:00	Cajun Chorus Frog	35.340956	36.126675	0.785719	Pause
753	Rural	Far	0:18:00	Cajun Chorus Frog	35.340956	36.126675	0.785719	Pause
722	Rural	Far	2:36:00	Cajun Chorus Frog	0.08737505	0.87300045	0.7856254	Call
752	Rural	Far	23:33:00	Cajun Chorus Frog	0.08737505	0.87300045	0.7856254	Call
38	Urban	Close	23:04:00	Cricket Frog	9.689474	10.474693	0.785219	Call
611	Rural	Far	1:37:00	Cricket Frog	48.4650565	49.2498069	0.7847504	Call
757	Rural	Far	4:20:00	Cajun Chorus Frog	33.995299	34.779893	0.784594	Pause
614	Rural	Far	4:28:00	Cricket Frog	4.70394	5.488284	0.784344	Pause
35	Urban	Close	20:44:00	Cricket Frog	49.772213	50.556058	0.783845	Call
883	Rural	Middle	22:16:00	Cajun Chorus Frog	34.230112	35.013831	0.783719	Call
299	Urban	Middle	20:48:00	Cricket Frog	29.991953	30.775547	0.783594	Call
722	Rural	Far	2:36:00	Cajun Chorus Frog	40.1355209	40.91902131	0.78350041	Pause
752	Rural	Far	23:33:00	Cajun Chorus Frog	40.1355209	40.91902131	0.78350041	Pause
756	Rural	Far	3:14:00	Cajun Chorus Frog	42.137928	42.921304	0.783376	Call
782	Rural	Middle	20:33:00	Cricket Frog	53.970091	54.753341	0.78325	Call
34	Urban	Close	19:45:00	Cricket Frog	11.2245996	12.007475	0.7828754	Call
613	Rural	Far	3:52:00	Cricket Frog	5.219003	6.001878	0.782875	Pause
885	Rural	Middle	0:15:00	Cajun Chorus Frog	24.9720755	25.7549197	0.7828442	Pause
605	Rural	Far	19:04:00	Cricket Frog	36.446019	37.2286756	0.7826566	Pause
299	Urban	Middle	20:48:00	Cricket Frog	49.239901	50.022245	0.782344	Pause
756	Rural	Far	3:14:00	Cajun Chorus Frog	12.086913	12.8691	0.782187	Pause
605	Rural	Far	19:04:00	Cricket Frog	57.2506236	58.0323115	0.7816879	Call
786	Rural	Middle	0:05:00	Cricket Frog	32.5392982	33.3207674	0.7814692	Pause
883	Rural	Middle	22:16:00	Cajun Chorus Frog	38.233707	39.014958	0.781251	Pause
756	Rural	Far	3:14:00	Cajun Chorus Frog	3.602721	4.382784	0.780063	Pause
783	Rural	Middle	21:21:00	Cricket Frog	8.437317	9.217005	0.779688	Pause
299	Urban	Middle	20:48:00	Cricket Frog	33.802049	34.581174	0.779125	Call
722	Rural	Far	2:36:00	Cajun Chorus Frog	30.80501604	31.58364145	0.77862541	Pause
752	Rural	Far	23:33:00	Cajun Chorus Frog	30.80501604	31.58364145	0.77862541	Pause
78	Urban	Close	19:34:00	Cricket Frog	19.076229	19.854729	0.7785	Call
608	Rural	Far	22:12:00	Cricket Frog	7.368316	8.146785	0.778469	Pause
301	Urban	Middle	22:24:00	Cricket Frog	14.815758	15.592946	0.777188	Call
750	Rural	Far	21:19:00	Cajun Chorus Frog	20.9859797	21.7631363	0.7771566	Call
301	Urban	Middle	22:24:00	Cricket Frog	32.352736	33.129892	0.777156	Pause
83	Urban	Close	0:19:00	Cricket Frog	23.754387	24.531513	0.777126	Call
784	Rural	Middle	22:04:00	Cricket Frog	28.41289	29.189921	0.777031	Call
718	Rural	Far	22:09:00	Cajun Chorus Frog	14.9475703	15.7241644	0.7765941	Call
304	Urban	Middle	1:26:00	Cricket Frog	14.281507	15.057883	0.776376	Pause
785	Rural	Middle	23:15:00	Cricket Frog	15.7091332	16.4854461	0.7763129	Pause
614	Rural	Far	4:28:00	Cricket Frog	39.743177	40.519459	0.776282	Pause
722	Rural	Far	2:36:00	Cajun Chorus Frog	49.70924464	50.48540129	0.77615665	Call
752	Rural	Far	23:33:00	Cajun Chorus Frog	49.70924464	50.48540129	0.77615665	Call
748	Rural	Far	19:22:00	Cajun Chorus Frog	10.457474	11.233412	0.775938	Pause
883	Rural	Middle	22:16:00	Cajun Chorus Frog	28.561015	29.336328	0.775313	Call
787	Rural	Middle	1:58:00	Cricket Frog	44.235398	45.01043	0.775032	Call
38	Urban	Close	23:04:00	Cricket Frog	49.261401	50.036307	0.774906	Pause
613	Rural	Far	3:52:00	Cricket Frog	43.491585	44.266367	0.774782	Pause
40	Urban	Close	1:11:00	Cricket Frog	50.242026	51.016495	0.774469	Call
81	Urban	Close	22:47:00	Cricket Frog	41.6272717	42.4016471	0.7743754	Pause
716	Rural	Far	20:11:00	Cajun Chorus Frog	37.8878635	38.6621139	0.7742504	Call
614	Rural	Far	4:28:00	Cricket Frog	25.457388	26.231357	0.773969	Call
42	Urban	Close	3:01:00	Cricket Frog	10.4327242	11.2066308	0.7739066	Pause
606	Rural	Far	20:39:00	Cricket Frog	5.06034639	5.83219054	0.77184415	Call
305	Urban	Middle	2:19:00	Cricket Frog	51.102433	51.874246	0.771813	Pause
298	Urban	Middle	19:41:00	Cricket Frog	53.798903	54.570497	0.771594	Call
717	Rural	Far	21:44:00	Cajun Chorus Frog	44.715742	45.4870237	0.7712817	Pause
614	Rural	Far	4:28:00	Cricket Frog	53.629684	54.400841	0.771157	Pause
783	Rural	Middle	21:21:00	Cricket Frog	39.841052	40.612052	0.771	Pause
748	Rural	Far	19:22:00	Cajun Chorus Frog	22.021886	22.792762	0.770876	Pause
886	Rural	Middle	1:28:00	Cajun Chorus Frog	41.689522	42.460085	0.770563	Call
754	Rural	Far	1:56:00	Cajun Chorus Frog	7.390129	8.159879	0.76975	Call
302	Urban	Middle	23:34:00	Cricket Frog	25.3570132	26.1266074	0.7695942	Pause
750	Rural	Far	21:19:00	Cajun Chorus Frog	8.5713482	9.3408486	0.7695004	Pause
887	Rural	Middle	2:37:00	Cajun Chorus Frog	22.1822928	22.9517307	0.7694379	Call
300	Urban	Middle	21:04:00	Cricket Frog	41.931053	42.700272	0.769219	Pause
787	Rural	Middle	1:58:00	Cricket Frog	55.844842	56.613467	0.768625	Call
884	Rural	Middle	23:44:00	Cajun Chorus Frog	46.653493	47.421306	0.767813	Pause
609	Rural	Far	23:09:00	Cricket Frog	17.314572	18.082291	0.767719	Pause
614	Rural	Far	4:28:00	Cricket Frog	9.801255	10.568787	0.767532	Pause
882	Rural	Middle	21:01:00	Cajun Chorus Frog	53.850778	54.61831	0.767532	Call
717	Rural	Far	21:44:00	Cajun Chorus Frog	53.7413092	54.5088409	0.7675317	Call
719	Rural	Far	23:37:00	Cajun Chorus Frog	19.775823	20.542636	0.766813	Pause
882	Rural	Middle	21:01:00	Cajun Chorus Frog	30.063297	30.830079	0.766782	Call
34	Urban	Close	19:45:00	Cricket Frog	48.1204313	48.8871817	0.7667504	Call
615	Rural	Far	5:20:00	Cricket Frog	55.485216	56.251842	0.766626	Call
887	Rural	Middle	2:37:00	Cajun Chorus Frog	54.7964035	55.5630289	0.7666254	Pause
612	Rural	Far	2:04:00	Cricket Frog	40.001552	40.768146	0.766594	Pause
300	Urban	Middle	21:04:00	Cricket Frog	45.75093	46.516899	0.765969	Call
723	Rural	Far	3:14:00	Cajun Chorus Frog	32.418704	33.184267	0.765563	Call
753	Rural	Far	0:18:00	Cajun Chorus Frog	32.418704	33.184267	0.765563	Call
299	Urban	Middle	20:48:00	Cricket Frog	7.840254	8.605254	0.765	Call
301	Urban	Middle	22:24:00	Cricket Frog	38.425833	39.190833	0.765	Pause
786	Rural	Middle	0:05:00	Cricket Frog	20.1743855	20.9393547	0.7649692	Call
716	Rural	Far	20:11:00	Cajun Chorus Frog	36.1974876	36.9623943	0.7649067	Call
605	Rural	Far	19:04:00	Cricket Frog	5.8530655	6.6179097	0.7648442	Call
302	Urban	Middle	23:34:00	Cricket Frog	10.5993805	11.3637247	0.7643442	Pause
887	Rural	Middle	2:37:00	Cajun Chorus Frog	43.8736166	44.6377107	0.7640941	Call
613	Rural	Far	3:52:00	Cricket Frog	52.987809	53.751715	0.763906	Pause
883	Rural	Middle	22:16:00	Cajun Chorus Frog	5.651253	6.414316	0.763063	Call
305	Urban	Middle	2:19:00	Cricket Frog	17.454384	18.217384	0.763	Call
35	Urban	Close	20:44:00	Cricket Frog	4.623815	5.386159	0.762344	Call
716	Rural	Far	20:11:00	Cajun Chorus Frog	12.4246315	13.1868819	0.7622504	Pause
306	Urban	Middle	3:59:00	Cricket Frog	45.272555	46.034649	0.762094	Pause
609	Rural	Far	23:09:00	Cricket Frog	39.161364	39.922583	0.761219	Pause
564	Urban	Far	21:30:00	Cricket Frog	55.42177887	56.18256051	0.76078164	Pause
882	Rural	Middle	21:01:00	Cajun Chorus Frog	37.893457	38.654208	0.760751	Pause
38	Urban	Close	23:04:00	Cricket Frog	12.729194	13.489913	0.760719	Pause
718	Rural	Far	22:09:00	Cajun Chorus Frog	50.5983389	51.3584642	0.7601253	Pause
82	Urban	Close	23:32:00	Cricket Frog	2.15572	2.915689	0.759969	Pause
783	Rural	Middle	21:21:00	Cricket Frog	39.081208	39.841052	0.759844	Call
786	Rural	Middle	0:05:00	Cricket Frog	17.3699153	18.1282282	0.7583129	Call
787	Rural	Middle	1:58:00	Cricket Frog	55.086685	55.844842	0.758157	Pause
784	Rural	Middle	22:04:00	Cricket Frog	38.304176	39.062302	0.758126	Pause
881	Rural	Middle	20:44:00	Cajun Chorus Frog	38.235114	38.992739	0.757625	Call
748	Rural	Far	19:22:00	Cajun Chorus Frog	12.593382	13.350819	0.757437	Pause
607	Rural	Far	21:36:00	Cricket Frog	30.220391	30.977766	0.757375	Pause
34	Urban	Close	19:45:00	Cricket Frog	46.8948369	47.6520248	0.7571879	Call
81	Urban	Close	22:47:00	Cricket Frog	26.1347949	26.8919515	0.7571566	Call
720	Rural	Far	0:15:00	Cajun Chorus Frog	45.285961	46.042649	0.756688	Pause
716	Rural	Far	20:11:00	Cajun Chorus Frog	5.5687217	6.3251908	0.7564691	Call
722	Rural	Far	2:36:00	Cajun Chorus Frog	7.79344156	8.54981695	0.75637539	Call
752	Rural	Far	23:33:00	Cajun Chorus Frog	7.79344156	8.54981695	0.75637539	Call
38	Urban	Close	23:04:00	Cricket Frog	7.992848	8.749161	0.756313	Call
722	Rural	Far	2:36:00	Cajun Chorus Frog	43.41308511	44.16842925	0.75534414	Call
752	Rural	Far	23:33:00	Cajun Chorus Frog	43.41308511	44.16842925	0.75534414	Call
881	Rural	Middle	20:44:00	Cajun Chorus Frog	12.553507	13.308757	0.75525	Call
750	Rural	Far	21:19:00	Cajun Chorus Frog	41.691178	42.4459909	0.7548129	Call
[truncated: 5,265 more rows]
