# Supplementary material for: Potential effects of traffic noise on anuran call characteristics in Louisiana, USA during winter
Source: Ecol Evol. 2024 Jun 30;14(7):e11679. doi: 10.1002/ece3.11679 (PMC11214969; doi:10.1002/ece3.11679)
Supplement: Supplementary file 1 — Data S1. [file ECE3-14-e11679-s001.zip › Frequency_Data.csv]

SampleNumber	SiteID	Recorder	X	Y	SamplingPeriodStart	PresAbs	Species	MeanFreq	SDFreq	DomFrequency	LowerQuartile	UpperQuartile	InterquartileRange	MinimumFreq	MaximumFreq	Bandwidth
715	Rural	Far	661420	3368700	19:37:00	Yes	Cajun Chorus Frog	2886.3	115.32	2870.8	2791.6	2984.9	193.25	2655.66	3116.94	461.28
716	Rural	Far	661420	3368700	20:11:00	Yes	Cajun Chorus Frog	2881.9	116.09	2983.6	2784.2	2981.3	197.12	2649.72	3114.08	464.36
717	Rural	Far	661420	3368700	21:44:00	Yes	Cajun Chorus Frog	2884.9	114.96	2984.5	2790.1	2981.6	191.57	2654.98	3114.82	459.84
718	Rural	Far	661420	3368700	22:09:00	Yes	Cajun Chorus Frog	2886.5	115.05	2821.7	2792.8	2983.9	191.12	2656.4	3116.6	460.2
719	Rural	Far	661420	3368700	23:37:00	Yes	Cajun Chorus Frog	2882.4	114.46	2953.4	2788.2	2978.1	189.9	2653.48	3111.32	457.84
720	Rural	Far	661420	3368700	0:15:00	Yes	Cajun Chorus Frog	2878.3	115.6	2734.5	2783	2976	192.92	2647.1	3109.5	462.4
721	Rural	Far	661420	3368700	1:24:00	Yes	Cajun Chorus Frog	2876.8	116.37	2930	2779	2975.7	196.7	2644.06	3109.54	465.48
722	Rural	Far	661420	3368700	2:36:00	Yes	Cajun Chorus Frog	2874	118.47	3037.8	2772.2	2975.3	203.13	2637.06	3110.94	473.88
723	Rural	Far	661420	3368700	3:14:00	Yes	Cajun Chorus Frog	2874.9	117.08	2875.9	2775.6	2975.2	199.6	2640.74	3109.06	468.32
748	Rural	Far	661420	3368700	19:22:00	Yes	Cajun Chorus Frog	2900	113.64	3003.6	2809.1	2997.2	188.08	2672.72	3127.28	454.56
749	Rural	Far	661420	3368700	20:45:00	Yes	Cajun Chorus Frog	2876.1	119.64	2858.8	2772.9	2979.4	206.5	2636.82	3115.38	478.56
750	Rural	Far	661420	3368700	21:19:00	Yes	Cajun Chorus Frog	2877.3	118.88	2722.3	2775.6	2979.6	203.93	2639.54	3115.06	475.52
751	Rural	Far	661420	3368700	22:23:00	Yes	Cajun Chorus Frog	2877.5	115.18	2840.9	2779.7	2975.5	195.78	2647.14	3107.86	460.72
752	Rural	Far	661420	3368700	23:33:00	Yes	Cajun Chorus Frog	2898	113.07	2969	2808.6	2994.4	185.73	2671.86	3124.14	452.28
753	Rural	Far	661420	3368700	0:18:00	Yes	Cajun Chorus Frog	2891	113.63	2987.3	2799.2	2988.1	188.9	2663.74	3118.26	454.52
754	Rural	Far	661420	3368700	1:56:00	Yes	Cajun Chorus Frog	2886.5	116.66	2995	2789.9	2987.2	197.3	2653.18	3119.82	466.64
755	Rural	Far	661420	3368700	2:47:00	Yes	Cajun Chorus Frog	2875.4	118.61	2790.9	2774.5	2977	202.53	2638.18	3112.62	474.44
756	Rural	Far	661420	3368700	3:14:00	Yes	Cajun Chorus Frog	2880.7	118.04	3014.5	2781.8	2981.3	199.48	2644.62	3116.78	472.16
757	Rural	Far	661420	3368700	4:20:00	Yes	Cajun Chorus Frog	2886.2	116.73	3029	2789.1	2985.7	196.6	2652.74	3119.66	466.92
758	Rural	Far	661420	3368700	5:53:00	Yes	Cajun Chorus Frog	2879.1	116.35	2923.5	2781.1	2976.9	195.78	2646.4	3111.8	465.4
880	Rural	Middle	661420	3369000	19:44:00	Yes	Cajun Chorus Frog	2883.5	116.33	3019.4	2786.3	2982.9	196.53	2650.84	3116.16	465.32
881	Rural	Middle	661420	3369000	20:44:00	Yes	Cajun Chorus Frog	2884.1	115.55	2932.8	2788.7	2982.3	193.65	2653	3115.2	462.2
882	Rural	Middle	661420	3369000	21:01:00	Yes	Cajun Chorus Frog	2885.2	116.11	2908.3	2789	2985	196.03	2652.98	3117.42	464.44
883	Rural	Middle	661420	3369000	22:16:00	Yes	Cajun Chorus Frog	2891.5	113.28	2985.8	2801.8	2986	184.87	2664.94	3118.06	453.12
884	Rural	Middle	661420	3369000	23:44:00	Yes	Cajun Chorus Frog	2882.2	117.06	2768.8	2784.3	2982.5	198.25	2648.08	3116.32	468.24
885	Rural	Middle	661420	3369000	0:15:00	Yes	Cajun Chorus Frog	2879.6	117.67	2955.6	2780.1	2980.3	200.22	2644.26	3114.94	470.68
886	Rural	Middle	661420	3369000	1:28:00	Yes	Cajun Chorus Frog	2879.9	117.03	2987.4	2780.8	2980.3	199.45	2645.84	3113.96	468.12
887	Rural	Middle	661420	3369000	2:37:00	Yes	Cajun Chorus Frog	2876.2	118.06	2740.5	2776	2977.1	201.13	2640.08	3112.32	472.24
34	Urban	Close	680610	3366600	19:45:00	Yes	Cricket Frog	2872.9	109.85	2855.8	2786.4	2958.6	172.22	2653.2	3092.6	439.41
36	Urban	Close	680610	3366600	21:10:00	Yes	Cricket Frog	2867.3	93	2851.4	2806.6	2922	115.38	2681.31	3053.29	371.98
37	Urban	Close	680610	3366600	22:30:00	Yes	Cricket Frog	2870.3	88.61	2884.3	2818.2	2917.1	98.88	2693.09	3047.51	354.42
38	Urban	Close	680610	3366600	23:04:00	Yes	Cricket Frog	2875.9	105.46	2855.1	2796.1	2959.1	162.93	2664.98	3086.82	421.84
39	Urban	Close	680610	3366600	0:08:00	Yes	Cricket Frog	2895.7	88.75	2888.1	2848.5	2959.9	111.42	2718.2	3073.2	355
40	Urban	Close	680610	3366600	1:11:00	Yes	Cricket Frog	2870.4	118.75	3024.5	2768.9	2972.1	203.23	2632.9	3107.9	475
41	Urban	Close	680610	3366600	2:52:00	Yes	Cricket Frog	2865.5	114.8	2862.1	2770.3	2958.8	188.55	2635.9	3095.1	459.2
42	Urban	Close	680610	3366600	3:01:00	Yes	Cricket Frog	2870.9	114.11	2794.9	2776.3	2963	186.67	2642.68	3099.12	456.44
78	Urban	Close	680610	3366600	19:34:00	Yes	Cricket Frog	2844.6	110.6	2762.8	2754	2926.2	172.2	2623.4	3065.8	442.4
79	Urban	Close	680610	3366600	20:31:00	Yes	Cricket Frog	2843.2	105.03	2786.2	2759.2	2915	155.78	2633.14	3053.26	420.12
80	Urban	Close	680610	3366600	21:23:00	Yes	Cricket Frog	2859.7	113.24	2787.3	2768.1	2951.1	183.02	2633.22	3086.18	452.96
81	Urban	Close	680610	3366600	22:47:00	Yes	Cricket Frog	2869.5	112.65	2882.7	2778.1	2958.8	180.78	2644.2	3094.8	450.6
82	Urban	Close	680610	3366600	23:32:00	Yes	Cricket Frog	2878.7	103.97	2949.3	2796.2	2955.2	158.97	2670.76	3086.64	415.88
83	Urban	Close	680610	3366600	0:19:00	Yes	Cricket Frog	2864.5	99.72	2870.5	2787.1	2929.1	142.02	2665.05	3063.95	398.9
35	Urban	Close	680610	3366600	20:44:00	Yes	Cricket Frog	2870.1	108.31	2888	2786.2	2951.5	165.37	2653.48	3086.72	433.24
562	Urban	Far	680610	3366300	19:14:00	Yes	Cricket Frog	2860.1	121.56	2704	2755	2963.9	208.85	2616.98	3103.22	486.24
564	Urban	Far	680610	3366300	21:30:00	Yes	Cricket Frog	2863.7	120.1	2736.7	2756.2	2966.1	209.83	2623.5	3103.9	480.4
565	Urban	Far	680610	3366300	22:50:00	Yes	Cricket Frog	2869.5	118.93	2806.8	2766.7	2971.2	204.52	2631.64	3107.36	475.72
566	Urban	Far	680610	3366300	23:37:00	Yes	Cricket Frog	2869.5	118.78	2745.5	2767.7	2971.2	203.43	2631.94	3107.06	475.12
605	Rural	Far	661420	3368700	19:04:00	Yes	Cricket Frog	2844.9	98.38	2814.2	2772.8	2907.8	134.93	2648.14	3041.66	393.53
606	Rural	Far	661420	3368700	20:39:00	Yes	Cricket Frog	2827.1	100.53	2798.2	2753.3	2886.9	133.55	2626.04	3028.16	402.12
607	Rural	Far	661420	3368700	21:36:00	Yes	Cricket Frog	2799.2	100.92	3737.7	2730.9	2839.7	108.82	2597.36	3001.04	403.68
608	Rural	Far	661420	3368700	22:12:00	Yes	Cricket Frog	2854.4	120.24	2731.8	2748	2957.1	209.08	2613.92	3094.88	480.96
609	Rural	Far	661420	3368700	23:09:00	Yes	Cricket Frog	2843.5	104.34	2850.6	2754.6	2911.4	156.73	2634.82	3052.18	417.36
610	Rural	Far	661420	3368700	0:26:00	Yes	Cricket Frog	2819.5	114.34	2763	2729.4	2902	172.53	2590.82	3048.18	457.36
611	Rural	Far	661420	3368700	1:37:00	Yes	Cricket Frog	2813.5	109.37	2731.8	2728.2	2888.9	160.72	2594.76	3032.24	437.48
612	Rural	Far	661420	3368700	2:04:00	Yes	Cricket Frog	2830.9	119.35	2707.5	2727.8	2926.3	198.55	2592.2	3069.6	477.4
613	Rural	Far	661420	3368700	3:52:00	Yes	Cricket Frog	2873.9	117.43	2756.9	2774.1	2973.3	119.18	2639.04	3108.76	469.72
614	Rural	Far	661420	3368700	4:28:00	Yes	Cricket Frog	2878.4	115.59	2933.4	2781.7	2975.6	193.88	2647.22	3109.58	462.36
615	Rural	Far	661420	3368700	5:20:00	Yes	Cricket Frog	2874.7	116.8	2781.7	2776.6	2973.4	196.78	2641.1	3108.3	467.2
298	Urban	Middle	680610	3366500	19:41:00	Yes	Cricket Frog	2835.4	119.84	2701.2	2731.7	2933.5	201.82	2595.72	3075.08	479.36
299	Urban	Middle	680610	3366500	20:48:00	Yes	Cricket Frog	2824.5	118.51	2687.8	2724.4	2915.5	191.17	2587.48	3061.52	474.04
300	Urban	Middle	680610	3366500	21:04:00	Yes	Cricket Frog	2839.1	119.41	2778.8	2736.1	2937.7	201.57	2600.28	3077.92	477.64
301	Urban	Middle	680610	3366500	22:24:00	Yes	Cricket Frog	2839.8	120.76	2683	2735.8	2940.1	204.28	2598.28	3081.32	483.04
302	Urban	Middle	680610	3366500	23:34:00	Yes	Cricket Frog	2839.8	120.76	2683	2735.8	2940.1	204.28	2598.28	3081.32	483.04
303	Urban	Middle	680610	3366500	0:35:00	Yes	Cricket Frog	2822.7	118.31	2730.8	2725.2	2913.5	188.3	2586.08	3059.32	473.24
304	Urban	Middle	680610	3366500	1:26:00	Yes	Cricket Frog	2813.5	111.12	2733.5	2728.3	2887.3	159.02	2591.26	3035.74	444.48
781	Rural	Middle	661420	3369000	19:28:00	Yes	Cricket Frog	2860.4	106.53	2853.6	2782.3	2937.1	154.83	2647.34	3073.46	426.12
782	Rural	Middle	661420	3369000	20:33:00	Yes	Cricket Frog	2862.2	108.43	2837	2780.7	2945.2	164.48	2645.34	3079.06	433.72
783	Rural	Middle	661420	3369000	21:21:00	Yes	Cricket Frog	2848.4	110.9	2854	2759.7	2930.6	170.85	2626.6	3070.2	443.6
784	Rural	Middle	661420	3369000	22:04:00	Yes	Cricket Frog	2855.2	115.42	2777.8	2759.8	2950.1	190.32	2624.36	3086.04	461.68
785	Rural	Middle	661420	3369000	23:15:00	Yes	Cricket Frog	2870.8	118.8	2732.9	2768.4	2972.7	204.28	2633.2	3108.4	475.2
786	Rural	Middle	661420	3369000	0:05:00	Yes	Cricket Frog	2856.8	118.78	2692.7	2753.2	2954.9	201.7	2619.24	3094.36	475.12
787	Rural	Middle	661420	3369000	1:58:00	Yes	Cricket Frog	2862.4	122.11	2679.8	2754.5	2967.4	212.92	2618.18	3106.62	488.44
305	Urban	Middle	680610	3366500	2:19:00	Yes	Cricket Frog	2831.6	120.47	2703.7	2727.9	2929.6	201.77	2590.66	3072.54	481.88
306	Urban	Middle	680610	3366500	3:59:00	Yes	Cricket Frog	2861.4	120.27	2790	2756.1	2963.8	207.65	2620.86	3101.94	481.08
1	Urban	Close	680610	3366600	19:09:00	No								0	0	0
2	Urban	Close	680610	3366600	20:28:00	No								0	0	0
3	Urban	Close	680610	3366600	21:43:00	No								0	0	0
4	Urban	Close	680610	3366600	22:28:00	No								0	0	0
5	Urban	Close	680610	3366600	23:04:00	No								0	0	0
6	Urban	Close	680610	3366600	0:58:00	No								0	0	0
7	Urban	Close	680610	3366600	1:08:00	No								0	0	0
8	Urban	Close	680610	3366600	2:09:00	No								0	0	0
9	Urban	Close	680610	3366600	3:12:00	No								0	0	0
10	Urban	Close	680610	3366600	4:09:00	No								0	0	0
11	Urban	Close	680610	3366600	5:14:00	No								0	0	0
891	Rural	Close	661420	3368900	19:31:00	No								0	0	0
892	Rural	Close	661420	3368900	20:35:00	No								0	0	0
893	Rural	Close	661420	3368900	21:06:00	No								0	0	0
894	Rural	Close	661420	3368900	22:17:00	No								0	0	0
895	Rural	Close	661420	3368900	23:23:00	No								0	0	0
896	Rural	Close	661420	3368900	0:16:00	No								0	0	0
897	Rural	Close	661420	3368900	1:28:00	No								0	0	0
898	Rural	Close	661420	3368900	2:08:00	No								0	0	0
899	Rural	Close	661420	3368900	3:57:00	No								0	0	0
900	Rural	Close	661420	3368900	4:49:00	No								0	0	0
901	Rural	Close	661420	3368900	5:32:00	No								0	0	0
902	Rural	Close	661420	3368900	19:55:00	No								0	0	0
903	Rural	Close	661420	3368900	20:38:00	No								0	0	0
904	Rural	Close	661420	3368900	21:14:00	No								0	0	0
905	Rural	Close	661420	3368900	22:38:00	No								0	0	0
906	Rural	Close	661420	3368900	23:39:00	No								0	0	0
907	Rural	Close	661420	3368900	0:50:00	No								0	0	0
908	Rural	Close	661420	3368900	1:43:00	No								0	0	0
909	Rural	Close	661420	3368900	2:23:00	No								0	0	0
910	Rural	Close	661420	3368900	3:37:00	No								0	0	0
911	Rural	Close	661420	3368900	4:49:00	No								0	0	0
912	Rural	Close	661420	3368900	5:23:00	No								0	0	0
913	Rural	Close	661420	3368900	19:25:00	No								0	0	0
914	Rural	Close	661420	3368900	20:45:00	No								0	0	0
915	Rural	Close	661420	3368900	21:36:00	No								0	0	0
916	Rural	Close	661420	3368900	22:38:00	No								0	0	0
917	Rural	Close	661420	3368900	23:26:00	No								0	0	0
918	Rural	Close	661420	3368900	0:12:00	No								0	0	0
919	Rural	Close	661420	3368900	1:12:00	No								0	0	0
920	Rural	Close	661420	3368900	2:55:00	No								0	0	0
921	Rural	Close	661420	3368900	3:18:00	No								0	0	0
922	Rural	Close	661420	3368900	4:58:00	No								0	0	0
923	Rural	Close	661420	3368900	5:10:00	No								0	0	0
924	Rural	Close	661420	3368900	19:25:00	No								0	0	0
925	Rural	Close	661420	3368900	20:03:00	No								0	0	0
926	Rural	Close	661420	3368900	21:10:00	No								0	0	0
927	Rural	Close	661420	3368900	22:40:00	No								0	0	0
928	Rural	Close	661420	3368900	23:46:00	No								0	0	0
929	Rural	Close	661420	3368900	0:45:00	No								0	0	0
930	Rural	Close	661420	3368900	1:06:00	No								0	0	0
931	Rural	Close	661420	3368900	2:59:00	No								0	0	0
932	Rural	Close	661420	3368900	3:57:00	No								0	0	0
933	Rural	Close	661420	3368900	4:08:00	No								0	0	0
934	Rural	Close	661420	3368900	5:17:00	No								0	0	0
935	Rural	Close	661420	3368900	19:30:00	No								0	0	0
936	Rural	Close	661420	3368900	20:48:00	No								0	0	0
937	Rural	Close	661420	3368900	21:11:00	No								0	0	0
938	Rural	Close	661420	3368900	22:57:00	No								0	0	0
939	Rural	Close	661420	3368900	23:06:00	No								0	0	0
940	Rural	Close	661420	3368900	0:11:00	No								0	0	0
941	Rural	Close	661420	3368900	1:58:00	No								0	0	0
942	Rural	Close	661420	3368900	2:31:00	No								0	0	0
943	Rural	Close	661420	3368900	3:50:00	No								0	0	0
944	Rural	Close	661420	3368900	4:58:00	No								0	0	0
945	Rural	Close	661420	3368900	5:03:00	No								0	0	0
12	Urban	Close	680610	3366600	19:45:00	No								0	0	0
13	Urban	Close	680610	3366600	20:15:00	No								0	0	0
14	Urban	Close	680610	3366600	21:59:00	No								0	0	0
15	Urban	Close	680610	3366600	22:33:00	No								0	0	0
16	Urban	Close	680610	3366600	23:36:00	No								0	0	0
17	Urban	Close	680610	3366600	0:48:00	No								0	0	0
18	Urban	Close	680610	3366600	1:17:00	No								0	0	0
19	Urban	Close	680610	3366600	2:02:00	No								0	0	0
20	Urban	Close	680610	3366600	3:06:00	No								0	0	0
21	Urban	Close	680610	3366600	4:39:00	No								0	0	0
22	Urban	Close	680610	3366600	5:01:00	No								0	0	0
23	Urban	Close	680610	3366600	19:15:00	No								0	0	0
24	Urban	Close	680610	3366600	20:50:00	No								0	0	0
25	Urban	Close	680610	3366600	21:47:00	No								0	0	0
26	Urban	Close	680610	3366600	22:29:00	No								0	0	0
27	Urban	Close	680610	3366600	23:23:00	No								0	0	0
28	Urban	Close	680610	3366600	0:44:00	No								0	0	0
29	Urban	Close	680610	3366600	1:16:00	No								0	0	0
30	Urban	Close	680610	3366600	2:26:00	No								0	0	0
31	Urban	Close	680610	3366600	3:44:00	No								0	0	0
32	Urban	Close	680610	3366600	4:12:00	No								0	0	0
33	Urban	Close	680610	3366600	5:35:00	No								0	0	0
43	Urban	Close	680610	3366600	4:46:00	No								0	0	0
44	Urban	Close	680610	3366600	5:24:00	No								0	0	0
45	Urban	Close	680610	3366600	19:04:00	No								0	0	0
46	Urban	Close	680610	3366600	20:17:00	No								0	0	0
47	Urban	Close	680610	3366600	21:39:00	No								0	0	0
48	Urban	Close	680610	3366600	22:48:00	No								0	0	0
49	Urban	Close	680610	3366600	23:34:00	No								0	0	0
50	Urban	Close	680610	3366600	0:28:00	No								0	0	0
51	Urban	Close	680610	3366600	1:01:00	No								0	0	0
52	Urban	Close	680610	3366600	2:29:00	No								0	0	0
53	Urban	Close	680610	3366600	3:04:00	No								0	0	0
54	Urban	Close	680610	3366600	4:49:00	No								0	0	0
55	Urban	Close	680610	3366600	5:27:00	No								0	0	0
56	Urban	Close	680610	3366600	19:01:00	No								0	0	0
57	Urban	Close	680610	3366600	20:21:00	No								0	0	0
58	Urban	Close	680610	3366600	21:11:00	No								0	0	0
59	Urban	Close	680610	3366600	22:21:00	No								0	0	0
60	Urban	Close	680610	3366600	23:08:00	No								0	0	0
61	Urban	Close	680610	3366600	0:44:00	No								0	0	0
62	Urban	Close	680610	3366600	1:05:00	No								0	0	0
63	Urban	Close	680610	3366600	2:13:00	No								0	0	0
64	Urban	Close	680610	3366600	3:24:00	No								0	0	0
65	Urban	Close	680610	3366600	4:44:00	No								0	0	0
66	Urban	Close	680610	3366600	5:41:00	No								0	0	0
67	Urban	Close	680610	3366600	19:43:00	No								0	0	0
68	Urban	Close	680610	3366600	20:11:00	No								0	0	0
69	Urban	Close	680610	3366600	21:17:00	No								0	0	0
70	Urban	Close	680610	3366600	22:49:00	No								0	0	0
71	Urban	Close	680610	3366600	23:57:00	No								0	0	0
72	Urban	Close	680610	3366600	0:01:00	No								0	0	0
73	Urban	Close	680610	3366600	1:34:00	No								0	0	0
74	Urban	Close	680610	3366600	2:49	No								0	0	0
75	Urban	Close	680610	3366600	3:28	No								0	0	0
76	Urban	Close	680610	3366600	4:16:00	No								0	0	0
77	Urban	Close	680610	3366600	5:18:00	No								0	0	0
84	Urban	Close	680610	3366600	1:46:00	No								0	0	0
85	Urban	Close	680610	3366600	2:09:00	No								0	0	0
86	Urban	Close	680610	3366600	3:36:00	No								0	0	0
87	Urban	Close	680610	3366600	4:41:00	No								0	0	0
88	Urban	Close	680610	3366600	5:12:00	No								0	0	0
89	Urban	Close	680610	3366600	19:26:00	No								0	0	0
90	Urban	Close	680610	3366600	20:43:00	No								0	0	0
91	Urban	Close	680610	3366600	21:10:00	No								0	0	0
92	Urban	Close	680610	3366600	22:04:00	No								0	0	0
93	Urban	Close	680610	3366600	23:02:00	No								0	0	0
94	Urban	Close	680610	3366600	0:45:00	No								0	0	0
95	Urban	Close	680610	3366600	1:36:00	No								0	0	0
96	Urban	Close	680610	3366600	2:28:00	No								0	0	0
97	Urban	Close	680610	3366600	3:31:00	No								0	0	0
98	Urban	Close	680610	3366600	4:06:00	No								0	0	0
99	Urban	Close	680610	3366600	5:22:00	No								0	0	0
100	Urban	Close	680610	3366600	19:56:00	No								0	0	0
101	Urban	Close	680610	3366600	20:35:00	No								0	0	0
102	Urban	Close	680610	3366600	21:08:00	No								0	0	0
103	Urban	Close	680610	3366600	22:34:00	No								0	0	0
104	Urban	Close	680610	3366600	23:23:00	No								0	0	0
105	Urban	Close	680610	3366600	0:47:00	No								0	0	0
106	Urban	Close	680610	3366600	1:13:00	No								0	0	0
107	Urban	Close	680610	3366600	2:56:00	No								0	0	0
108	Urban	Close	680610	3366600	3:37:00	No								0	0	0
109	Urban	Close	680610	3366600	4:06:00	No								0	0	0
110	Urban	Close	680610	3366600	5:16:00	No								0	0	0
111	Urban	Close	680610	3366600	19:03:00	No								0	0	0
112	Urban	Close	680610	3366600	20:42:00	No								0	0	0
113	Urban	Close	680610	3366600	21:10:00	No								0	0	0
114	Urban	Close	680610	3366600	22:57:00	No								0	0	0
115	Urban	Close	680610	3366600	23:47:00	No								0	0	0
116	Urban	Close	680610	3366600	0:39:00	No								0	0	0
117	Urban	Close	680610	3366600	1:00:00	No								0	0	0
118	Urban	Close	680610	3366600	2:50:00	No								0	0	0
119	Urban	Close	680610	3366600	3:44:00	No								0	0	0
120	Urban	Close	680610	3366600	4:28:00	No								0	0	0
121	Urban	Close	680610	3366600	5:44:00	No								0	0	0
122	Urban	Close	680610	3366600	19:53:00	No								0	0	0
123	Urban	Close	680610	3366600	20:08:00	No						.		0	0	0
124	Urban	Close	680610	3366600	21:48:00	No								0	0	0
125	Urban	Close	680610	3366600	22:52:00	No								0	0	0
126	Urban	Close	680610	3366600	23:14:00	No								0	0	0
127	Urban	Close	680610	3366600	0:39:00	No								0	0	0
128	Urban	Close	680610	3366600	1:53:00	No								0	0	0
129	Urban	Close	680610	3366600	2:30:00	No								0	0	0
130	Urban	Close	680610	3366600	3:50:00	No								0	0	0
131	Urban	Close	680610	3366600	4:05:00	No								0	0	0
132	Urban	Close	680610	3366600	5:32:00	No								0	0	0
133	Urban	Close	680610	3366600	19:45:00	No								0	0	0
134	Urban	Close	680610	3366600	20:19:00	No								0	0	0
135	Urban	Close	680610	3366600	21:38:00	No								0	0	0
136	Urban	Close	680610	3366600	22:20:00	No								0	0	0
137	Urban	Close	680610	3366600	23:46:00	No								0	0	0
138	Urban	Close	680610	3366600	0:28:00	No								0	0	0
139	Urban	Close	680610	3366600	1:50:00	No								0	0	0
140	Urban	Close	680610	3366600	2:19:00	No								0	0	0
141	Urban	Close	680610	3366600	3:46:00	No								0	0	0
142	Urban	Close	680610	3366600	4:15:00	No								0	0	0
143	Urban	Close	680610	3366600	5:04:00	No								0	0	0
144	Urban	Close	680610	3366600	19:16:00	No								0	0	0
145	Urban	Close	680610	3366600	20:31:00	No								0	0	0
146	Urban	Close	680610	3366600	21:59:00	No								0	0	0
147	Urban	Close	680610	3366600	22:23:00	No								0	0	0
148	Urban	Close	680610	3366600	23:00:00	No								0	0	0
149	Urban	Close	680610	3366600	0:09:00	No								0	0	0
150	Urban	Close	680610	3366600	1:32:00	No								0	0	0
151	Urban	Close	680610	3366600	2:37:00	No								0	0	0
152	Urban	Close	680610	3366600	3:16:00	No								0	0	0
153	Urban	Close	680610	3366600	4:26:00	No								0	0	0
154	Urban	Close	680610	3366600	5:49:00	No								0	0	0
155	Urban	Close	680610	3366600	19:29:00	No								0	0	0
156	Urban	Close	680610	3366600	20:22:00	No								0	0	0
157	Urban	Close	680610	3366600	21:00:00	No								0	0	0
158	Urban	Close	680610	3366600	22:48:00	No								0	0	0
159	Urban	Close	680610	3366600	23:47:00	No								0	0	0
160	Urban	Close	680610	3366600	0:17:00	No								0	0	0
161	Urban	Close	680610	3366600	1:14:00	No								0	0	0
162	Urban	Close	680610	3366600	2:22:00	No								0	0	0
163	Urban	Close	680610	3366600	3:09:00	No								0	0	0
164	Urban	Close	680610	3366600	4:32:00	No								0	0	0
165	Urban	Close	680610	3366600	5:25:00	No								0	0	0
166	Urban	Close	680610	3366600	19:51:00	No								0	0	0
167	Urban	Close	680610	3366600	20:31:00	No								0	0	0
168	Urban	Close	680610	3366600	21:26:00	No								0	0	0
169	Urban	Close	680610	3366600	22:14:00	No								0	0	0
170	Urban	Close	680610	3366600	23:42:00	No								0	0	0
171	Urban	Close	680610	3366600	0:47:00	No								0	0	0
172	Urban	Close	680610	3366600	1:56:00	No								0	0	0
173	Urban	Close	680610	3366600	2:49:00	No								0	0	0
174	Urban	Close	680610	3366600	3:02:00	No								0	0	0
175	Urban	Close	680610	3366600	4:26:00	No								0	0	0
176	Urban	Close	680610	3366600	5:34:00	No								0	0	0
177	Urban	Close	680610	3366600	19:22:00	No								0	0	0
178	Urban	Close	680610	3366600	20:24:00	No								0	0	0
179	Urban	Close	680610	3366600	21:27:00	No								0	0	0
180	Urban	Close	680610	3366600	22:41:00	No								0	0	0
181	Urban	Close	680610	3366600	23:37:00	No								0	0	0
182	Urban	Close	680610	3366600	0:25:00	No								0	0	0
183	Urban	Close	680610	3366600	1:16:00	No								0	0	0
184	Urban	Close	680610	3366600	2:34:00	No								0	0	0
185	Urban	Close	680610	3366600	3:48:00	No								0	0	0
186	Urban	Close	680610	3366600	4:36:00	No								0	0	0
187	Urban	Close	680610	3366600	5:28:00	No								0	0	0
188	Urban	Close	680610	3366600	19:59:00	No								0	0	0
189	Urban	Close	680610	3366600	20:11:00	No								0	0	0
190	Urban	Close	680610	3366600	21:02:00	No								0	0	0
191	Urban	Close	680610	3366600	22:21:00	No								0	0	0
192	Urban	Close	680610	3366600	23:48:00	No								0	0	0
193	Urban	Close	680610	3366600	0:21:00	No								0	0	0
194	Urban	Close	680610	3366600	1:34:00	No								0	0	0
195	Urban	Close	680610	3366600	2:19:00	No								0	0	0
196	Urban	Close	680610	3366600	3:56:00	No								0	0	0
197	Urban	Close	680610	3366600	4:34:00	No								0	0	0
198	Urban	Close	680610	3366600	5:21:00	No								0	0	0
199	Urban	Close	680610	3366600	19:31:00	No								0	0	0
200	Urban	Close	680610	3366600	20:51:00	No								0	0	0
201	Urban	Close	680610	3366600	21:13:00	No								0	0	0
202	Urban	Close	680610	3366600	22:43:00	No								0	0	0
203	Urban	Close	680610	3366600	23:14:00	No								0	0	0
204	Urban	Close	680610	3366600	0:08:00	No								0	0	0
205	Urban	Close	680610	3366600	1:27:00	No								0	0	0
206	Urban	Close	680610	3366600	2:01	No								0	0	0
207	Urban	Close	680610	3366600	3:38:00	No								0	0	0
208	Urban	Close	680610	3366600	4:41:00	No								0	0	0
209	Urban	Close	680610	3366600	5:28:00	No								0	0	0
210	Urban	Close	680610	3366600	19:47:00	No								0	0	0
211	Urban	Close	680610	3366600	20:29:00	No								0	0	0
212	Urban	Close	680610	3366600	21:59:00	No								0	0	0
213	Urban	Close	680610	3366600	22:51:00	No								0	0	0
214	Urban	Close	680610	3366600	23:38:00	No								0	0	0
215	Urban	Close	680610	3366600	0:23:00	No								0	0	0
216	Urban	Close	680610	3366600	1:38:00	No								0	0	0
217	Urban	Close	680610	3366600	2:41:00	No								0	0	0
218	Urban	Close	680610	3366600	3:31:00	No								0	0	0
219	Urban	Close	680610	3366600	4:37:00	No								0	0	0
220	Urban	Close	680610	3366600	5:13:00	No								0	0	0
221	Urban	Close	680610	3366600	19:49:00	No								0	0	0
222	Urban	Close	680610	3366600	20:34:00	No								0	0	0
223	Urban	Close	680610	3366600	21:25:00	No								0	0	0
224	Urban	Close	680610	3366600	22:19:00	No								0	0	0
225	Urban	Close	680610	3366600	23:57:00	No								0	0	0
226	Urban	Close	680610	3366600	0:41:00	No								0	0	0
227	Urban	Close	680610	3366600	1:31:00	No								0	0	0
228	Urban	Close	680610	3366600	2:45:00	No								0	0	0
229	Urban	Close	680610	3366600	3:21:00	No								0	0	0
230	Urban	Close	680610	3366600	4:42:00	No								0	0	0
231	Urban	Close	680610	3366600	5:31:00	No								0	0	0
232	Urban	Close	680610	3366600	19:51:00	No								0	0	0
233	Urban	Close	680610	3366600	20:49:00	No								0	0	0
234	Urban	Close	680610	3366600	21:14:00	No								0	0	0
235	Urban	Close	680610	3366600	22:31:00	No								0	0	0
236	Urban	Close	680610	3366600	23:56:00	No								0	0	0
237	Urban	Close	680610	3366600	0:05:00	No								0	0	0
238	Urban	Close	680610	3366600	1:14:00	No								0	0	0
239	Urban	Close	680610	3366600	2:49:00	No								0	0	0
240	Urban	Close	680610	3366600	3:36:00	No								0	0	0
241	Urban	Close	680610	3366600	4:29:00	No								0	0	0
242	Urban	Close	680610	3366600	5:37:00	No								0	0	0
243	Urban	Close	680610	3366600	19:48:00	No								0	0	0
244	Urban	Close	680610	3366600	20:36:00	No								0	0	0
245	Urban	Close	680610	3366600	21:42:00	No								0	0	0
246	Urban	Close	680610	3366600	22:35:00	No								0	0	0
247	Urban	Close	680610	3366600	23:48:00	No								0	0	0
248	Urban	Close	680610	3366600	0:40:00	No								0	0	0
249	Urban	Close	680610	3366600	1:51:00	No								0	0	0
250	Urban	Close	680610	3366600	2:41:00	No								0	0	0
251	Urban	Close	680610	3366600	3:36:00	No								0	0	0
252	Urban	Close	680610	3366600	4:13:00	No								0	0	0
253	Urban	Close	680610	3366600	5:04:00	No								0	0	0
408	Urban	Far	680610	3366300	19:21:00	No								0	0	0
409	Urban	Far	680610	3366300	20:46:00	No								0	0	0
410	Urban	Far	680610	3366300	21:04:00	No								0	0	0
411	Urban	Far	680610	3366300	22:36:00	No								0	0	0
412	Urban	Far	680610	3366300	23:07:00	No								0	0	0
413	Urban	Far	680610	3366300	0:54:00	No								0	0	0
414	Urban	Far	680610	3366300	1:57:00	No								0	0	0
415	Urban	Far	680610	3366300	2:03:00	No								0	0	0
416	Urban	Far	680610	3366300	3:16:00	No								0	0	0
417	Urban	Far	680610	3366300	4:26:00	No								0	0	0
418	Urban	Far	680610	3366300	5:53:00	No								0	0	0
419	Urban	Far	680610	3366300	19:33:00	No								0	0	0
420	Urban	Far	680610	3366300	20:09:00	No								0	0	0
421	Urban	Far	680610	3366300	21:25:00	No								0	0	0
422	Urban	Far	680610	3366300	22:19:00	No								0	0	0
423	Urban	Far	680610	3366300	23:01:00	No								0	0	0
424	Urban	Far	680610	3366300	0:26:00	No								0	0	0
425	Urban	Far	680610	3366300	1:03:00	No								0	0	0
426	Urban	Far	680610	3366300	2:22:00	No								0	0	0
427	Urban	Far	680610	3366300	3:44:00	No								0	0	0
428	Urban	Far	680610	3366300	4:28:00	No								0	0	0
429	Urban	Far	680610	3366300	5:21:00	No								0	0	0
430	Urban	Far	680610	3366300	19:52:00	No								0	0	0
431	Urban	Far	680610	3366300	20:44:00	No								0	0	0
432	Urban	Far	680610	3366300	21:59:00	No								0	0	0
433	Urban	Far	680610	3366300	22:47:00	No								0	0	0
434	Urban	Far	680610	3366300	23:41:00	No								0	0	0
435	Urban	Far	680610	3366300	0:02:00	No								0	0	0
436	Urban	Far	680610	3366300	1:15:00	No								0	0	0
437	Urban	Far	680610	3366300	2:18:00	No								0	0	0
438	Urban	Far	680610	3366300	3:45:00	No								0	0	0
439	Urban	Far	680610	3366300	4:36:00	No								0	0	0
440	Urban	Far	680610	3366300	5:10:00	No								0	0	0
441	Urban	Far	680610	3366300	19:13:00	No								0	0	0
442	Urban	Far	680610	3366300	20:33:00	No								0	0	0
443	Urban	Far	680610	3366300	21:52:00	No								0	0	0
444	Urban	Far	680610	3366300	22:49:00	No								0	0	0
445	Urban	Far	680610	3366300	23:16:00	No								0	0	0
446	Urban	Far	680610	3366300	0:26:00	No								0	0	0
447	Urban	Far	680610	3366300	1:52:00	No								0	0	0
448	Urban	Far	680610	3366300	2:34:00	No								0	0	0
449	Urban	Far	680610	3366300	3:47:00	No								0	0	0
450	Urban	Far	680610	3366300	4:12:00	No								0	0	0
451	Urban	Far	680610	3366300	5:06:00	No								0	0	0
452	Urban	Far	680610	3366300	19:12:00	No								0	0	0
453	Urban	Far	680610	3366300	20:08:00	No								0	0	0
454	Urban	Far	680610	3366300	21:28:00	No								0	0	0
455	Urban	Far	680610	3366300	22:39:00	No								0	0	0
456	Urban	Far	680610	3366300	23:46:00	No								0	0	0
457	Urban	Far	680610	3366300	0:21:00	No								0	0	0
458	Urban	Far	680610	3366300	1:36:00	No								0	0	0
459	Urban	Far	680610	3366300	2:25:00	No								0	0	0
460	Urban	Far	680610	3366300	3:41:00	No								0	0	0
461	Urban	Far	680610	3366300	4:25:00	No								0	0	0
462	Urban	Far	680610	3366300	5:37:00	No								0	0	0
463	Urban	Far	680610	3366300	19:49:00	No								0	0	0
464	Urban	Far	680610	3366300	20:04:00	No								0	0	0
465	Urban	Far	680610	3366300	21:23:00	No								0	0	0
466	Urban	Far	680610	3366300	22:13:00	No								0	0	0
467	Urban	Far	680610	3366300	23:54:00	No								0	0	0
468	Urban	Far	680610	3366300	0:30:00	No								0	0	0
469	Urban	Far	680610	3366300	1:23:00	No								0	0	0
470	Urban	Far	680610	3366300	2:05:00	No								0	0	0
471	Urban	Far	680610	3366300	3:40:00	No								0	0	0
472	Urban	Far	680610	3366300	4:27:00	No								0	0	0
473	Urban	Far	680610	3366300	5:15:00	No								0	0	0
474	Urban	Far	680610	3366300	19:03:00	No								0	0	0
475	Urban	Far	680610	3366300	20:23:00	No								0	0	0
476	Urban	Far	680610	3366300	21:45:00	No								0	0	0
477	Urban	Far	680610	3366300	22:34:00	No								0	0	0
478	Urban	Far	680610	3366300	23:15:00	No								0	0	0
479	Urban	Far	680610	3366300	0:42:00	No								0	0	0
480	Urban	Far	680610	3366300	1:31:00	No								0	0	0
481	Urban	Far	680610	3366300	2:18:00	No								0	0	0
482	Urban	Far	680610	3366300	3:54:00	No								0	0	0
483	Urban	Far	680610	3366300	4:21:00	No								0	0	0
484	Urban	Far	680610	3366300	5:09:00	No								0	0	0
485	Urban	Far	680610	3366300	19:56:00	No								0	0	0
486	Urban	Far	680610	3366300	20:35:00	No								0	0	0
487	Urban	Far	680610	3366300	21:08:00	No								0	0	0
488	Urban	Far	680610	3366300	22:34:00	No								0	0	0
489	Urban	Far	680610	3366300	23:23:00	No								0	0	0
490	Urban	Far	680610	3366300	0:35:00	No								0	0	0
491	Urban	Far	680610	3366300	1:26:00	No								0	0	0
492	Urban	Far	680610	3366300	2:19:00	No								0	0	0
493	Urban	Far	680610	3366300	3:59:00	No								0	0	0
494	Urban	Far	680610	3366300	4:37:00	No								0	0	0
495	Urban	Far	680610	3366300	5:18:00	No								0	0	0
496	Urban	Far	680610	3366300	19:23:00	No								0	0	0
497	Urban	Far	680610	3366300	20:17:00	No								0	0	0
498	Urban	Far	680610	3366300	21:02:00	No								0	0	0
499	Urban	Far	680610	3366300	22:58:00	No								0	0	0
500	Urban	Far	680610	3366300	23:42:00	No								0	0	0
501	Urban	Far	680610	3366300	0:35:00	No								0	0	0
502	Urban	Far	680610	3366300	1:47:00	No								0	0	0
503	Urban	Far	680610	3366300	2:28:00	No								0	0	0
504	Urban	Far	680610	3366300	3:11:00	No								0	0	0
505	Urban	Far	680610	3366300	4:30:00	No								0	0	0
506	Urban	Far	680610	3366300	5:29:00	No								0	0	0
507	Urban	Far	680610	3366300	19:31:00	No								0	0	0
508	Urban	Far	680610	3366300	20:51:00	No								0	0	0
509	Urban	Far	680610	3366300	21:13:00	No								0	0	0
510	Urban	Far	680610	3366300	22:43:00	No								0	0	0
511	Urban	Far	680610	3366300	23:14:00	No								0	0	0
512	Urban	Far	680610	3366300	0:08:00	No								0	0	0
513	Urban	Far	680610	3366300	1:27:00	No								0	0	0
514	Urban	Far	680610	3366300	2:03:00	No								0	0	0
515	Urban	Far	680610	3366300	3:38:00	No								0	0	0
516	Urban	Far	680610	3366300	4:41:00	No								0	0	0
517	Urban	Far	680610	3366300	5:28:00	No								0	0	0
518	Urban	Far	680610	3366300	19:01:00	No								0	0	0
519	Urban	Far	680610	3366300	20:21:00	No								0	0	0
520	Urban	Far	680610	3366300	21:11:00	No								0	0	0
521	Urban	Far	680610	3366300	22:25:00	No								0	0	0
522	Urban	Far	680610	3366300	23:08:00	No								0	0	0
523	Urban	Far	680610	3366300	0:44:00	No								0	0	0
524	Urban	Far	680610	3366300	1:05:00	No								0	0	0
525	Urban	Far	680610	3366300	2:13:00	No								0	0	0
526	Urban	Far	680610	3366300	3:24:00	No								0	0	0
527	Urban	Far	680610	3366300	4:44:00	No								0	0	0
528	Urban	Far	680610	3366300	5:41:00	No								0	0	0
529	Urban	Far	680610	3366300	19:35:00	No								0	0	0
530	Urban	Far	680610	3366300	20:53:00	No								0	0	0
531	Urban	Far	680610	3366300	21:13:00	No								0	0	0
532	Urban	Far	680610	3366300	22:17:00	No								0	0	0
533	Urban	Far	680610	3366300	23:31:00	No								0	0	0
534	Urban	Far	680610	3366300	0:12:00	No								0	0	0
535	Urban	Far	680610	3366300	1:39:00	No								0	0	0
536	Urban	Far	680610	3366300	2:05:00	No								0	0	0
537	Urban	Far	680610	3366300	3:31:00	No								0	0	0
538	Urban	Far	680610	3366300	4:47:00	No								0	0	0
539	Urban	Far	680610	3366300	5:39:00	No								0	0	0
540	Urban	Far	680610	3366300	19:06:00	No								0	0	0
541	Urban	Far	680610	3366300	20:42:00	No								0	0	0
542	Urban	Far	680610	3366300	21:28:00	No								0	0	0
543	Urban	Far	680610	3366300	22:20:00	No								0	0	0
544	Urban	Far	680610	3366300	23:35:00	No								0	0	0
545	Urban	Far	680610	3366300	0:18:00	No								0	0	0
546	Urban	Far	680610	3366300	1:41:00	No								0	0	0
547	Urban	Far	680610	3366300	2:55:00	No								0	0	0
548	Urban	Far	680610	3366300	3:23:00	No								0	0	0
549	Urban	Far	680610	3366300	4:57:00	No								0	0	0
550	Urban	Far	680610	3366300	5:05:00	No								0	0	0
551	Urban	Far	680610	3366300	19:25:00	No								0	0	0
552	Urban	Far	680610	3366300	20:35:00	No								0	0	0
553	Urban	Far	680610	3366300	21:46:00	No								0	0	0
554	Urban	Far	680610	3366300	22:40:00	No								0	0	0
555	Urban	Far	680610	3366300	23:09:00	No								0	0	0
556	Urban	Far	680610	3366300	0:31:00	No								0	0	0
557	Urban	Far	680610	3366300	1:03:00	No								0	0	0
558	Urban	Far	680610	3366300	2:32:00	No								0	0	0
559	Urban	Far	680610	3366300	3:24:00	No								0	0	0
560	Urban	Far	680610	3366300	4:59:00	No								0	0	0
561	Urban	Far	680610	3366300	5:11:00	No								0	0	0
563	Urban	Far	680610	3366300	20:42:00	No								0	0	0
567	Urban	Far	680610	3366300	0:09:00	No								0	0	0
568	Urban	Far	680610	3366300	1:23:00	No								0	0	0
569	Urban	Far	680610	3366300	2:34:00	No								0	0	0
570	Urban	Far	680610	3366300	3:52:00	No								0	0	0
571	Urban	Far	680610	3366300	4:13:00	No								0	0	0
572	Urban	Far	680610	3366300	5:49:00	No								0	0	0
573	Urban	Far	680610	3366300	19:29:00	No								0	0	0
574	Urban	Far	680610	3366300	20:22:00	No								0	0	0
575	Urban	Far	680610	3366300	21:00:00	No								0	0	0
576	Urban	Far	680610	3366300	22:48:00	No								0	0	0
577	Urban	Far	680610	3366300	23:47:00	No								0	0	0
578	Urban	Far	680610	3366300	0:15:00	No								0	0	0
579	Urban	Far	680610	3366300	1:26:00	No								0	0	0
580	Urban	Far	680610	3366300	2:02:00	No								0	0	0
581	Urban	Far	680610	3366300	3:51:00	No								0	0	0
582	Urban	Far	680610	3366300	4:37:00	No								0	0	0
583	Urban	Far	680610	3366300	5:28:00	No								0	0	0
583	Rural	Far	661420	3368700	19:30:00	No								0	0	0
584	Rural	Far	661420	3368700	20:46:00	No								0	0	0
585	Rural	Far	661420	3368700	21:20:00	No								0	0	0
586	Rural	Far	661420	3368700	22:48:00	No								0	0	0
587	Rural	Far	661420	3368700	23:29:00	No								0	0	0
588	Rural	Far	661420	3368700	0:47:00	No								0	0	0
589	Rural	Far	661420	3368700	1:11:00	No								0	0	0
590	Rural	Far	661420	3368700	2:07:00	No								0	0	0
591	Rural	Far	661420	3368700	3:37:00	No								0	0	0
592	Rural	Far	661420	3368700	4:38:00	No								0	0	0
593	Rural	Far	661420	3368700	5:03:00	No								0	0	0
594	Rural	Far	661420	3368700	19:20:00	No								0	0	0
595	Rural	Far	661420	3368700	20:40:00	No								0	0	0
596	Rural	Far	661420	3368700	21:09:00	No								0	0	0
597	Rural	Far	661420	3368700	22:29:00	No								0	0	0
598	Rural	Far	661420	3368700	23:52:00	No								0	0	0
599	Rural	Far	661420	3368700	0:23:00	No								0	0	0
600	Rural	Far	661420	3368700	1:59:00	No								0	0	0
601	Rural	Far	661420	3368700	2:12:00	No								0	0	0
602	Rural	Far	661420	3368700	3:47:00	No								0	0	0
603	Rural	Far	661420	3368700	4:25:00	No								0	0	0
604	Rural	Far	661420	3368700	5:37:00	No								0	0	0
616	Rural	Far	661420	3368700	19:46:00	No								0	0	0
617	Rural	Far	661420	3368700	20:03:00	No								0	0	0
618	Rural	Far	661420	3368700	21:09:00	No								0	0	0
619	Rural	Far	661420	3368700	22:45:00	No								0	0	0
620	Rural	Far	661420	3368700	23:25:00	No								0	0	0
621	Rural	Far	661420	3368700	0:17:00	No								0	0	0
622	Rural	Far	661420	3368700	1:32:00	No								0	0	0
623	Rural	Far	661420	3368700	2:10:00	No								0	0	0
624	Rural	Far	661420	3368700	3:05:00	No								0	0	0
625	Rural	Far	661420	3368700	4:36:00	No								0	0	0
626	Rural	Far	661420	3368700	5:26:00	No								0	0	0
627	Rural	Far	661420	3368700	19:58:00	No								0	0	0
628	Rural	Far	661420	3368700	20:39:00	No								0	0	0
629	Rural	Far	661420	3368700	21:18:00	No								0	0	0
630	Rural	Far	661420	3368700	22:36:00	No								0	0	0
631	Rural	Far	661420	3368700	23:16:00	No								0	0	0
632	Rural	Far	661420	3368700	0:24:00	No								0	0	0
633	Rural	Far	661420	3368700	1:04:00	No								0	0	0
634	Rural	Far	661420	3368700	2:58:00	No								0	0	0
635	Rural	Far	661420	3368700	3:05:00	No								0	0	0
636	Rural	Far	661420	3368700	4:52:00	No								0	0	0
637	Rural	Far	661420	3368700	5:48:00	No								0	0	0
638	Rural	Far	661420	3368700	19:53:00	No								0	0	0
639	Rural	Far	661420	3368700	20:08:00	No								0	0	0
640	Rural	Far	661420	3368700	21:48:00	No								0	0	0
641	Rural	Far	661420	3368700	22:52:00	No								0	0	0
642	Rural	Far	661420	3368700	23:14:00	No								0	0	0
643	Rural	Far	661420	3368700	0:45:00	No								0	0	0
644	Rural	Far	661420	3368700	1:36:00	No								0	0	0
645	Rural	Far	661420	3368700	2:28:00	No								0	0	0
646	Rural	Far	661420	3368700	3:31:00	No								0	0	0
647	Rural	Far	661420	3368700	4:06:00	No								0	0	0
648	Rural	Far	661420	3368700	5:22:00	No								0	0	0
649	Rural	Far	661420	3368700	19:49:00	No								0	0	0
650	Rural	Far	661420	3368700	20:32:00	No								0	0	0
651	Rural	Far	661420	3368700	21:20:00	No								0	0	0
652	Rural	Far	661420	3368700	22:19:00	No								0	0	0
653	Rural	Far	661420	3368700	23:01:00	No								0	0	0
654	Rural	Far	661420	3368700	0:07:00	No								0	0	0
655	Rural	Far	661420	3368700	1:47:00	No								0	0	0
656	Rural	Far	661420	3368700	2:42:00	No								0	0	0
657	Rural	Far	661420	3368700	3:52:00	No								0	0	0
658	Rural	Far	661420	3368700	4:51:00	No								0	0	0
659	Rural	Far	661420	3368700	5:11:00	No								0	0	0
660	Rural	Far	661420	3368700	19:11:00	No								0	0	0
661	Rural	Far	661420	3368700	20:32:00	No								0	0	0
662	Rural	Far	661420	3368700	21:45:00	No								0	0	0
663	Rural	Far	661420	3368700	22:58:00	No								0	0	0
664	Rural	Far	661420	3368700	23:17:00	No								0	0	0
665	Rural	Far	661420	3368700	0:03:00	No								0	0	0
666	Rural	Far	661420	3368700	1:14:00	No								0	0	0
667	Rural	Far	661420	3368700	2:01:00	No								0	0	0
668	Rural	Far	661420	3368700	3:55:00	No								0	0	0
669	Rural	Far	661420	3368700	4:29:00	No								0	0	0
670	Rural	Far	661420	3368700	5:41:00	No								0	0	0
671	Rural	Far	661420	3368700	19:26:00	No								0	0	0
672	Rural	Far	661420	3368700	20:47:00	No								0	0	0
673	Rural	Far	661420	3368700	21:36:00	No								0	0	0
674	Rural	Far	661420	3368700	22:15:00	No								0	0	0
675	Rural	Far	661420	3368700	23:06:00	No								0	0	0
676	Rural	Far	661420	3368700	0:09:00	No								0	0	0
677	Rural	Far	661420	3368700	1:23:00	No								0	0	0
678	Rural	Far	661420	3368700	2:58:00	No								0	0	0
679	Rural	Far	661420	3368700	3:47:00	No								0	0	0
680	Rural	Far	661420	3368700	4:32:00	No								0	0	0
681	Rural	Far	661420	3368700	5:49:00	No								0	0	0
682	Rural	Far	661420	3368700	19:03:00	No								0	0	0
683	Rural	Far	661420	3368700	20:23:00	No								0	0	0
684	Rural	Far	661420	3368700	21:26:00	No								0	0	0
685	Rural	Far	661420	3368700	22:59:00	No								0	0	0
686	Rural	Far	661420	3368700	23:02:00	No								0	0	0
687	Rural	Far	661420	3368700	0:01:00	No								0	0	0
688	Rural	Far	661420	3368700	1:22:00	No								0	0	0
689	Rural	Far	661420	3368700	2:36:00	No								0	0	0
690	Rural	Far	661420	3368700	3:47:00	No								0	0	0
691	Rural	Far	661420	3368700	4:25:00	No								0	0	0
692	Rural	Far	661420	3368700	5:51:00	No								0	0	0
693	Rural	Far	661420	3368700	19:22:00	No								0	0	0
694	Rural	Far	661420	3368700	20:15:00	No								0	0	0
695	Rural	Far	661420	3368700	21:45:00	No								0	0	0
696	Rural	Far	661420	3368700	22:34:00	No								0	0	0
697	Rural	Far	661420	3368700	23:07:00	No								0	0	0
698	Rural	Far	661420	3368700	0:23:00	No								0	0	0
699	Rural	Far	661420	3368700	1:46:00	No								0	0	0
700	Rural	Far	661420	3368700	2:14:00	No								0	0	0
701	Rural	Far	661420	3368700	3:07:00	No								0	0	0
702	Rural	Far	661420	3368700	4:36:00	No								0	0	0
703	Rural	Far	661420	3368700	5:21:00	No								0	0	0
704	Rural	Far	661420	3368700	19:41:00	No								0	0	0
705	Rural	Far	661420	3368700	20:56:00	No								0	0	0
706	Rural	Far	661420	3368700	21:12:00	No								0	0	0
707	Rural	Far	661420	3368700	22:23:00	No								0	0	0
708	Rural	Far	661420	3368700	23:43:00	No								0	0	0
709	Rural	Far	661420	3368700	0:26:00	No								0	0	0
710	Rural	Far	661420	3368700	1:47:00	No								0	0	0
711	Rural	Far	661420	3368700	2:45:00	No								0	0	0
712	Rural	Far	661420	3368700	3:56:00	No								0	0	0
713	Rural	Far	661420	3368700	4:18:00	No								0	0	0
714	Rural	Far	661420	3368700	5:36:00	No								0	0	0
724	Rural	Far	661420	3368700	4:57:00	No								0	0	0
725	Rural	Far	661420	3368700	5:02:00	No								0	0	0
726	Rural	Far	661420	3368700	19:45:00	No								0	0	0
727	Rural	Far	661420	3368700	20:35:00	No								0	0	0
728	Rural	Far	661420	3368700	21:50:00	No								0	0	0
729	Rural	Far	661420	3368700	22:48:00	No								0	0	0
730	Rural	Far	661420	3368700	23:15:00	No								0	0	0
731	Rural	Far	661420	3368700	0:40:00	No								0	0	0
732	Rural	Far	661420	3368700	1:45:00	No								0	0	0
733	Rural	Far	661420	3368700	2:19:00	No								0	0	0
734	Rural	Far	661420	3368700	3:22:00	No								0	0	0
735	Rural	Far	661420	3368700	4:56:00	No								0	0	0
736	Rural	Far	661420	3368700	5:12:00	No								0	0	0
737	Rural	Far	661420	3368700	19:23:00	No								0	0	0
738	Rural	Far	661420	3368700	20:35:00	No								0	0	0
739	Rural	Far	661420	3368700	21:12:00	No								0	0	0
740	Rural	Far	661420	3368700	22:47:00	No								0	0	0
741	Rural	Far	661420	3368700	23:36:00	No								0	0	0
742	Rural	Far	661420	3368700	0:14:00	No								0	0	0
743	Rural	Far	661420	3368700	1:19:00	No								0	0	0
744	Rural	Far	661420	3368700	2:31:00	No								0	0	0
745	Rural	Far	661420	3368700	3:47:00	No								0	0	0
746	Rural	Far	661420	3368700	4:02:00	No								0	0	0
747	Rural	Far	661420	3368700	5:26:00	No								0	0	0
254	Urban	Middle	680610	3366500	19:28:00	No								0	0	0
255	Urban	Middle	680610	3366500	20:09:00	No								0	0	0
256	Urban	Middle	680610	3366500	21:40:00	No								0	0	0
257	Urban	Middle	680610	3366500	22:34:00	No								0	0	0
258	Urban	Middle	680610	3366500	23:43:00	No								0	0	0
259	Urban	Middle	680610	3366500	0:16:00	No								0	0	0
260	Urban	Middle	680610	3366500	1:26:00	No								0	0	0
261	Urban	Middle	680610	3366500	2:58:00	No								0	0	0
262	Urban	Middle	680610	3366500	3:42:00	No								0	0	0
263	Urban	Middle	680610	3366500	4:17:00	No								0	0	0
264	Urban	Middle	680610	3366500	5:06:00	No								0	0	0
265	Urban	Middle	680610	3366500	19:26:00	No								0	0	0
266	Urban	Middle	680610	3366500	20:29:00	No								0	0	0
267	Urban	Middle	680610	3366500	21:36:00	No								0	0	0
268	Urban	Middle	680610	3366500	22:47:00	No								0	0	0
269	Urban	Middle	680610	3366500	23:13:00	No								0	0	0
270	Urban	Middle	680610	3366500	0:23:00	No								0	0	0
271	Urban	Middle	680610	3366500	1:48:00	No								0	0	0
272	Urban	Middle	680610	3366500	2:04:00	No								0	0	0
273	Urban	Middle	680610	3366500	3:20:00	No								0	0	0
274	Urban	Middle	680610	3366500	4:59:00	No								0	0	0
275	Urban	Middle	680610	3366500	5:50:00	No								0	0	0
276	Urban	Middle	680610	3366500	19:02:00	No								0	0	0
277	Urban	Middle	680610	3366500	20:13:00	No								0	0	0
278	Urban	Middle	680610	3366500	21:56:00	No								0	0	0
279	Urban	Middle	680610	3366500	22:08:00	No								0	0	0
280	Urban	Middle	680610	3366500	23:51:00	No								0	0	0
281	Urban	Middle	680610	3366500	0:29:00	No								0	0	0
282	Urban	Middle	680610	3366500	1:53:00	No								0	0	0
283	Urban	Middle	680610	3366500	2:40:00	No								0	0	0
284	Urban	Middle	680610	3366500	3:57:00	No								0	0	0
285	Urban	Middle	680610	3366500	4:51:00	No								0	0	0
286	Urban	Middle	680610	3366500	5:18:00	No								0	0	0
287	Urban	Middle	680610	3366500	19:16:00	No								0	0	0
288	Urban	Middle	680610	3366500	20:05:00	No								0	0	0
289	Urban	Middle	680610	3366500	21:31:00	No								0	0	0
290	Urban	Middle	680610	3366500	22:23:00	No								0	0	0
291	Urban	Middle	680610	3366500	23:42:00	No								0	0	0
292	Urban	Middle	680610	3366500	0:15:00	No								0	0	0
293	Urban	Middle	680610	3366500	1:26:00	No								0	0	0
294	Urban	Middle	680610	3366500	2:02:00	No								0	0	0
295	Urban	Middle	680610	3366500	3:51:00	No								0	0	0
296	Urban	Middle	680610	3366500	4:37:00	No								0	0	0
297	Urban	Middle	680610	3366500	5:28:00	No								0	0	0
307	Urban	Middle	680610	3366500	4:37:00	No								0	0	0
308	Urban	Middle	680610	3366500	5:18:00	No								0	0	0
309	Urban	Middle	680610	3366500	19:36:00	No								0	0	0
310	Urban	Middle	680610	3366500	20:09:00	No								0	0	0
311	Urban	Middle	680610	3366500	21:32:00	No								0	0	0
312	Urban	Middle	680610	3366500	22:53:00	No								0	0	0
313	Urban	Middle	680610	3366500	23:26:00	No								0	0	0
314	Urban	Middle	680610	3366500	0:56:00	No								0	0	0
315	Urban	Middle	680610	3366500	1:46:00	No								0	0	0
316	Urban	Middle	680610	3366500	2:48:00	No								0	0	0
317	Urban	Middle	680610	3366500	3:21:00	No								0	0	0
318	Urban	Middle	680610	3366500	4:10:00	No								0	0	0
319	Urban	Middle	680610	3366500	5:23:00	No								0	0	0
320	Urban	Middle	680610	3366500	19:51:00	No								0	0	0
321	Urban	Middle	680610	3366500	20:33:00	No								0	0	0
322	Urban	Middle	680610	3366500	21:28:00	No								0	0	0
323	Urban	Middle	680610	3366500	22:22:00	No								0	0	0
324	Urban	Middle	680610	3366500	23:51:00	No								0	0	0
325	Urban	Middle	680610	3366500	0:39:00	No								0	0	0
326	Urban	Middle	680610	3366500	1:26:00	No								0	0	0
327	Urban	Middle	680610	3366500	2:48:00	No								0	0	0
328	Urban	Middle	680610	3366500	3:26:00	No								0	0	0
329	Urban	Middle	680610	3366500	4:54:00	No								0	0	0
330	Urban	Middle	680610	3366500	5:06:00	No								0	0	0
331	Urban	Middle	680610	3366500	19:07:00	No								0	0	0
332	Urban	Middle	680610	3366500	20:19:00	No								0	0	0
333	Urban	Middle	680610	3366500	21:52:00	No								0	0	0
334	Urban	Middle	680610	3366500	22:16:00	No								0	0	0
335	Urban	Middle	680610	3366500	23:51:00	No								0	0	0
336	Urban	Middle	680610	3366500	0:16:00	No								0	0	0
337	Urban	Middle	680610	3366500	1:26:00	No								0	0	0
338	Urban	Middle	680610	3366500	2:38:00	No								0	0	0
339	Urban	Middle	680610	3366500	3:47:00	No								0	0	0
340	Urban	Middle	680610	3366500	4:21:00	No								0	0	0
341	Urban	Middle	680610	3366500	5:57:00	No								0	0	0
342	Urban	Middle	680610	3366500	19:23:00	No								0	0	0
343	Urban	Middle	680610	3366500	20:46:00	No								0	0	0
344	Urban	Middle	680610	3366500	21:23:00	No								0	0	0
345	Urban	Middle	680610	3366500	22:19:00	No								0	0	0
346	Urban	Middle	680610	3366500	23:54:00	No								0	0	0
347	Urban	Middle	680610	3366500	0:21:00	No								0	0	0
348	Urban	Middle	680610	3366500	1:51:00	No								0	0	0
349	Urban	Middle	680610	3366500	2:44:00	No								0	0	0
350	Urban	Middle	680610	3366500	3:25:00	No								0	0	0
351	Urban	Middle	680610	3366500	4:01:00	No								0	0	0
352	Urban	Middle	680610	3366500	5:29:00	No								0	0	0
353	Urban	Middle	680610	3366500	19:39:00	No								0	0	0
354	Urban	Middle	680610	3366500	20:02:00	No								0	0	0
355	Urban	Middle	680610	3366500	21:59:00	No								0	0	0
356	Urban	Middle	680610	3366500	22:16:00	No								0	0	0
357	Urban	Middle	680610	3366500	23:46:00	No								0	0	0
358	Urban	Middle	680610	3366500	0:21:00	No								0	0	0
359	Urban	Middle	680610	3366500	1:38:00	No								0	0	0
360	Urban	Middle	680610	3366500	2:41:00	No								0	0	0
361	Urban	Middle	680610	3366500	3:38:00	No								0	0	0
362	Urban	Middle	680610	3366500	4:18:00	No								0	0	0
363	Urban	Middle	680610	3366500	5:51:00	No								0	0	0
364	Urban	Middle	680610	3366500	19:35:00	No								0	0	0
365	Urban	Middle	680610	3366500	20:43:00	No								0	0	0
366	Urban	Middle	680610	3366500	21:06:00	No								0	0	0
367	Urban	Middle	680610	3366500	22:30:00	No								0	0	0
368	Urban	Middle	680610	3366500	23:36:00	No								0	0	0
369	Urban	Middle	680610	3366500	0:36:00	No								0	0	0
370	Urban	Middle	680610	3366500	1:39:00	No								0	0	0
371	Urban	Middle	680610	3366500	2:18:00	No								0	0	0
372	Urban	Middle	680610	3366500	3:29:00	No								0	0	0
373	Urban	Middle	680610	3366500	4:16:00	No								0	0	0
374	Urban	Middle	680610	3366500	5:06:00	No								0	0	0
375	Urban	Middle	680610	3366500	19:02:00	No								0	0	0
376	Urban	Middle	680610	3366500	20:08:00	No								0	0	0
377	Urban	Middle	680610	3366500	21:26:00	No								0	0	0
378	Urban	Middle	680610	3366500	22:45:00	No								0	0	0
379	Urban	Middle	680610	3366500	23:37:00	No								0	0	0
380	Urban	Middle	680610	3366500	0:24:00	No								0	0	0
381	Urban	Middle	680610	3366500	1:15:00	No								0	0	0
382	Urban	Middle	680610	3366500	2:36:00	No								0	0	0
383	Urban	Middle	680610	3366500	3:41:00	No								0	0	0
384	Urban	Middle	680610	3366500	4:20:00	No								0	0	0
385	Urban	Middle	680610	3366500	5:56:00	No								0	0	0
386	Urban	Middle	680610	3366500	19:25:00	No								0	0	0
387	Urban	Middle	680610	3366500	20:12:00	No								0	0	0
388	Urban	Middle	680610	3366500	21:25:00	No								0	0	0
389	Urban	Middle	680610	3366500	22:59:00	No								0	0	0
390	Urban	Middle	680610	3366500	23:17:00	No								0	0	0
391	Urban	Middle	680610	3366500	0:23:00	No								0	0	0
392	Urban	Middle	680610	3366500	1:09:00	No								0	0	0
393	Urban	Middle	680610	3366500	2:53:00	No								0	0	0
394	Urban	Middle	680610	3366500	3:41:00	No								0	0	0
395	Urban	Middle	680610	3366500	4:51:00	No								0	0	0
396	Urban	Middle	680610	3366500	5:18:00	No								0	0	0
397	Urban	Middle	680610	3366500	19:25:00	No								0	0	0
398	Urban	Middle	680610	3366500	20:07:00	No								0	0	0
399	Urban	Middle	680610	3366500	21:33:00	No								0	0	0
400	Urban	Middle	680610	3366500	22:53:00	No								0	0	0
401	Urban	Middle	680610	3366500	23:58:00	No								0	0	0
402	Urban	Middle	680610	3366500	0:23:00	No								0	0	0
403	Urban	Middle	680610	3366500	1:21:00	No								0	0	0
404	Urban	Middle	680610	3366500	2:12:00	No								0	0	0
405	Urban	Middle	680610	3366500	3:05:00	No								0	0	0
406	Urban	Middle	680610	3366500	4:08:00	No								0	0	0
407	Urban	Middle	680610	3366500	5:52:00	No								0	0	0
759	Rural	Middle	661420	3369000	19:36:00	No								0	0	0
760	Rural	Middle	661420	3369000	20:42:00	No								0	0	0
761	Rural	Middle	661420	3369000	21:40:00	No								0	0	0
762	Rural	Middle	661420	3369000	22:04:00	No								0	0	0
763	Rural	Middle	661420	3369000	23:12:00	No								0	0	0
764	Rural	Middle	661420	3369000	0:02:00	No								0	0	0
765	Rural	Middle	661420	3369000	1:37:00	No								0	0	0
766	Rural	Middle	661420	3369000	2:58:00	No								0	0	0
767	Rural	Middle	661420	3369000	3:56:00	No								0	0	0
768	Rural	Middle	661420	3369000	4:03:00	No								0	0	0
769	Rural	Middle	661420	3369000	5:50:00	No								0	0	0
770	Rural	Middle	661420	3369000	19:53:00	No								0	0	0
771	Rural	Middle	661420	3369000	20:50:00	No								0	0	0
772	Rural	Middle	661420	3369000	21:39:00	No								0	0	0
773	Rural	Middle	661420	3369000	22:23:00	No								0	0	0
774	Rural	Middle	661420	3369000	23:59:00	No								0	0	0
775	Rural	Middle	661420	3369000	0:11:00	No								0	0	0
776	Rural	Middle	661420	3369000	1:29:00	No								0	0	0
777	Rural	Middle	661420	3369000	2:12:00	No								0	0	0
778	Rural	Middle	661420	3369000	3:59:00	No								0	0	0
779	Rural	Middle	661420	3369000	4:05:00	No								0	0	0
780	Rural	Middle	661420	3369000	5:09:00	No								0	0	0
788	Rural	Middle	661420	3369000	2:30:00	No								0	0	0
789	Rural	Middle	661420	3369000	3:43:00	No								0	0	0
790	Rural	Middle	661420	3369000	4:36:00	No								0	0	0
791	Rural	Middle	661420	3369000	5:38:00	No								0	0	0
792	Rural	Middle	661420	3369000	19:59:00	No								0	0	0
793	Rural	Middle	661420	3369000	20:15:00	No								0	0	0
794	Rural	Middle	661420	3369000	21:48:00	No								0	0	0
795	Rural	Middle	661420	3369000	22:04:00	No								0	0	0
796	Rural	Middle	661420	3369000	23:22:00	No								0	0	0
797	Rural	Middle	661420	3369000	0:03:00	No								0	0	0
798	Rural	Middle	661420	3369000	1:17:00	No								0	0	0
799	Rural	Middle	661420	3369000	2:52:00	No								0	0	0
800	Rural	Middle	661420	3369000	3:28:00	No								0	0	0
801	Rural	Middle	661420	3369000	4:22:00	No								0	0	0
802	Rural	Middle	661420	3369000	5:27:00	No								0	0	0
803	Rural	Middle	661420	3369000	19:51:00	No								0	0	0
804	Rural	Middle	661420	3369000	20:31:00	No								0	0	0
805	Rural	Middle	661420	3369000	21:26:00	No								0	0	0
806	Rural	Middle	661420	3369000	22:14:00	No								0	0	0
807	Rural	Middle	661420	3369000	23:42:00	No								0	0	0
808	Rural	Middle	661420	3369000	0:35:00	No								0	0	0
809	Rural	Middle	661420	3369000	1:26:00	No								0	0	0
810	Rural	Middle	661420	3369000	2:33:00	No								0	0	0
811	Rural	Middle	661420	3369000	3:50:00	No								0	0	0
812	Rural	Middle	661420	3369000	4:51:00	No								0	0	0
813	Rural	Middle	661420	3369000	5:23:00	No								0	0	0
814	Rural	Middle	661420	3369000	19:50:00	No								0	0	0
815	Rural	Middle	661420	3369000	20:15:00	No								0	0	0
816	Rural	Middle	661420	3369000	21:16:00	No								0	0	0
817	Rural	Middle	661420	3369000	22:29:00	No								0	0	0
818	Rural	Middle	661420	3369000	23:06:00	No								0	0	0
819	Rural	Middle	661420	3369000	0:24:00	No								0	0	0
820	Rural	Middle	661420	3369000	1:50:00	No								0	0	0
821	Rural	Middle	661420	3369000	2:25:00	No								0	0	0
822	Rural	Middle	661420	3369000	3:30:00	No								0	0	0
823	Rural	Middle	661420	3369000	4:43:00	No								0	0	0
824	Rural	Middle	661420	3369000	5:25:00	No								0	0	0
825	Rural	Middle	661420	3369000	19:05:00	No								0	0	0
826	Rural	Middle	661420	3369000	20:38:00	No								0	0	0
827	Rural	Middle	661420	3369000	21:23:00	No								0	0	0
828	Rural	Middle	661420	3369000	22:44:00	No								0	0	0
829	Rural	Middle	661420	3369000	23:15:00	No								0	0	0
830	Rural	Middle	661420	3369000	0:39:00	No								0	0	0
831	Rural	Middle	661420	3369000	1:50:00	No								0	0	0
832	Rural	Middle	661420	3369000	2:02:00	No								0	0	0
833	Rural	Middle	661420	3369000	3:39:00	No								0	0	0
834	Rural	Middle	661420	3369000	4:50:00	No								0	0	0
835	Rural	Middle	661420	3369000	5:02:00	No								0	0	0
836	Rural	Middle	661420	3369000	19:27:00	No								0	0	0
837	Rural	Middle	661420	3369000	20:34:00	No								0	0	0
838	Rural	Middle	661420	3369000	21:19:00	No								0	0	0
839	Rural	Middle	661420	3369000	22:35:00	No								0	0	0
840	Rural	Middle	661420	3369000	23:03:00	No								0	0	0
841	Rural	Middle	661420	3369000	0:39:00	No								0	0	0
842	Rural	Middle	661420	3369000	1:43:00	No								0	0	0
843	Rural	Middle	661420	3369000	2:37:00	No								0	0	0
844	Rural	Middle	661420	3369000	3:10:00	No								0	0	0
845	Rural	Middle	661420	3369000	4:29:00	No								0	0	0
846	Rural	Middle	661420	3369000	5:22:00	No								0	0	0
847	Rural	Middle	661420	3369000	19:39:00	No								0	0	0
848	Rural	Middle	661420	3369000	20:28:00	No								0	0	0
849	Rural	Middle	661420	3369000	21:53:00	No								0	0	0
850	Rural	Middle	661420	3369000	22:27:00	No								0	0	0
851	Rural	Middle	661420	3369000	23:39:00	No								0	0	0
852	Rural	Middle	661420	3369000	0:26:00	No								0	0	0
853	Rural	Middle	661420	3369000	1:36:00	No								0	0	0
854	Rural	Middle	661420	3369000	2:40:00	No								0	0	0
855	Rural	Middle	661420	3369000	3:08:00	No								0	0	0
856	Rural	Middle	661420	3369000	4:09:00	No								0	0	0
857	Rural	Middle	661420	3369000	5:11:00	No								0	0	0
858	Rural	Middle	661420	3369000	19:12:00	No								0	0	0
859	Rural	Middle	661420	3369000	20:23:00	No								0	0	0
860	Rural	Middle	661420	3369000	21:02:00	No								0	0	0
861	Rural	Middle	661420	3369000	22:57:00	No								0	0	0
862	Rural	Middle	661420	3369000	23:14:00	No								0	0	0
863	Rural	Middle	661420	3369000	0:11:00	No								0	0	0
864	Rural	Middle	661420	3369000	1:58:00	No								0	0	0
865	Rural	Middle	661420	3369000	2:36:00	No								0	0	0
866	Rural	Middle	661420	3369000	3:18:00	No								0	0	0
867	Rural	Middle	661420	3369000	4:38:00	No								0	0	0
868	Rural	Middle	661420	3369000	5:51:00	No								0	0	0
869	Rural	Middle	661420	3369000	19:48:00	No								0	0	0
870	Rural	Middle	661420	3369000	20:10:00	No								0	0	0
871	Rural	Middle	661420	3369000	21:02:00	No								0	0	0
872	Rural	Middle	661420	3369000	22:08:00	No								0	0	0
873	Rural	Middle	661420	3369000	23:58:00	No								0	0	0
874	Rural	Middle	661420	3369000	0:46:00	No								0	0	0
875	Rural	Middle	661420	3369000	1:27:00	No								0	0	0
876	Rural	Middle	661420	3369000	2:33:00	No								0	0	0
877	Rural	Middle	661420	3369000	3:39:00	No								0	0	0
878	Rural	Middle	661420	3369000	4:49:00	No								0	0	0
879	Rural	Middle	661420	3369000	5:17:00	No								0	0	0
888	Rural	Middle	661420	3369000	3:16:00	No								0	0	0
889	Rural	Middle	661420	3369000	4:32:00	No								0	0	0
890	Rural	Middle	661420	3369000	5:14:00	No								0	0	0
