# Supplementary material for: Potential effects of traffic noise on anuran call characteristics in Louisiana, USA during winter
Source: Ecol Evol. 2024 Jun 30;14(7):e11679. doi: 10.1002/ece3.11679 (PMC11214969; doi:10.1002/ece3.11679)
Supplement: Supplementary file 1 — Data S1. [file ECE3-14-e11679-s001.zip › NoiseLevel_Data.csv]

Site	Location	Relative location	Date	Time	Decibel (dB)
Urban	Urban_1	Close	11/22/2019	1:46:54	82.3
Urban	Urban_1	Close	11/22/2019	1:47:54	97.7
Urban	Urban_1	Close	11/22/2019	1:48:54	98.8
Urban	Urban_1	Close	11/22/2019	1:49:54	98.7
Urban	Urban_1	Close	11/22/2019	1:50:54	98.6
Urban	Urban_1	Close	11/22/2019	1:51:54	98.5
Urban	Urban_1	Close	11/22/2019	1:52:54	98.5
Urban	Urban_1	Close	11/22/2019	1:53:54	98.4
Urban	Urban_1	Close	11/22/2019	1:54:54	98.3
Urban	Urban_1	Close	11/22/2019	1:55:54	98.3
Urban	Urban_1	Close	11/22/2019	1:56:54	98.2
Urban	Urban_1	Close	11/22/2019	1:57:54	98.2
Urban	Urban_1	Close	11/22/2019	1:58:54	98.1
Urban	Urban_1	Close	11/22/2019	1:59:54	98
Urban	Urban_1	Close	11/22/2019	2:00:54	98
Urban	Urban_1	Close	11/22/2019	2:01:54	97.9
Urban	Urban_1	Close	11/22/2019	2:02:54	97.9
Urban	Urban_1	Close	11/22/2019	2:03:54	97.8
Urban	Urban_1	Close	11/22/2019	2:04:54	97.8
Urban	Urban_1	Close	11/22/2019	2:05:54	97.7
Urban	Urban_1	Close	11/22/2019	2:06:54	97.7
Urban	Urban_1	Close	11/22/2019	2:07:54	97.6
Urban	Urban_1	Close	11/22/2019	2:08:54	97.6
Urban	Urban_1	Close	11/22/2019	2:09:54	97.6
Urban	Urban_1	Close	11/22/2019	2:10:54	97.5
Urban	Urban_1	Close	11/22/2019	2:11:54	97.5
Urban	Urban_1	Close	11/22/2019	2:12:54	97.4
Urban	Urban_1	Close	11/22/2019	2:13:54	97.4
Urban	Urban_1	Close	11/22/2019	2:14:54	97.3
Urban	Urban_1	Close	11/22/2019	2:15:54	97.3
Urban	Urban_1	Close	11/22/2019	2:16:54	97.3
Urban	Urban_1	Close	11/22/2019	2:17:54	97.2
Urban	Urban_1	Close	11/22/2019	2:18:54	97.2
Urban	Urban_1	Close	11/22/2019	2:19:54	97.1
Urban	Urban_1	Close	11/22/2019	2:20:54	97.1
Urban	Urban_1	Close	11/22/2019	2:21:54	97.1
Urban	Urban_1	Close	11/22/2019	2:22:54	97
Urban	Urban_1	Close	11/22/2019	2:23:54	97
Urban	Urban_1	Close	11/22/2019	2:24:54	96.9
Urban	Urban_1	Close	11/22/2019	2:25:54	96.9
Urban	Urban_1	Close	11/22/2019	2:26:54	96.9
Urban	Urban_1	Close	11/22/2019	2:27:54	96.8
Urban	Urban_1	Close	11/22/2019	2:28:54	96.8
Urban	Urban_1	Close	11/22/2019	2:29:54	96.8
Urban	Urban_1	Close	11/22/2019	2:30:54	96.7
Urban	Urban_1	Close	11/22/2019	2:31:54	96.7
Urban	Urban_1	Close	11/22/2019	2:32:54	96.7
Urban	Urban_1	Close	11/22/2019	2:33:54	96.6
Urban	Urban_1	Close	11/22/2019	2:34:54	96.6
Urban	Urban_1	Close	11/22/2019	2:35:54	96.5
Urban	Urban_1	Close	11/22/2019	2:36:54	96.5
Urban	Urban_1	Close	11/22/2019	2:37:54	96.5
Urban	Urban_1	Close	11/22/2019	2:38:54	96.4
Urban	Urban_1	Close	11/22/2019	2:39:54	96.4
Urban	Urban_1	Close	11/22/2019	2:40:54	96.4
Urban	Urban_1	Close	11/22/2019	2:41:54	96.3
Urban	Urban_1	Close	11/22/2019	2:42:54	96.3
Urban	Urban_1	Close	11/22/2019	2:43:54	96.3
Urban	Urban_1	Close	11/22/2019	2:44:54	96.2
Urban	Urban_1	Close	11/22/2019	2:45:54	96.2
Urban	Urban_1	Close	11/22/2019	2:46:54	96.2
Urban	Urban_1	Close	11/22/2019	2:47:54	96.1
Urban	Urban_1	Close	11/22/2019	2:48:54	96.1
Urban	Urban_1	Close	11/22/2019	2:49:54	96.1
Urban	Urban_1	Close	11/22/2019	2:50:54	96
Urban	Urban_1	Close	11/22/2019	2:51:54	96
Urban	Urban_1	Close	11/22/2019	2:52:54	96
Urban	Urban_1	Close	11/22/2019	2:53:54	95.9
Urban	Urban_1	Close	11/22/2019	2:54:54	95.9
Urban	Urban_1	Close	11/22/2019	2:55:54	95.9
Urban	Urban_1	Close	11/22/2019	2:56:54	95.8
Urban	Urban_1	Close	11/22/2019	2:57:54	95.8
Urban	Urban_1	Close	11/22/2019	2:58:54	95.8
Urban	Urban_1	Close	11/22/2019	2:59:54	95.7
Urban	Urban_1	Close	11/22/2019	3:00:54	95.7
Urban	Urban_1	Close	11/22/2019	3:01:54	95.7
Urban	Urban_1	Close	11/22/2019	3:02:54	95.6
Urban	Urban_1	Close	11/22/2019	3:03:54	95.6
Urban	Urban_1	Close	11/22/2019	3:04:54	95.6
Urban	Urban_1	Close	11/22/2019	3:05:54	95.5
Urban	Urban_1	Close	11/22/2019	3:06:54	95.5
Urban	Urban_1	Close	11/22/2019	3:07:54	95.5
Urban	Urban_1	Close	11/22/2019	3:08:54	95.4
Urban	Urban_1	Close	11/22/2019	3:09:54	95.4
Urban	Urban_1	Close	11/22/2019	3:10:54	95.4
Urban	Urban_1	Close	11/22/2019	3:11:54	95.3
Urban	Urban_1	Close	11/22/2019	3:12:54	95.3
Urban	Urban_1	Close	11/22/2019	3:13:54	95.3
Urban	Urban_1	Close	11/22/2019	3:14:54	95.2
Urban	Urban_1	Close	11/22/2019	3:15:54	95.2
Urban	Urban_1	Close	11/22/2019	3:16:54	95.2
Urban	Urban_1	Close	11/22/2019	3:17:54	95.2
Urban	Urban_1	Close	11/22/2019	3:18:54	95.1
Urban	Urban_1	Close	11/22/2019	3:19:54	95.1
Urban	Urban_1	Close	11/22/2019	3:20:54	95.1
Urban	Urban_1	Close	11/22/2019	3:21:54	95
Urban	Urban_1	Close	11/22/2019	3:22:54	95
Urban	Urban_1	Close	11/22/2019	3:23:54	95
Urban	Urban_1	Close	11/22/2019	3:24:54	94.9
Urban	Urban_1	Close	11/22/2019	3:25:54	94.9
Urban	Urban_1	Close	11/22/2019	3:26:54	94.9
Urban	Urban_1	Close	11/22/2019	3:27:54	94.8
Urban	Urban_1	Close	11/22/2019	3:28:54	94.8
Urban	Urban_1	Close	11/22/2019	3:29:54	94.8
Urban	Urban_1	Close	11/22/2019	3:30:54	94.8
Urban	Urban_1	Close	11/22/2019	3:31:54	94.7
Urban	Urban_1	Close	11/22/2019	3:32:54	94.7
Urban	Urban_1	Close	11/22/2019	3:33:54	94.7
Urban	Urban_1	Close	11/22/2019	3:34:54	94.6
Urban	Urban_1	Close	11/22/2019	3:35:54	94.6
Urban	Urban_1	Close	11/22/2019	3:36:54	94.6
Urban	Urban_1	Close	11/22/2019	3:37:54	94.5
Urban	Urban_1	Close	11/22/2019	3:38:54	94.5
Urban	Urban_1	Close	11/22/2019	3:39:54	94.5
Urban	Urban_1	Close	11/22/2019	3:40:54	94.4
Urban	Urban_1	Close	11/22/2019	3:41:54	94.4
Urban	Urban_1	Close	11/22/2019	3:42:54	94.4
Urban	Urban_1	Close	11/22/2019	3:43:54	94.4
Urban	Urban_1	Close	11/22/2019	3:44:54	94.3
Urban	Urban_1	Close	11/22/2019	3:45:54	94.3
Urban	Urban_1	Close	11/22/2019	3:46:54	94.3
Urban	Urban_1	Close	11/22/2019	3:47:54	94.2
Urban	Urban_1	Close	11/22/2019	3:48:54	94.2
Urban	Urban_1	Close	11/22/2019	3:49:54	94.2
Urban	Urban_1	Close	11/22/2019	3:50:54	94.2
Urban	Urban_1	Close	11/22/2019	3:51:54	94.1
Urban	Urban_1	Close	11/22/2019	3:52:54	94.1
Urban	Urban_1	Close	11/22/2019	3:53:54	94.1
Urban	Urban_1	Close	11/22/2019	3:54:54	94
Urban	Urban_1	Close	11/22/2019	3:55:54	94
Urban	Urban_1	Close	11/22/2019	3:56:54	94
Urban	Urban_1	Close	11/22/2019	3:57:54	94
Urban	Urban_1	Close	11/22/2019	3:58:54	93.9
Urban	Urban_1	Close	11/22/2019	3:59:54	93.9
Urban	Urban_1	Close	11/22/2019	4:00:54	93.9
Urban	Urban_1	Close	11/22/2019	4:01:54	93.8
Urban	Urban_1	Close	11/22/2019	4:02:54	93.8
Urban	Urban_1	Close	11/22/2019	4:03:54	93.8
Urban	Urban_1	Close	11/22/2019	4:04:54	93.8
Urban	Urban_1	Close	11/22/2019	4:05:54	93.7
Urban	Urban_1	Close	11/22/2019	4:06:54	93.7
Urban	Urban_1	Close	11/22/2019	4:07:54	93.7
Urban	Urban_1	Close	11/22/2019	4:08:54	93.7
Urban	Urban_1	Close	11/22/2019	4:09:54	93.6
Urban	Urban_1	Close	11/22/2019	4:10:54	93.6
Urban	Urban_1	Close	11/22/2019	4:11:54	93.6
Urban	Urban_1	Close	11/22/2019	4:12:54	93.5
Urban	Urban_1	Close	11/22/2019	4:13:54	93.5
Urban	Urban_1	Close	11/22/2019	4:14:54	93.5
Urban	Urban_1	Close	11/22/2019	4:15:54	93.5
Urban	Urban_1	Close	11/22/2019	4:16:54	93.4
Urban	Urban_1	Close	11/22/2019	4:17:54	93.4
Urban	Urban_1	Close	11/22/2019	4:18:54	93.4
Urban	Urban_1	Close	11/22/2019	4:19:54	93.3
Urban	Urban_1	Close	11/22/2019	4:20:54	93.3
Urban	Urban_1	Close	11/22/2019	4:21:54	93.3
Urban	Urban_1	Close	11/22/2019	4:22:54	93.3
Urban	Urban_1	Close	11/22/2019	4:23:54	93.2
Urban	Urban_1	Close	11/22/2019	4:24:54	93.2
Urban	Urban_1	Close	11/22/2019	4:25:54	93.2
Urban	Urban_1	Close	11/22/2019	4:26:54	93.2
Urban	Urban_1	Close	11/22/2019	4:27:54	93.1
Urban	Urban_1	Close	11/22/2019	4:28:54	93.1
Urban	Urban_1	Close	11/22/2019	4:29:54	93.1
Urban	Urban_1	Close	11/22/2019	4:30:54	93
Urban	Urban_1	Close	11/22/2019	4:31:54	93
Urban	Urban_1	Close	11/22/2019	4:32:54	93
Urban	Urban_1	Close	11/22/2019	4:33:54	93
Urban	Urban_1	Close	11/22/2019	4:34:54	92.9
Urban	Urban_1	Close	11/22/2019	4:35:54	92.9
Urban	Urban_1	Close	11/22/2019	4:36:54	92.9
Urban	Urban_1	Close	11/22/2019	4:37:54	92.9
Urban	Urban_1	Close	11/22/2019	4:38:54	92.8
Urban	Urban_1	Close	11/22/2019	4:39:54	92.8
Urban	Urban_1	Close	11/22/2019	4:40:54	92.8
Urban	Urban_1	Close	11/22/2019	4:41:54	92.8
Urban	Urban_1	Close	11/22/2019	4:42:54	92.7
Urban	Urban_1	Close	11/22/2019	4:43:54	92.7
Urban	Urban_1	Close	11/22/2019	4:44:54	92.7
Urban	Urban_1	Close	11/22/2019	4:45:54	92.6
Urban	Urban_1	Close	11/22/2019	4:46:54	92.6
Urban	Urban_1	Close	11/22/2019	4:47:54	92.6
Urban	Urban_1	Close	11/22/2019	4:48:54	92.6
Urban	Urban_1	Close	11/22/2019	4:49:54	92.5
Urban	Urban_1	Close	11/22/2019	4:50:54	92.5
Urban	Urban_1	Close	11/22/2019	4:51:54	92.5
Urban	Urban_1	Close	11/22/2019	4:52:54	92.5
Urban	Urban_1	Close	11/22/2019	4:53:54	92.4
Urban	Urban_1	Close	11/22/2019	4:54:54	92.4
Urban	Urban_1	Close	11/22/2019	4:55:54	92.4
Urban	Urban_1	Close	11/22/2019	4:56:54	92.4
Urban	Urban_1	Close	11/22/2019	4:57:54	92.3
Urban	Urban_1	Close	11/22/2019	4:58:54	92.3
Urban	Urban_1	Close	11/22/2019	4:59:54	92.3
Urban	Urban_1	Close	11/22/2019	5:00:54	92.3
Urban	Urban_1	Close	11/22/2019	5:01:54	92.2
Urban	Urban_1	Close	11/22/2019	5:02:54	92.2
Urban	Urban_1	Close	11/22/2019	5:03:54	92.2
Urban	Urban_1	Close	11/22/2019	5:04:54	92.2
Urban	Urban_1	Close	11/22/2019	5:05:54	92.1
Urban	Urban_1	Close	11/22/2019	5:06:54	92.1
Urban	Urban_1	Close	11/22/2019	5:07:54	92.1
Urban	Urban_1	Close	11/22/2019	5:08:54	92
Urban	Urban_1	Close	11/22/2019	5:09:54	92
Urban	Urban_1	Close	11/22/2019	5:10:54	92
Urban	Urban_1	Close	11/22/2019	5:11:54	92
Urban	Urban_1	Close	11/22/2019	5:12:54	91.9
Urban	Urban_1	Close	11/22/2019	5:13:54	91.9
Urban	Urban_1	Close	11/22/2019	5:14:54	91.9
Urban	Urban_1	Close	11/22/2019	5:15:54	91.9
Urban	Urban_1	Close	11/22/2019	5:16:54	91.8
Urban	Urban_1	Close	11/22/2019	5:17:54	91.8
Urban	Urban_1	Close	11/22/2019	5:18:54	91.8
Urban	Urban_1	Close	11/22/2019	5:19:54	91.8
Urban	Urban_1	Close	11/22/2019	5:20:54	91.7
Urban	Urban_1	Close	11/22/2019	5:21:54	91.7
Urban	Urban_1	Close	11/22/2019	5:22:54	91.7
Urban	Urban_1	Close	11/22/2019	5:23:54	91.7
Urban	Urban_1	Close	11/22/2019	5:24:54	91.6
Urban	Urban_1	Close	11/22/2019	5:25:54	91.6
Urban	Urban_1	Close	11/22/2019	5:26:54	91.6
Urban	Urban_1	Close	11/22/2019	5:27:54	91.6
Urban	Urban_1	Close	11/22/2019	5:28:54	91.5
Urban	Urban_1	Close	11/22/2019	5:29:54	91.5
Urban	Urban_1	Close	11/22/2019	5:30:54	91.5
Urban	Urban_1	Close	11/22/2019	5:31:54	91.5
Urban	Urban_1	Close	11/22/2019	5:32:54	91.4
Urban	Urban_1	Close	11/22/2019	5:33:54	91.4
Urban	Urban_1	Close	11/22/2019	5:34:54	91.4
Urban	Urban_1	Close	11/22/2019	5:35:54	91.4
Urban	Urban_1	Close	11/22/2019	5:36:54	91.3
Urban	Urban_1	Close	11/22/2019	5:37:54	91.3
Urban	Urban_1	Close	11/22/2019	5:38:54	91.3
Urban	Urban_1	Close	11/22/2019	5:39:54	91.3
Urban	Urban_1	Close	11/22/2019	5:40:54	91.2
Urban	Urban_1	Close	11/22/2019	5:41:54	91.2
Urban	Urban_1	Close	11/22/2019	5:42:54	91.2
Urban	Urban_1	Close	11/22/2019	5:43:54	91.2
Urban	Urban_1	Close	11/22/2019	5:44:54	91.2
Urban	Urban_1	Close	11/22/2019	5:45:54	91.1
Urban	Urban_1	Close	11/22/2019	5:46:54	91.1
Urban	Urban_1	Close	11/22/2019	5:47:54	91.1
Urban	Urban_1	Close	11/22/2019	5:48:54	91.1
Urban	Urban_1	Close	11/22/2019	5:49:54	91
Urban	Urban_1	Close	11/22/2019	5:50:54	91
Urban	Urban_1	Close	11/22/2019	5:51:54	91
Urban	Urban_1	Close	11/22/2019	5:52:54	91
Urban	Urban_1	Close	11/22/2019	5:53:54	90.9
Urban	Urban_1	Close	11/22/2019	5:54:54	90.9
Urban	Urban_1	Close	11/22/2019	5:55:54	90.9
Urban	Urban_1	Close	11/22/2019	5:56:54	90.9
Urban	Urban_1	Close	11/22/2019	5:57:54	90.8
Urban	Urban_1	Close	11/22/2019	5:58:54	90.8
Urban	Urban_1	Close	11/22/2019	5:59:54	90.8
Urban	Urban_1	Close	11/22/2019	6:00:54	90.8
Urban	Urban_1	Close	11/22/2019	6:01:54	90.7
Urban	Urban_1	Close	11/22/2019	6:02:54	90.7
Urban	Urban_1	Close	11/22/2019	6:03:54	90.7
Urban	Urban_1	Close	11/22/2019	6:04:54	90.7
Urban	Urban_1	Close	11/22/2019	6:05:54	90.7
Urban	Urban_1	Close	11/22/2019	6:06:54	90.6
Urban	Urban_1	Close	11/22/2019	6:07:54	90.6
Urban	Urban_1	Close	11/22/2019	6:08:54	90.6
Urban	Urban_1	Close	11/22/2019	6:09:54	90.6
Urban	Urban_1	Close	11/22/2019	6:10:54	90.5
Urban	Urban_1	Close	11/22/2019	6:11:54	90.5
Urban	Urban_1	Close	11/22/2019	6:12:54	90.5
Urban	Urban_1	Close	11/22/2019	6:13:54	90.5
Urban	Urban_1	Close	11/22/2019	6:14:54	90.5
Urban	Urban_1	Close	11/22/2019	6:15:54	90.4
Urban	Urban_1	Close	11/22/2019	6:16:54	90.4
Urban	Urban_1	Close	11/22/2019	6:17:54	90.4
Urban	Urban_1	Close	11/22/2019	6:18:54	90.4
Urban	Urban_1	Close	11/22/2019	6:19:54	90.3
Urban	Urban_1	Close	11/22/2019	6:20:54	90.3
Urban	Urban_1	Close	11/22/2019	6:21:54	90.3
Urban	Urban_1	Close	11/22/2019	6:22:54	90.3
Urban	Urban_1	Close	11/22/2019	6:23:54	90.2
Urban	Urban_1	Close	11/22/2019	6:24:54	90.2
Urban	Urban_1	Close	11/22/2019	6:25:54	90.2
Urban	Urban_1	Close	11/22/2019	6:26:54	90.2
Urban	Urban_1	Close	11/22/2019	6:27:54	90.2
Urban	Urban_1	Close	11/22/2019	6:28:54	90.1
Urban	Urban_1	Close	11/22/2019	6:29:54	90.1
Urban	Urban_1	Close	11/22/2019	6:30:54	90.1
Urban	Urban_1	Close	11/22/2019	6:31:54	90.1
Urban	Urban_1	Close	11/22/2019	6:32:54	90
Urban	Urban_1	Close	11/22/2019	6:33:54	90
Urban	Urban_1	Close	11/22/2019	6:34:54	90
Urban	Urban_1	Close	11/22/2019	6:35:54	90
Urban	Urban_1	Close	11/22/2019	6:36:54	89.9
Urban	Urban_1	Close	11/22/2019	6:37:54	89.9
Urban	Urban_1	Close	11/22/2019	6:38:54	89.9
Urban	Urban_1	Close	11/22/2019	6:39:54	89.9
Urban	Urban_1	Close	11/22/2019	6:40:54	89.9
Urban	Urban_1	Close	11/22/2019	6:41:54	89.8
Urban	Urban_1	Close	11/22/2019	6:42:54	89.8
Urban	Urban_1	Close	11/22/2019	6:43:54	89.8
Urban	Urban_1	Close	11/22/2019	6:44:54	89.8
Urban	Urban_1	Close	11/22/2019	6:45:54	89.7
Urban	Urban_1	Close	11/22/2019	6:46:54	89.7
Urban	Urban_1	Close	11/22/2019	6:47:54	89.7
Urban	Urban_1	Close	11/22/2019	6:48:54	89.7
Urban	Urban_1	Close	11/22/2019	6:49:54	89.7
Urban	Urban_1	Close	11/22/2019	6:50:54	89.6
Urban	Urban_1	Close	11/22/2019	6:51:54	89.6
Urban	Urban_1	Close	11/22/2019	6:52:54	89.6
Urban	Urban_1	Close	11/22/2019	6:53:54	89.6
Urban	Urban_1	Close	11/22/2019	6:54:54	89.5
Urban	Urban_1	Close	11/22/2019	6:55:54	89.5
Urban	Urban_1	Close	11/22/2019	6:56:54	89.5
Urban	Urban_1	Close	11/22/2019	6:57:54	89.5
Urban	Urban_1	Close	11/22/2019	6:58:54	89.4
Urban	Urban_1	Close	11/22/2019	6:59:54	89.4
Urban	Urban_1	Close	11/22/2019	7:00:54	89.4
Urban	Urban_1	Close	11/22/2019	7:01:54	89.4
Urban	Urban_1	Close	11/22/2019	7:02:54	89.4
Urban	Urban_1	Close	11/22/2019	7:03:54	89.3
Urban	Urban_1	Close	11/22/2019	7:04:54	89.3
Urban	Urban_1	Close	11/22/2019	7:05:54	89.3
Urban	Urban_1	Close	11/22/2019	7:06:54	89.3
Urban	Urban_1	Close	11/22/2019	7:07:54	89.3
Urban	Urban_1	Close	11/22/2019	7:08:54	89.2
Urban	Urban_1	Close	11/22/2019	7:09:54	89.2
Urban	Urban_1	Close	11/22/2019	7:10:54	89.2
Urban	Urban_1	Close	11/22/2019	7:11:54	89.2
Urban	Urban_1	Close	11/22/2019	7:12:54	89.1
Urban	Urban_1	Close	11/22/2019	7:13:54	89.1
Urban	Urban_1	Close	11/22/2019	7:14:54	89.1
Urban	Urban_1	Close	11/22/2019	7:15:54	89.1
Urban	Urban_1	Close	11/22/2019	7:16:54	89
Urban	Urban_1	Close	11/22/2019	7:17:54	89
Urban	Urban_1	Close	11/22/2019	7:18:54	89
Urban	Urban_1	Close	11/22/2019	7:19:54	89
Urban	Urban_1	Close	11/22/2019	7:20:54	89
Urban	Urban_1	Close	11/22/2019	7:21:54	88.9
Urban	Urban_1	Close	11/22/2019	7:22:54	88.9
Urban	Urban_1	Close	11/22/2019	7:23:54	88.9
Urban	Urban_1	Close	11/22/2019	7:24:54	88.9
Urban	Urban_1	Close	11/22/2019	7:25:54	88.8
Urban	Urban_1	Close	11/22/2019	7:26:54	88.8
Urban	Urban_1	Close	11/22/2019	7:27:54	88.8
Urban	Urban_1	Close	11/22/2019	7:28:54	88.8
Urban	Urban_1	Close	11/22/2019	7:29:54	88.8
Urban	Urban_1	Close	11/22/2019	7:30:54	88.7
Urban	Urban_1	Close	11/22/2019	7:31:54	88.7
Urban	Urban_1	Close	11/22/2019	7:32:54	88.7
Urban	Urban_1	Close	11/22/2019	7:33:54	88.7
Urban	Urban_1	Close	11/22/2019	7:34:54	88.6
Urban	Urban_1	Close	11/22/2019	7:35:54	88.6
Urban	Urban_1	Close	11/22/2019	7:36:54	88.6
Urban	Urban_1	Close	11/22/2019	7:37:54	88.6
Urban	Urban_1	Close	11/22/2019	7:38:54	88.6
Urban	Urban_1	Close	11/22/2019	7:39:54	88.5
Urban	Urban_1	Close	11/22/2019	7:40:54	88.5
Urban	Urban_1	Close	11/22/2019	7:41:54	88.5
Urban	Urban_1	Close	11/22/2019	7:42:54	88.5
Urban	Urban_1	Close	11/22/2019	7:43:54	88.4
Urban	Urban_1	Close	11/22/2019	7:44:54	88.4
Urban	Urban_1	Close	11/22/2019	7:45:54	88.4
Urban	Urban_1	Close	11/22/2019	7:46:54	88.4
Urban	Urban_1	Close	11/22/2019	7:47:54	88.4
Urban	Urban_1	Close	11/22/2019	7:48:54	88.3
Urban	Urban_1	Close	11/22/2019	7:49:54	88.3
Urban	Urban_1	Close	11/22/2019	7:50:54	88.3
Urban	Urban_1	Close	11/22/2019	7:51:54	88.3
Urban	Urban_1	Close	11/22/2019	7:52:54	88.2
Urban	Urban_1	Close	11/22/2019	7:53:54	88.2
Urban	Urban_1	Close	11/22/2019	7:54:54	88.2
Urban	Urban_1	Close	11/22/2019	7:55:54	88.2
Urban	Urban_1	Close	11/22/2019	7:56:54	88.1
Urban	Urban_1	Close	11/22/2019	7:57:54	88.1
Urban	Urban_1	Close	11/22/2019	7:58:54	88.1
Urban	Urban_1	Close	11/22/2019	7:59:54	88.1
Urban	Urban_1	Close	11/22/2019	8:00:54	88.1
Urban	Urban_1	Close	11/22/2019	8:01:54	88
Urban	Urban_1	Close	11/22/2019	8:02:54	88
Urban	Urban_1	Close	11/22/2019	8:03:54	88
Urban	Urban_1	Close	11/22/2019	8:04:54	88
Urban	Urban_1	Close	11/22/2019	8:05:54	88
Urban	Urban_1	Close	11/22/2019	8:06:54	87.9
Urban	Urban_1	Close	11/22/2019	8:07:54	87.9
Urban	Urban_1	Close	11/22/2019	8:08:54	87.9
Urban	Urban_1	Close	11/22/2019	8:09:54	87.9
Urban	Urban_1	Close	11/22/2019	8:10:54	87.8
Urban	Urban_1	Close	11/22/2019	8:11:54	87.8
Urban	Urban_1	Close	11/22/2019	8:12:54	87.8
Urban	Urban_1	Close	11/22/2019	8:13:54	87.8
Urban	Urban_1	Close	11/22/2019	8:14:54	87.8
Urban	Urban_1	Close	11/22/2019	8:15:54	87.7
Urban	Urban_1	Close	11/22/2019	8:16:54	87.7
Urban	Urban_1	Close	11/22/2019	8:17:54	87.7
Urban	Urban_1	Close	11/22/2019	8:18:54	87.7
Urban	Urban_1	Close	11/22/2019	8:19:54	87.6
Urban	Urban_1	Close	11/22/2019	8:20:54	87.6
Urban	Urban_1	Close	11/22/2019	8:21:54	87.6
Urban	Urban_1	Close	11/22/2019	8:22:54	87.6
Urban	Urban_1	Close	11/22/2019	8:23:54	87.6
Urban	Urban_1	Close	11/22/2019	8:24:54	87.5
Urban	Urban_1	Close	11/22/2019	8:25:54	87.5
Urban	Urban_1	Close	11/22/2019	8:26:54	87.5
Urban	Urban_1	Close	11/22/2019	8:27:54	87.5
Urban	Urban_1	Close	11/22/2019	8:28:54	87.4
Urban	Urban_1	Close	11/22/2019	8:29:54	87.4
Urban	Urban_1	Close	11/22/2019	8:30:54	87.4
Urban	Urban_1	Close	11/22/2019	8:31:54	87.4
Urban	Urban_1	Close	11/22/2019	8:32:54	87.4
Urban	Urban_1	Close	11/22/2019	8:33:54	87.3
Urban	Urban_1	Close	11/22/2019	8:34:54	87.3
Urban	Urban_1	Close	11/22/2019	8:35:54	87.3
Urban	Urban_1	Close	11/22/2019	8:36:54	87.3
Urban	Urban_1	Close	11/22/2019	8:37:54	87.2
Urban	Urban_1	Close	11/22/2019	8:38:54	87.2
Urban	Urban_1	Close	11/22/2019	8:39:54	87.2
Urban	Urban_1	Close	11/22/2019	8:40:54	87.2
Urban	Urban_1	Close	11/22/2019	8:41:54	87.2
Urban	Urban_1	Close	11/22/2019	8:42:54	87.1
Urban	Urban_1	Close	11/22/2019	8:43:54	87.1
Urban	Urban_1	Close	11/22/2019	8:44:54	87.1
Urban	Urban_1	Close	11/22/2019	8:45:54	87.1
Urban	Urban_1	Close	11/22/2019	8:46:54	87
Urban	Urban_1	Close	11/22/2019	8:47:54	87
Urban	Urban_1	Close	11/22/2019	8:48:54	87
Urban	Urban_1	Close	11/22/2019	8:49:54	87
Urban	Urban_1	Close	11/22/2019	8:50:54	87
Urban	Urban_1	Close	11/22/2019	8:51:54	86.9
Urban	Urban_1	Close	11/22/2019	8:52:54	86.9
Urban	Urban_1	Close	11/22/2019	8:53:54	86.9
Urban	Urban_1	Close	11/22/2019	8:54:54	86.9
Urban	Urban_1	Close	11/22/2019	8:55:54	86.9
Urban	Urban_1	Close	11/22/2019	8:56:54	86.8
Urban	Urban_1	Close	11/22/2019	8:57:54	86.8
Urban	Urban_1	Close	11/22/2019	8:58:54	86.8
Urban	Urban_1	Close	11/22/2019	8:59:54	86.8
Urban	Urban_1	Close	11/22/2019	9:00:54	86.7
Urban	Urban_1	Close	11/22/2019	9:01:54	86.7
Urban	Urban_1	Close	11/22/2019	9:02:54	86.7
Urban	Urban_1	Close	11/22/2019	9:03:54	86.7
Urban	Urban_1	Close	11/22/2019	9:04:54	86.7
Urban	Urban_1	Close	11/22/2019	9:05:54	86.6
Urban	Urban_1	Close	11/22/2019	9:06:54	86.6
Urban	Urban_1	Close	11/22/2019	9:07:54	86.6
Urban	Urban_1	Close	11/22/2019	9:08:54	86.6
Urban	Urban_1	Close	11/22/2019	9:09:54	86.6
Urban	Urban_1	Close	11/22/2019	9:10:54	86.5
Urban	Urban_1	Close	11/22/2019	9:11:54	86.5
Urban	Urban_1	Close	11/22/2019	9:12:54	86.5
Urban	Urban_1	Close	11/22/2019	9:13:54	86.5
Urban	Urban_1	Close	11/22/2019	9:14:54	86.4
Urban	Urban_1	Close	11/22/2019	9:15:54	86.4
Urban	Urban_1	Close	11/22/2019	9:16:54	86.4
Urban	Urban_1	Close	11/22/2019	9:17:54	86.4
Urban	Urban_1	Close	11/22/2019	9:18:54	86.4
Urban	Urban_1	Close	11/22/2019	9:19:54	86.3
Urban	Urban_1	Close	11/22/2019	9:20:54	86.3
Urban	Urban_1	Close	11/22/2019	9:21:54	86.3
Urban	Urban_1	Close	11/22/2019	9:22:54	86.3
Urban	Urban_1	Close	11/22/2019	9:23:54	86.2
Urban	Urban_1	Close	11/22/2019	9:24:54	86.2
Urban	Urban_1	Close	11/22/2019	9:25:54	86.2
Urban	Urban_1	Close	11/22/2019	9:26:54	86.2
Urban	Urban_1	Close	11/22/2019	9:27:54	86.2
Urban	Urban_1	Close	11/22/2019	9:28:54	86.1
Urban	Urban_1	Close	11/22/2019	9:29:54	86.1
Urban	Urban_1	Close	11/22/2019	9:30:54	86.1
Urban	Urban_1	Close	11/22/2019	9:31:54	86.1
Urban	Urban_1	Close	11/22/2019	9:32:54	86.1
Urban	Urban_1	Close	11/22/2019	9:33:54	86
Urban	Urban_1	Close	11/22/2019	9:34:54	86
Urban	Urban_1	Close	11/22/2019	9:35:54	86
Urban	Urban_1	Close	11/22/2019	9:36:54	86
Urban	Urban_1	Close	11/22/2019	9:37:54	86
Urban	Urban_1	Close	11/22/2019	9:38:54	85.9
Urban	Urban_1	Close	11/22/2019	9:39:54	85.9
Urban	Urban_1	Close	11/22/2019	9:40:54	85.9
Urban	Urban_1	Close	11/22/2019	9:41:54	85.9
Urban	Urban_1	Close	11/22/2019	9:42:54	85.8
Urban	Urban_1	Close	11/22/2019	9:43:54	85.8
Urban	Urban_1	Close	11/22/2019	9:44:54	85.8
Urban	Urban_1	Close	11/22/2019	9:45:54	85.8
Urban	Urban_1	Close	11/22/2019	9:46:54	85.8
Urban	Urban_1	Close	11/22/2019	9:47:54	85.7
Urban	Urban_1	Close	11/22/2019	9:48:54	85.7
Urban	Urban_1	Close	11/22/2019	9:49:54	85.7
Urban	Urban_1	Close	11/22/2019	9:50:54	85.7
Urban	Urban_1	Close	11/22/2019	9:51:54	85.7
Urban	Urban_1	Close	11/22/2019	9:52:54	85.6
Urban	Urban_1	Close	11/22/2019	9:53:54	85.6
Urban	Urban_1	Close	11/22/2019	9:54:54	85.6
Urban	Urban_1	Close	11/22/2019	9:55:54	85.6
Urban	Urban_1	Close	11/22/2019	9:56:54	85.6
Urban	Urban_1	Close	11/22/2019	9:57:54	85.5
Urban	Urban_1	Close	11/22/2019	9:58:54	85.5
Urban	Urban_1	Close	11/22/2019	9:59:54	85.5
Urban	Urban_1	Close	11/22/2019	10:00:54	85.5
Urban	Urban_1	Close	11/22/2019	10:01:54	85.4
Urban	Urban_1	Close	11/22/2019	10:02:54	85.4
Urban	Urban_1	Close	11/22/2019	10:03:54	85.4
Urban	Urban_1	Close	11/22/2019	10:04:54	85.4
Urban	Urban_1	Close	11/22/2019	10:05:54	85.4
Urban	Urban_1	Close	11/22/2019	10:06:54	85.3
Urban	Urban_1	Close	11/22/2019	10:07:54	85.3
Urban	Urban_1	Close	11/22/2019	10:08:54	85.3
Urban	Urban_1	Close	11/22/2019	10:09:54	85.3
Urban	Urban_1	Close	11/22/2019	10:10:54	85.3
Urban	Urban_1	Close	11/22/2019	10:11:54	85.2
Urban	Urban_1	Close	11/22/2019	10:12:54	85.2
Urban	Urban_1	Close	11/22/2019	10:13:54	85.2
Urban	Urban_1	Close	11/22/2019	10:14:54	85.2
Urban	Urban_1	Close	11/22/2019	10:15:54	85.1
Urban	Urban_1	Close	11/22/2019	10:16:54	85.1
Urban	Urban_1	Close	11/22/2019	10:17:54	85.1
Urban	Urban_1	Close	11/22/2019	10:18:54	85.1
Urban	Urban_1	Close	11/22/2019	10:19:54	85.1
Urban	Urban_1	Close	11/22/2019	10:20:54	85
Urban	Urban_1	Close	11/22/2019	10:21:54	85
Urban	Urban_1	Close	11/22/2019	10:22:54	85
Urban	Urban_1	Close	11/22/2019	10:23:54	85
Urban	Urban_1	Close	11/22/2019	10:24:54	85
Urban	Urban_1	Close	11/22/2019	10:25:54	84.9
Urban	Urban_1	Close	11/22/2019	10:26:54	84.9
Urban	Urban_1	Close	11/22/2019	10:27:54	84.9
Urban	Urban_1	Close	11/22/2019	10:28:54	84.9
Urban	Urban_1	Close	11/22/2019	10:29:54	84.9
Urban	Urban_1	Close	11/22/2019	10:30:54	84.8
Urban	Urban_1	Close	11/22/2019	10:31:54	84.8
Urban	Urban_1	Close	11/22/2019	10:32:54	84.8
Urban	Urban_1	Close	11/22/2019	10:33:54	84.8
Urban	Urban_1	Close	11/22/2019	10:34:54	84.8
Urban	Urban_1	Close	11/22/2019	10:35:54	84.7
Urban	Urban_1	Close	11/22/2019	10:36:54	84.7
Urban	Urban_1	Close	11/22/2019	10:37:54	84.7
Urban	Urban_1	Close	11/22/2019	10:38:54	84.7
Urban	Urban_1	Close	11/22/2019	10:39:54	84.6
Urban	Urban_1	Close	11/22/2019	10:40:54	84.6
Urban	Urban_1	Close	11/22/2019	10:41:54	84.6
Urban	Urban_1	Close	11/22/2019	10:42:54	84.6
Urban	Urban_1	Close	11/22/2019	10:43:54	84.6
Urban	Urban_1	Close	11/22/2019	10:44:54	84.5
Urban	Urban_1	Close	11/22/2019	10:45:54	84.5
Urban	Urban_1	Close	11/22/2019	10:46:54	84.5
Urban	Urban_1	Close	11/22/2019	10:47:54	84.5
Urban	Urban_1	Close	11/22/2019	10:48:54	84.5
Urban	Urban_1	Close	11/22/2019	10:49:54	84.4
Urban	Urban_1	Close	11/22/2019	10:50:54	84.4
Urban	Urban_1	Close	11/22/2019	10:51:54	84.4
Urban	Urban_1	Close	11/22/2019	10:52:54	84.4
Urban	Urban_1	Close	11/22/2019	10:53:54	84.3
Urban	Urban_1	Close	11/22/2019	10:54:54	84.3
Urban	Urban_1	Close	11/22/2019	10:55:54	84.3
Urban	Urban_1	Close	11/22/2019	10:56:54	84.3
Urban	Urban_1	Close	11/22/2019	10:57:54	84.3
Urban	Urban_1	Close	11/22/2019	10:58:54	84.2
Urban	Urban_1	Close	11/22/2019	10:59:54	84.2
Urban	Urban_1	Close	11/22/2019	11:00:54	84.2
Urban	Urban_1	Close	11/22/2019	11:01:54	84.2
Urban	Urban_1	Close	11/22/2019	11:02:54	84.2
Urban	Urban_1	Close	11/22/2019	11:03:54	84.1
Urban	Urban_1	Close	11/22/2019	11:04:54	84.1
Urban	Urban_1	Close	11/22/2019	11:05:54	84.1
Urban	Urban_1	Close	11/22/2019	11:06:54	84.1
Urban	Urban_1	Close	11/22/2019	11:07:54	84.1
Urban	Urban_1	Close	11/22/2019	11:08:54	84
Urban	Urban_1	Close	11/22/2019	11:09:54	84
Urban	Urban_1	Close	11/22/2019	11:10:54	84
Urban	Urban_1	Close	11/22/2019	11:11:54	84
Urban	Urban_1	Close	11/22/2019	11:12:54	84
Urban	Urban_1	Close	11/22/2019	11:13:54	83.9
Urban	Urban_1	Close	11/22/2019	11:14:54	83.9
Urban	Urban_1	Close	11/22/2019	11:15:54	83.9
Urban	Urban_1	Close	11/22/2019	11:16:54	83.9
Urban	Urban_1	Close	11/22/2019	11:17:54	83.8
Urban	Urban_1	Close	11/22/2019	11:18:54	83.8
Urban	Urban_1	Close	11/22/2019	11:19:54	83.8
Urban	Urban_1	Close	11/22/2019	11:20:54	83.8
Urban	Urban_1	Close	11/22/2019	11:21:54	83.8
Urban	Urban_1	Close	11/22/2019	11:22:54	83.7
Urban	Urban_1	Close	11/22/2019	11:23:54	83.7
Urban	Urban_1	Close	11/22/2019	11:24:54	83.7
Urban	Urban_1	Close	11/22/2019	11:25:54	83.7
Urban	Urban_1	Close	11/22/2019	11:26:54	83.7
Urban	Urban_1	Close	11/22/2019	11:27:54	83.6
Urban	Urban_1	Close	11/22/2019	11:28:54	83.6
Urban	Urban_1	Close	11/22/2019	11:29:54	83.6
Urban	Urban_1	Close	11/22/2019	11:30:54	83.6
Urban	Urban_1	Close	11/22/2019	11:31:54	83.5
Urban	Urban_1	Close	11/22/2019	11:32:54	83.5
Urban	Urban_1	Close	11/22/2019	11:33:54	83.5
Urban	Urban_1	Close	11/22/2019	11:34:54	83.5
Urban	Urban_1	Close	11/22/2019	11:35:54	83.5
Urban	Urban_1	Close	11/22/2019	11:36:54	83.4
Urban	Urban_1	Close	11/22/2019	11:37:54	83.4
Urban	Urban_1	Close	11/22/2019	11:38:54	83.4
Urban	Urban_1	Close	11/22/2019	11:39:54	83.4
Urban	Urban_1	Close	11/22/2019	11:40:54	83.4
Urban	Urban_1	Close	11/22/2019	11:41:54	83.3
Urban	Urban_1	Close	11/22/2019	11:42:54	83.3
Urban	Urban_1	Close	11/22/2019	11:43:54	83.3
Urban	Urban_1	Close	11/22/2019	11:44:54	83.3
Urban	Urban_1	Close	11/22/2019	11:45:54	83.3
Urban	Urban_1	Close	11/22/2019	11:46:54	83.2
Urban	Urban_1	Close	11/22/2019	11:47:54	83.2
Urban	Urban_1	Close	11/22/2019	11:48:54	83.2
Urban	Urban_1	Close	11/22/2019	11:49:54	83.2
Urban	Urban_1	Close	11/22/2019	11:50:54	83.2
Urban	Urban_1	Close	11/22/2019	11:51:54	83.1
Urban	Urban_1	Close	11/22/2019	11:52:54	83.1
Urban	Urban_1	Close	11/22/2019	11:53:54	83.1
Urban	Urban_1	Close	11/22/2019	11:54:54	83.1
Urban	Urban_1	Close	11/22/2019	11:55:54	83
Urban	Urban_1	Close	11/22/2019	11:56:54	83
Urban	Urban_1	Close	11/22/2019	11:57:54	83
Urban	Urban_1	Close	11/22/2019	11:58:54	83
Urban	Urban_1	Close	11/22/2019	11:59:54	83
Urban	Urban_1	Close	11/22/2019	12:00:54	82.9
Urban	Urban_1	Close	11/22/2019	12:01:54	82.9
Urban	Urban_1	Close	11/22/2019	12:02:54	82.9
Urban	Urban_1	Close	11/22/2019	12:03:54	82.9
Urban	Urban_1	Close	11/22/2019	12:04:54	82.9
Urban	Urban_1	Close	11/22/2019	12:05:54	82.8
Urban	Urban_1	Close	11/22/2019	12:06:54	82.8
Urban	Urban_1	Close	11/22/2019	12:07:54	82.8
Urban	Urban_1	Close	11/22/2019	12:08:54	82.8
Urban	Urban_1	Close	11/22/2019	12:09:54	82.8
Urban	Urban_1	Close	11/22/2019	12:10:54	82.7
Urban	Urban_1	Close	11/22/2019	12:11:54	82.7
Urban	Urban_1	Close	11/22/2019	12:12:54	82.7
Urban	Urban_1	Close	11/22/2019	12:13:54	82.7
Urban	Urban_1	Close	11/22/2019	12:14:54	82.6
Urban	Urban_1	Close	11/22/2019	12:15:54	82.6
Urban	Urban_1	Close	11/22/2019	12:16:54	82.6
Urban	Urban_1	Close	11/22/2019	12:17:54	82.6
Urban	Urban_1	Close	11/22/2019	12:18:54	82.6
Urban	Urban_1	Close	11/22/2019	12:19:54	82.5
Urban	Urban_1	Close	11/22/2019	12:20:54	82.5
Urban	Urban_1	Close	11/22/2019	12:21:54	82.5
Urban	Urban_1	Close	11/22/2019	12:22:54	82.5
Urban	Urban_1	Close	11/22/2019	12:23:54	82.5
Urban	Urban_1	Close	11/22/2019	12:24:54	82.4
Urban	Urban_1	Close	11/22/2019	12:25:54	82.4
Urban	Urban_1	Close	11/22/2019	12:26:54	82.4
Urban	Urban_1	Close	11/22/2019	12:27:54	82.4
Urban	Urban_1	Close	11/22/2019	12:28:54	82.4
Urban	Urban_1	Close	11/22/2019	12:29:54	82.3
Urban	Urban_1	Close	11/22/2019	12:30:54	82.3
Urban	Urban_1	Close	11/22/2019	12:31:54	82.3
Urban	Urban_1	Close	11/22/2019	12:32:54	82.3
Urban	Urban_1	Close	11/22/2019	12:33:54	82.2
Urban	Urban_1	Close	11/22/2019	12:34:54	82.2
Urban	Urban_1	Close	11/22/2019	12:35:54	82.2
Urban	Urban_1	Close	11/22/2019	12:36:54	82.2
Urban	Urban_1	Close	11/22/2019	12:37:54	82.2
Urban	Urban_1	Close	11/22/2019	12:38:54	82.1
Urban	Urban_1	Close	11/22/2019	12:39:54	82.1
Urban	Urban_1	Close	11/22/2019	12:40:54	82.1
Urban	Urban_1	Close	11/22/2019	12:41:54	82.1
Urban	Urban_1	Close	11/22/2019	12:42:54	82.1
Urban	Urban_1	Close	11/22/2019	12:43:54	82
Urban	Urban_1	Close	11/22/2019	12:44:54	82
Urban	Urban_1	Close	11/22/2019	12:45:54	82
Urban	Urban_1	Close	11/22/2019	12:46:54	82
Urban	Urban_1	Close	11/22/2019	12:47:54	82
Urban	Urban_1	Close	11/22/2019	12:48:54	81.9
Urban	Urban_1	Close	11/22/2019	12:49:54	81.9
Urban	Urban_1	Close	11/22/2019	12:50:54	81.9
Urban	Urban_1	Close	11/22/2019	12:51:54	81.9
Urban	Urban_1	Close	11/22/2019	12:52:54	81.8
Urban	Urban_1	Close	11/22/2019	12:53:54	81.8
Urban	Urban_1	Close	11/22/2019	12:54:54	81.8
Urban	Urban_1	Close	11/22/2019	12:55:54	81.8
Urban	Urban_1	Close	11/22/2019	12:56:54	81.8
Urban	Urban_1	Close	11/22/2019	12:57:54	81.7
Urban	Urban_1	Close	11/22/2019	12:58:54	81.7
Urban	Urban_1	Close	11/22/2019	12:59:54	81.7
Urban	Urban_1	Close	11/22/2019	13:00:54	81.7
Urban	Urban_1	Close	11/22/2019	13:01:54	81.7
Urban	Urban_1	Close	11/22/2019	13:02:54	81.6
Urban	Urban_1	Close	11/22/2019	13:03:54	81.6
Urban	Urban_1	Close	11/22/2019	13:04:54	81.6
Urban	Urban_1	Close	11/22/2019	13:05:54	81.6
Urban	Urban_1	Close	11/22/2019	13:06:54	81.6
Urban	Urban_1	Close	11/22/2019	13:07:54	81.5
Urban	Urban_1	Close	11/22/2019	13:08:54	81.5
Urban	Urban_1	Close	11/22/2019	13:09:54	81.5
Urban	Urban_1	Close	11/22/2019	13:10:54	81.5
Urban	Urban_1	Close	11/22/2019	13:11:54	81.4
Urban	Urban_1	Close	11/22/2019	13:12:54	81.4
Urban	Urban_1	Close	11/22/2019	13:13:54	81.4
Urban	Urban_1	Close	11/22/2019	13:14:54	81.4
Urban	Urban_1	Close	11/22/2019	13:15:54	81.4
Urban	Urban_1	Close	11/22/2019	13:16:54	81.3
Urban	Urban_1	Close	11/22/2019	13:17:54	81.3
Urban	Urban_1	Close	11/22/2019	13:18:54	81.3
Urban	Urban_1	Close	11/22/2019	13:19:54	81.3
Urban	Urban_1	Close	11/22/2019	13:20:54	81.3
Urban	Urban_1	Close	11/22/2019	13:21:54	81.2
Urban	Urban_1	Close	11/22/2019	13:22:54	81.2
Urban	Urban_1	Close	11/22/2019	13:23:54	81.2
Urban	Urban_1	Close	11/22/2019	13:24:54	81.2
Urban	Urban_1	Close	11/22/2019	13:25:54	81.2
Urban	Urban_1	Close	11/22/2019	13:26:54	81.1
Urban	Urban_1	Close	11/22/2019	13:27:54	81.1
Urban	Urban_1	Close	11/22/2019	13:28:54	81.1
Urban	Urban_1	Close	11/22/2019	13:29:54	81.1
Urban	Urban_1	Close	11/22/2019	13:30:54	81
Urban	Urban_1	Close	11/22/2019	13:31:54	81
Urban	Urban_1	Close	11/22/2019	13:32:54	81
Urban	Urban_1	Close	11/22/2019	13:33:54	81
Urban	Urban_1	Close	11/22/2019	13:34:54	81
Urban	Urban_1	Close	11/22/2019	13:35:54	80.9
Urban	Urban_1	Close	11/22/2019	13:36:54	80.9
Urban	Urban_1	Close	11/22/2019	13:37:54	80.9
Urban	Urban_1	Close	11/22/2019	13:38:54	80.9
Urban	Urban_1	Close	11/22/2019	13:39:54	80.8
Urban	Urban_1	Close	11/22/2019	13:40:54	80.8
Urban	Urban_1	Close	11/22/2019	13:41:54	80.8
Urban	Urban_1	Close	11/22/2019	13:42:54	80.8
Urban	Urban_1	Close	11/22/2019	13:43:54	80.8
Urban	Urban_1	Close	11/22/2019	13:44:54	80.7
Urban	Urban_1	Close	11/22/2019	13:45:54	80.7
Urban	Urban_1	Close	11/22/2019	13:46:54	80.7
Urban	Urban_1	Close	11/22/2019	13:47:54	80.7
Urban	Urban_1	Close	11/22/2019	13:48:54	80.7
Urban	Urban_1	Close	11/22/2019	13:49:54	80.6
Urban	Urban_1	Close	11/22/2019	13:50:54	80.6
Urban	Urban_1	Close	11/22/2019	13:51:54	80.6
Urban	Urban_1	Close	11/22/2019	13:52:54	80.6
Urban	Urban_1	Close	11/22/2019	13:53:54	80.6
Urban	Urban_1	Close	11/22/2019	13:54:54	80.5
Urban	Urban_1	Close	11/22/2019	13:55:54	80.5
Urban	Urban_1	Close	11/22/2019	13:56:54	80.5
Urban	Urban_1	Close	11/22/2019	13:57:54	80.5
Urban	Urban_1	Close	11/22/2019	13:58:54	80.5
Urban	Urban_1	Close	11/22/2019	13:59:54	80.4
Urban	Urban_1	Close	11/22/2019	14:00:54	80.4
Urban	Urban_1	Close	11/22/2019	14:01:54	80.4
Urban	Urban_1	Close	11/22/2019	14:02:54	80.4
Urban	Urban_1	Close	11/22/2019	14:03:54	80.3
Urban	Urban_1	Close	11/22/2019	14:04:54	80.3
Urban	Urban_1	Close	11/22/2019	14:05:54	80.3
Urban	Urban_1	Close	11/22/2019	14:06:54	80.3
Urban	Urban_1	Close	11/22/2019	14:07:54	80.3
Urban	Urban_1	Close	11/22/2019	14:08:54	80.2
Urban	Urban_1	Close	11/22/2019	14:09:54	80.2
Urban	Urban_1	Close	11/22/2019	14:10:54	80.2
Urban	Urban_1	Close	11/22/2019	14:11:54	80.2
Urban	Urban_1	Close	11/22/2019	14:12:54	80.2
Urban	Urban_1	Close	11/22/2019	14:13:54	80.1
Urban	Urban_1	Close	11/22/2019	14:14:54	80.1
Urban	Urban_1	Close	11/22/2019	14:15:54	80.1
Urban	Urban_1	Close	11/22/2019	14:16:54	80.1
Urban	Urban_1	Close	11/22/2019	14:17:54	80
Urban	Urban_1	Close	11/22/2019	14:18:54	80
Urban	Urban_1	Close	11/22/2019	14:19:54	80
Urban	Urban_1	Close	11/22/2019	14:20:54	80
Urban	Urban_1	Close	11/22/2019	14:21:54	80
Urban	Urban_1	Close	11/22/2019	14:22:54	79.9
Urban	Urban_1	Close	11/22/2019	14:23:54	79.9
Urban	Urban_1	Close	11/22/2019	14:24:54	79.9
Urban	Urban_1	Close	11/22/2019	14:25:54	79.9
Urban	Urban_1	Close	11/22/2019	14:26:54	79.9
Urban	Urban_1	Close	11/22/2019	14:27:54	79.8
Urban	Urban_1	Close	11/22/2019	14:28:54	79.8
Urban	Urban_1	Close	11/22/2019	14:29:54	79.8
Urban	Urban_1	Close	11/22/2019	14:30:54	79.8
Urban	Urban_1	Close	11/22/2019	14:31:54	79.8
Urban	Urban_1	Close	11/22/2019	14:32:54	79.7
Urban	Urban_1	Close	11/22/2019	14:33:54	79.7
Urban	Urban_1	Close	11/22/2019	14:34:54	79.7
Urban	Urban_1	Close	11/22/2019	14:35:54	79.7
Urban	Urban_1	Close	11/22/2019	14:36:54	79.7
Urban	Urban_1	Close	11/22/2019	14:37:54	79.6
Urban	Urban_1	Close	11/22/2019	14:38:54	79.6
Urban	Urban_1	Close	11/22/2019	14:39:54	79.6
Urban	Urban_1	Close	11/22/2019	14:40:54	79.6
Urban	Urban_1	Close	11/22/2019	14:41:54	79.6
Urban	Urban_1	Close	11/22/2019	14:42:54	79.5
Urban	Urban_1	Close	11/22/2019	14:43:54	79.5
Urban	Urban_1	Close	11/22/2019	14:44:54	79.5
Urban	Urban_1	Close	11/22/2019	14:45:54	79.5
Urban	Urban_1	Close	11/22/2019	14:46:54	79.4
Urban	Urban_1	Close	11/22/2019	14:47:54	79.4
Urban	Urban_1	Close	11/22/2019	14:48:54	79.4
Urban	Urban_1	Close	11/22/2019	14:49:54	79.4
Urban	Urban_1	Close	11/22/2019	14:50:54	79.4
Urban	Urban_1	Close	11/22/2019	14:51:54	79.3
Urban	Urban_1	Close	11/22/2019	14:52:54	79.3
Urban	Urban_1	Close	11/22/2019	14:53:54	79.3
Urban	Urban_1	Close	11/22/2019	14:54:54	79.3
Urban	Urban_1	Close	11/22/2019	14:55:54	79.3
Urban	Urban_1	Close	11/22/2019	14:56:54	79.2
Urban	Urban_1	Close	11/22/2019	14:57:54	79.2
Urban	Urban_1	Close	11/22/2019	14:58:54	79.2
Urban	Urban_1	Close	11/22/2019	14:59:54	79.2
Urban	Urban_1	Close	11/22/2019	15:00:54	79.1
Urban	Urban_1	Close	11/22/2019	15:01:54	79.1
Urban	Urban_1	Close	11/22/2019	15:02:54	79.1
Urban	Urban_1	Close	11/22/2019	15:03:54	79.1
Urban	Urban_1	Close	11/22/2019	15:04:54	79.1
Urban	Urban_1	Close	11/22/2019	15:05:54	79
Urban	Urban_1	Close	11/22/2019	15:06:54	79
Urban	Urban_1	Close	11/22/2019	15:07:54	79
Urban	Urban_1	Close	11/22/2019	15:08:54	79
Urban	Urban_1	Close	11/22/2019	15:09:54	79
Urban	Urban_1	Close	11/22/2019	15:10:54	78.9
Urban	Urban_1	Close	11/22/2019	15:11:54	78.9
Urban	Urban_1	Close	11/22/2019	15:12:54	78.9
Urban	Urban_1	Close	11/22/2019	15:13:54	78.9
Urban	Urban_1	Close	11/22/2019	15:14:54	78.9
Urban	Urban_1	Close	11/22/2019	15:15:54	78.8
Urban	Urban_1	Close	11/22/2019	15:16:54	78.8
Urban	Urban_1	Close	11/22/2019	15:17:54	78.8
Urban	Urban_1	Close	11/22/2019	15:18:54	78.8
Urban	Urban_1	Close	11/22/2019	15:19:54	78.8
Urban	Urban_1	Close	11/22/2019	15:20:54	78.7
Urban	Urban_1	Close	11/22/2019	15:21:54	78.7
Urban	Urban_1	Close	11/22/2019	15:22:54	78.7
Urban	Urban_1	Close	11/22/2019	15:23:54	78.7
Urban	Urban_1	Close	11/22/2019	15:24:54	78.7
Urban	Urban_1	Close	11/22/2019	15:25:54	78.6
Urban	Urban_1	Close	11/22/2019	15:26:54	78.6
Urban	Urban_1	Close	11/22/2019	15:27:54	78.6
Urban	Urban_1	Close	11/22/2019	15:28:54	78.6
Urban	Urban_1	Close	11/22/2019	15:29:54	78.6
Urban	Urban_1	Close	11/22/2019	15:30:54	78.5
Urban	Urban_1	Close	11/22/2019	15:31:54	78.5
Urban	Urban_1	Close	11/22/2019	15:32:54	78.5
Urban	Urban_1	Close	11/22/2019	15:33:54	78.5
Urban	Urban_1	Close	11/22/2019	15:34:54	78.5
Urban	Urban_1	Close	11/22/2019	15:35:54	78.4
Urban	Urban_1	Close	11/22/2019	15:36:54	78.4
Urban	Urban_1	Close	11/22/2019	15:37:54	78.4
Urban	Urban_1	Close	11/22/2019	15:38:54	78.4
Urban	Urban_1	Close	11/22/2019	15:39:54	78.4
Urban	Urban_1	Close	11/22/2019	15:40:54	78.3
Urban	Urban_1	Close	11/22/2019	15:41:54	78.3
Urban	Urban_1	Close	11/22/2019	15:42:54	78.3
Urban	Urban_1	Close	11/22/2019	15:43:54	78.3
Urban	Urban_1	Close	11/22/2019	15:44:54	78.2
Urban	Urban_1	Close	11/22/2019	15:45:54	78.2
Urban	Urban_1	Close	11/22/2019	15:46:54	78.2
Urban	Urban_1	Close	11/22/2019	15:47:54	78.2
Urban	Urban_1	Close	11/22/2019	15:48:54	78.2
Urban	Urban_1	Close	11/22/2019	15:49:54	78.1
Urban	Urban_1	Close	11/22/2019	15:50:54	78.1
Urban	Urban_1	Close	11/22/2019	15:51:54	78.1
Urban	Urban_1	Close	11/22/2019	15:52:54	78.1
Urban	Urban_1	Close	11/22/2019	15:53:54	78.1
Urban	Urban_1	Close	11/22/2019	15:54:54	78
Urban	Urban_1	Close	11/22/2019	15:55:54	78
Urban	Urban_1	Close	11/22/2019	15:56:54	78
Urban	Urban_1	Close	11/22/2019	15:57:54	78
Urban	Urban_1	Close	11/22/2019	15:58:54	78
Urban	Urban_1	Close	11/22/2019	15:59:54	77.9
Urban	Urban_1	Close	11/22/2019	16:00:54	77.9
Urban	Urban_1	Close	11/22/2019	16:01:54	77.9
Urban	Urban_1	Close	11/22/2019	16:02:54	77.9
Urban	Urban_1	Close	11/22/2019	16:03:54	77.9
Urban	Urban_1	Close	11/22/2019	16:04:54	77.9
Urban	Urban_1	Close	11/22/2019	16:05:54	77.8
Urban	Urban_1	Close	11/22/2019	16:06:54	77.8
Urban	Urban_1	Close	11/22/2019	16:07:54	77.8
Urban	Urban_1	Close	11/22/2019	16:08:54	77.8
Urban	Urban_1	Close	11/22/2019	16:09:54	77.8
Urban	Urban_1	Close	11/22/2019	16:10:54	77.7
Urban	Urban_1	Close	11/22/2019	16:11:54	77.7
Urban	Urban_1	Close	11/22/2019	16:12:54	77.7
Urban	Urban_1	Close	11/22/2019	16:13:54	77.7
Urban	Urban_1	Close	11/22/2019	16:14:54	77.7
Urban	Urban_1	Close	11/22/2019	16:15:54	77.7
Urban	Urban_1	Close	11/22/2019	16:16:54	77.6
Urban	Urban_1	Close	11/22/2019	16:17:54	77.6
Urban	Urban_1	Close	11/22/2019	16:18:54	77.6
Urban	Urban_1	Close	11/22/2019	16:19:54	77.6
Urban	Urban_1	Close	11/22/2019	16:20:54	77.6
Urban	Urban_1	Close	11/22/2019	16:21:54	77.5
Urban	Urban_1	Close	11/22/2019	16:22:54	77.5
Urban	Urban_1	Close	11/22/2019	16:23:54	77.5
Urban	Urban_1	Close	11/22/2019	16:24:54	77.5
Urban	Urban_1	Close	11/22/2019	16:25:54	77.5
Urban	Urban_1	Close	11/22/2019	16:26:54	77.5
Urban	Urban_1	Close	11/22/2019	16:27:54	77.4
Urban	Urban_1	Close	11/22/2019	16:28:54	77.4
Urban	Urban_1	Close	11/22/2019	16:29:54	77.4
Urban	Urban_1	Close	11/22/2019	16:30:54	77.4
Urban	Urban_1	Close	11/22/2019	16:31:54	77.4
Urban	Urban_1	Close	11/22/2019	16:32:54	77.3
Urban	Urban_1	Close	11/22/2019	16:33:54	77.3
Urban	Urban_1	Close	11/22/2019	16:34:54	77.3
Urban	Urban_1	Close	11/22/2019	16:35:54	77.3
Urban	Urban_1	Close	11/22/2019	16:36:54	77.3
Urban	Urban_1	Close	11/22/2019	16:37:54	77.3
Urban	Urban_1	Close	11/22/2019	16:38:54	77.3
Urban	Urban_1	Close	11/22/2019	16:39:54	77.2
Urban	Urban_1	Close	11/22/2019	16:40:54	77.2
Urban	Urban_1	Close	11/22/2019	16:41:54	77.2
Urban	Urban_1	Close	11/22/2019	16:42:54	77.2
Urban	Urban_1	Close	11/22/2019	16:43:54	77.2
Urban	Urban_1	Close	11/22/2019	16:44:54	77.2
Urban	Urban_1	Close	11/22/2019	16:45:54	77.1
Urban	Urban_1	Close	11/22/2019	16:46:54	77.1
Urban	Urban_1	Close	11/22/2019	16:47:54	77.1
Urban	Urban_1	Close	11/22/2019	16:48:54	77.1
Urban	Urban_1	Close	11/22/2019	16:49:54	77.1
Urban	Urban_1	Close	11/22/2019	16:50:54	77.1
Urban	Urban_1	Close	11/22/2019	16:51:54	77
Urban	Urban_1	Close	11/22/2019	16:52:54	77
Urban	Urban_1	Close	11/22/2019	16:53:54	77
Urban	Urban_1	Close	11/22/2019	16:54:54	77
Urban	Urban_1	Close	11/22/2019	16:55:54	77
Urban	Urban_1	Close	11/22/2019	16:56:54	77
Urban	Urban_1	Close	11/22/2019	16:57:54	77
Urban	Urban_1	Close	11/22/2019	16:58:54	76.9
Urban	Urban_1	Close	11/22/2019	16:59:54	76.9
Urban	Urban_1	Close	11/22/2019	17:00:54	76.9
Urban	Urban_1	Close	11/22/2019	17:01:54	76.9
Urban	Urban_1	Close	11/22/2019	17:02:54	76.9
Urban	Urban_1	Close	11/22/2019	17:03:54	76.9
Urban	Urban_1	Close	11/22/2019	17:04:54	76.8
Urban	Urban_1	Close	11/22/2019	17:05:54	76.8
Urban	Urban_1	Close	11/22/2019	17:06:54	76.8
Urban	Urban_1	Close	11/22/2019	17:07:54	76.8
Urban	Urban_1	Close	11/22/2019	17:08:54	76.8
Urban	Urban_1	Close	11/22/2019	17:09:54	76.8
Urban	Urban_1	Close	11/22/2019	17:10:54	76.8
Urban	Urban_1	Close	11/22/2019	17:11:54	76.7
Urban	Urban_1	Close	11/22/2019	17:12:54	76.7
Urban	Urban_1	Close	11/22/2019	17:13:54	76.7
Urban	Urban_1	Close	11/22/2019	17:14:54	76.7
Urban	Urban_1	Close	11/22/2019	17:15:54	76.7
Urban	Urban_1	Close	11/22/2019	17:16:54	76.7
Urban	Urban_1	Close	11/22/2019	17:17:54	76.7
Urban	Urban_1	Close	11/22/2019	17:18:54	76.6
Urban	Urban_1	Close	11/22/2019	17:19:54	76.6
Urban	Urban_1	Close	11/22/2019	17:20:54	76.6
Urban	Urban_1	Close	11/22/2019	17:21:54	76.6
Urban	Urban_1	Close	11/22/2019	17:22:54	76.6
Urban	Urban_1	Close	11/22/2019	17:23:54	76.6
Urban	Urban_1	Close	11/22/2019	17:24:54	76.6
Urban	Urban_1	Close	11/22/2019	17:25:54	76.5
Urban	Urban_1	Close	11/22/2019	17:26:54	76.5
Urban	Urban_1	Close	11/22/2019	17:27:54	76.5
Urban	Urban_1	Close	11/22/2019	17:28:54	76.5
Urban	Urban_1	Close	11/22/2019	17:29:54	76.5
Urban	Urban_1	Close	11/22/2019	17:30:54	76.5
Urban	Urban_1	Close	11/22/2019	17:31:54	76.4
Urban	Urban_1	Close	11/22/2019	17:32:54	76.4
Urban	Urban_1	Close	11/22/2019	17:33:54	76.4
Urban	Urban_1	Close	11/22/2019	17:34:54	76.4
Urban	Urban_1	Close	11/22/2019	17:35:54	76.4
Urban	Urban_1	Close	11/22/2019	17:36:54	76.4
Urban	Urban_1	Close	11/22/2019	17:37:54	76.3
Urban	Urban_1	Close	11/22/2019	17:38:54	76.3
Urban	Urban_1	Close	11/22/2019	17:39:54	76.3
Urban	Urban_1	Close	11/22/2019	17:40:54	76.3
Urban	Urban_1	Close	11/22/2019	17:41:54	76.3
Urban	Urban_1	Close	11/22/2019	17:42:54	76.3
Urban	Urban_1	Close	11/22/2019	17:43:54	76.3
Urban	Urban_1	Close	11/22/2019	17:44:54	76.3
Urban	Urban_1	Close	11/22/2019	17:45:54	76.2
Urban	Urban_1	Close	11/22/2019	17:46:54	76.2
Urban	Urban_1	Close	11/22/2019	17:47:54	79.1
Urban	Urban_1	Close	11/22/2019	17:48:54	79.1
Urban	Urban_1	Close	11/22/2019	17:49:54	79.1
Urban	Urban_1	Close	11/22/2019	17:50:54	79.1
Urban	Urban_1	Close	11/22/2019	17:51:54	79
Urban	Urban_1	Close	11/22/2019	17:52:54	79
Urban	Urban_1	Close	11/22/2019	17:53:54	79
Urban	Urban_1	Close	11/22/2019	17:54:54	79
Urban	Urban_1	Close	11/22/2019	17:55:54	79
Urban	Urban_1	Close	11/22/2019	17:56:54	79
Urban	Urban_1	Close	11/22/2019	17:57:54	79
Urban	Urban_1	Close	11/22/2019	17:58:54	78.9
Urban	Urban_1	Close	11/22/2019	17:59:54	78.9
Urban	Urban_1	Close	11/22/2019	18:00:54	78.9
Urban	Urban_1	Close	11/22/2019	18:01:54	78.9
Urban	Urban_1	Close	11/22/2019	18:02:54	78.9
Urban	Urban_1	Close	11/22/2019	18:03:54	78.9
Urban	Urban_1	Close	11/22/2019	18:04:54	78.9
Urban	Urban_1	Close	11/22/2019	18:05:54	78.8
Urban	Urban_1	Close	11/22/2019	18:06:54	78.8
Urban	Urban_1	Close	11/22/2019	18:07:54	78.8
Urban	Urban_1	Close	11/22/2019	18:08:54	78.8
Urban	Urban_1	Close	11/22/2019	18:09:54	78.8
Urban	Urban_1	Close	11/22/2019	18:10:54	78.8
Urban	Urban_1	Close	11/22/2019	18:11:54	78.8
Urban	Urban_1	Close	11/22/2019	18:12:54	78.7
Urban	Urban_1	Close	11/22/2019	18:13:54	78.7
Urban	Urban_1	Close	11/22/2019	18:14:54	78.7
Urban	Urban_1	Close	11/22/2019	18:15:54	78.7
Urban	Urban_1	Close	11/22/2019	18:16:54	78.7
Urban	Urban_1	Close	11/22/2019	18:17:54	78.7
Urban	Urban_1	Close	11/22/2019	18:18:54	78.7
Urban	Urban_1	Close	11/22/2019	18:19:54	78.6
Urban	Urban_1	Close	11/22/2019	18:20:54	78.6
Urban	Urban_1	Close	11/22/2019	18:21:54	78.6
Urban	Urban_1	Close	11/22/2019	18:22:54	78.6
Urban	Urban_1	Close	11/22/2019	18:23:54	78.6
Urban	Urban_1	Close	11/22/2019	18:24:54	78.6
Urban	Urban_1	Close	11/22/2019	18:25:54	78.6
Urban	Urban_1	Close	11/22/2019	18:26:54	78.6
Urban	Urban_1	Close	11/22/2019	18:27:54	78.5
Urban	Urban_1	Close	11/22/2019	18:28:54	78.5
Urban	Urban_1	Close	11/22/2019	18:29:54	78.5
Urban	Urban_1	Close	11/22/2019	18:30:54	78.5
Urban	Urban_1	Close	11/22/2019	18:31:54	78.5
Urban	Urban_1	Close	11/22/2019	18:32:54	78.5
Urban	Urban_1	Close	11/22/2019	18:33:54	78.5
Urban	Urban_1	Close	11/22/2019	18:34:54	78.4
Urban	Urban_1	Close	11/22/2019	18:35:54	78.4
Urban	Urban_1	Close	11/22/2019	18:36:54	78.4
Urban	Urban_1	Close	11/22/2019	18:37:54	78.4
Urban	Urban_1	Close	11/22/2019	18:38:54	78.4
Urban	Urban_1	Close	11/22/2019	18:39:54	78.4
Urban	Urban_1	Close	11/22/2019	18:40:54	78.4
Urban	Urban_1	Close	11/22/2019	18:41:54	78.4
Urban	Urban_1	Close	11/22/2019	18:42:54	78.3
Urban	Urban_1	Close	11/22/2019	18:43:54	78.3
Urban	Urban_1	Close	11/22/2019	18:44:54	78.3
Urban	Urban_1	Close	11/22/2019	18:45:54	78.3
Urban	Urban_1	Close	11/22/2019	18:46:54	78.3
Urban	Urban_1	Close	11/22/2019	18:47:54	78.3
Urban	Urban_1	Close	11/22/2019	18:48:54	78.3
Urban	Urban_1	Close	11/22/2019	18:49:54	78.2
Urban	Urban_1	Close	11/22/2019	18:50:54	78.2
Urban	Urban_1	Close	11/22/2019	18:51:54	78.2
Urban	Urban_1	Close	11/22/2019	18:52:54	78.2
Urban	Urban_1	Close	11/22/2019	18:53:54	78.2
Urban	Urban_1	Close	11/22/2019	18:54:54	78.2
Urban	Urban_1	Close	11/22/2019	18:55:54	78.2
Urban	Urban_1	Close	11/22/2019	18:56:54	78.2
Urban	Urban_1	Close	11/22/2019	18:57:54	78.1
Urban	Urban_1	Close	11/22/2019	18:58:54	78.1
Urban	Urban_1	Close	11/22/2019	18:59:54	78.1
Urban	Urban_1	Close	11/22/2019	19:00:54	78.1
Urban	Urban_1	Close	11/22/2019	19:01:54	78.1
Urban	Urban_1	Close	11/22/2019	19:02:54	78.1
Urban	Urban_1	Close	11/22/2019	19:03:54	78.1
Urban	Urban_1	Close	11/22/2019	19:04:54	78.1
Urban	Urban_1	Close	11/22/2019	19:05:54	78
Urban	Urban_1	Close	11/22/2019	19:06:54	78
Urban	Urban_1	Close	11/22/2019	19:07:54	78
Urban	Urban_1	Close	11/22/2019	19:08:54	78
Urban	Urban_1	Close	11/22/2019	19:09:54	78
Urban	Urban_1	Close	11/22/2019	19:10:54	78
Urban	Urban_1	Close	11/22/2019	19:11:54	78
Urban	Urban_1	Close	11/22/2019	19:12:54	78
Urban	Urban_1	Close	11/22/2019	19:13:54	77.9
Urban	Urban_1	Close	11/22/2019	19:14:54	77.9
Urban	Urban_1	Close	11/22/2019	19:15:54	77.9
Urban	Urban_1	Close	11/22/2019	19:16:54	77.9
Urban	Urban_1	Close	11/22/2019	19:17:54	77.9
Urban	Urban_1	Close	11/22/2019	19:18:54	77.9
Urban	Urban_1	Close	11/22/2019	19:19:54	77.9
Urban	Urban_1	Close	11/22/2019	19:20:54	77.9
Urban	Urban_1	Close	11/22/2019	19:21:54	77.8
Urban	Urban_1	Close	11/22/2019	19:22:54	77.8
Urban	Urban_1	Close	11/22/2019	19:23:54	77.8
Urban	Urban_1	Close	11/22/2019	19:24:54	77.8
Urban	Urban_1	Close	11/22/2019	19:25:54	77.8
Urban	Urban_1	Close	11/22/2019	19:26:54	77.8
Urban	Urban_1	Close	11/22/2019	19:27:54	77.8
Urban	Urban_1	Close	11/22/2019	19:28:54	77.8
Urban	Urban_1	Close	11/22/2019	19:29:54	77.7
Urban	Urban_1	Close	11/22/2019	19:30:54	77.7
Urban	Urban_1	Close	11/22/2019	19:31:54	77.7
Urban	Urban_1	Close	11/22/2019	19:32:54	77.7
Urban	Urban_1	Close	11/22/2019	19:33:54	77.7
Urban	Urban_1	Close	11/22/2019	19:34:54	77.7
Urban	Urban_1	Close	11/22/2019	19:35:54	77.7
Urban	Urban_1	Close	11/22/2019	19:36:54	77.7
Urban	Urban_1	Close	11/22/2019	19:37:54	77.6
Urban	Urban_1	Close	11/22/2019	19:38:54	77.6
Urban	Urban_1	Close	11/22/2019	19:39:54	77.6
Urban	Urban_1	Close	11/22/2019	19:40:54	77.6
Urban	Urban_1	Close	11/22/2019	19:41:54	77.6
Urban	Urban_1	Close	11/22/2019	19:42:54	77.6
Urban	Urban_1	Close	11/22/2019	19:43:54	77.6
Urban	Urban_1	Close	11/22/2019	19:44:54	77.6
Urban	Urban_1	Close	11/22/2019	19:45:54	77.5
Urban	Urban_1	Close	11/22/2019	19:46:54	77.5
Urban	Urban_1	Close	11/22/2019	19:47:54	77.5
Urban	Urban_1	Close	11/22/2019	19:48:54	77.5
Urban	Urban_1	Close	11/22/2019	19:49:54	77.5
Urban	Urban_1	Close	11/22/2019	19:50:54	77.5
Urban	Urban_1	Close	11/22/2019	19:51:54	77.5
Urban	Urban_1	Close	11/22/2019	19:52:54	77.5
Urban	Urban_1	Close	11/22/2019	19:53:54	77.4
Urban	Urban_1	Close	11/22/2019	19:54:54	77.4
Urban	Urban_1	Close	11/22/2019	19:55:54	77.4
Urban	Urban_1	Close	11/22/2019	19:56:54	77.4
Urban	Urban_1	Close	11/22/2019	19:57:54	77.4
Urban	Urban_1	Close	11/22/2019	19:58:54	77.4
Urban	Urban_1	Close	11/22/2019	19:59:54	77.4
Urban	Urban_1	Close	11/22/2019	20:00:54	77.4
Urban	Urban_1	Close	11/22/2019	20:01:54	77.3
Urban	Urban_1	Close	11/22/2019	20:02:54	77.3
Urban	Urban_1	Close	11/22/2019	20:03:54	77.3
Urban	Urban_1	Close	11/22/2019	20:04:54	77.3
Urban	Urban_1	Close	11/22/2019	20:05:54	77.3
Urban	Urban_1	Close	11/22/2019	20:06:54	77.3
Urban	Urban_1	Close	11/22/2019	20:07:54	77.3
Urban	Urban_1	Close	11/22/2019	20:08:54	77.3
Urban	Urban_1	Close	11/22/2019	20:09:54	77.2
Urban	Urban_1	Close	11/22/2019	20:10:54	77.2
Urban	Urban_1	Close	11/22/2019	20:11:54	77.2
Urban	Urban_1	Close	11/22/2019	20:12:54	77.2
Urban	Urban_1	Close	11/22/2019	20:13:54	77.2
Urban	Urban_1	Close	11/22/2019	20:14:54	77.2
Urban	Urban_1	Close	11/22/2019	20:15:54	77.2
Urban	Urban_1	Close	11/22/2019	20:16:54	77.2
Urban	Urban_1	Close	11/22/2019	20:17:54	77.1
Urban	Urban_1	Close	11/22/2019	20:18:54	77.1
Urban	Urban_1	Close	11/22/2019	20:19:54	77.1
Urban	Urban_1	Close	11/22/2019	20:20:54	77.1
Urban	Urban_1	Close	11/22/2019	20:21:54	77.1
Urban	Urban_1	Close	11/22/2019	20:22:54	77.1
Urban	Urban_1	Close	11/22/2019	20:23:54	77.1
Urban	Urban_1	Close	11/22/2019	20:24:54	77.1
Urban	Urban_1	Close	11/22/2019	20:25:54	77
Urban	Urban_1	Close	11/22/2019	20:26:54	77
Urban	Urban_1	Close	11/22/2019	20:27:54	77
Urban	Urban_1	Close	11/22/2019	20:28:54	77
Urban	Urban_1	Close	11/22/2019	20:29:54	77
Urban	Urban_1	Close	11/22/2019	20:30:54	77
Urban	Urban_1	Close	11/22/2019	20:31:54	77
Urban	Urban_1	Close	11/22/2019	20:32:54	77
Urban	Urban_1	Close	11/22/2019	20:33:54	77
Urban	Urban_1	Close	11/22/2019	20:34:54	76.9
Urban	Urban_1	Close	11/22/2019	20:35:54	76.9
Urban	Urban_1	Close	11/22/2019	20:36:54	76.9
Urban	Urban_1	Close	11/22/2019	20:37:54	76.9
Urban	Urban_1	Close	11/22/2019	20:38:54	76.9
Urban	Urban_1	Close	11/22/2019	20:39:54	76.9
Urban	Urban_1	Close	11/22/2019	20:40:54	76.9
Urban	Urban_1	Close	11/22/2019	20:41:54	76.9
Urban	Urban_1	Close	11/22/2019	20:42:54	76.8
Urban	Urban_1	Close	11/22/2019	20:43:54	76.8
Urban	Urban_1	Close	11/22/2019	20:44:54	76.8
Urban	Urban_1	Close	11/22/2019	20:45:54	76.8
Urban	Urban_1	Close	11/22/2019	20:46:54	76.8
Urban	Urban_1	Close	11/22/2019	20:47:54	76.8
Urban	Urban_1	Close	11/22/2019	20:48:54	76.8
Urban	Urban_1	Close	11/22/2019	20:49:54	76.8
Urban	Urban_1	Close	11/22/2019	20:50:54	76.8
Urban	Urban_1	Close	11/22/2019	20:51:54	76.7
Urban	Urban_1	Close	11/22/2019	20:52:54	76.7
Urban	Urban_1	Close	11/22/2019	20:53:54	76.7
Urban	Urban_1	Close	11/22/2019	20:54:54	76.7
Urban	Urban_1	Close	11/22/2019	20:55:54	76.7
Urban	Urban_1	Close	11/22/2019	20:56:54	76.7
Urban	Urban_1	Close	11/22/2019	20:57:54	76.7
Urban	Urban_1	Close	11/22/2019	20:58:54	76.7
Urban	Urban_1	Close	11/22/2019	20:59:54	76.6
Urban	Urban_1	Close	11/22/2019	21:00:54	76.6
Urban	Urban_1	Close	11/22/2019	21:01:54	76.6
Urban	Urban_1	Close	11/22/2019	21:02:54	76.6
Urban	Urban_1	Close	11/22/2019	21:03:54	76.6
Urban	Urban_1	Close	11/22/2019	21:04:54	76.6
Urban	Urban_1	Close	11/22/2019	21:05:54	76.6
Urban	Urban_1	Close	11/22/2019	21:06:54	76.6
Urban	Urban_1	Close	11/22/2019	21:07:54	76.6
Urban	Urban_1	Close	11/22/2019	21:08:54	76.5
Urban	Urban_1	Close	11/22/2019	21:09:54	76.5
Urban	Urban_1	Close	11/22/2019	21:10:54	76.5
Urban	Urban_1	Close	11/22/2019	21:11:54	76.5
Urban	Urban_1	Close	11/22/2019	21:12:54	76.5
Urban	Urban_1	Close	11/22/2019	21:13:54	76.5
Urban	Urban_1	Close	11/22/2019	21:14:54	76.5
Urban	Urban_1	Close	11/22/2019	21:15:54	76.4
Urban	Urban_1	Close	11/22/2019	21:16:54	76.4
Urban	Urban_1	Close	11/22/2019	21:17:54	76.4
Urban	Urban_1	Close	11/22/2019	21:18:54	76.4
Urban	Urban_1	Close	11/22/2019	21:19:54	76.4
Urban	Urban_1	Close	11/22/2019	21:20:54	76.4
Urban	Urban_1	Close	11/22/2019	21:21:54	76.4
Urban	Urban_1	Close	11/22/2019	21:22:54	76.4
Urban	Urban_1	Close	11/22/2019	21:23:54	76.4
Urban	Urban_1	Close	11/22/2019	21:24:54	76.3
Urban	Urban_1	Close	11/22/2019	21:25:54	76.3
Urban	Urban_1	Close	11/22/2019	21:26:54	76.3
Urban	Urban_1	Close	11/22/2019	21:27:54	76.3
Urban	Urban_1	Close	11/22/2019	21:28:54	76.3
Urban	Urban_1	Close	11/22/2019	21:29:54	76.3
Urban	Urban_1	Close	11/22/2019	21:30:54	76.3
Urban	Urban_1	Close	11/22/2019	21:31:54	76.3
Urban	Urban_1	Close	11/22/2019	21:32:54	76.3
Urban	Urban_1	Close	11/22/2019	21:33:54	76.2
Urban	Urban_1	Close	11/22/2019	21:34:54	76.2
Urban	Urban_1	Close	11/22/2019	21:35:54	76.2
Urban	Urban_1	Close	11/22/2019	21:36:54	76.2
Urban	Urban_1	Close	11/22/2019	21:37:54	76.2
Urban	Urban_1	Close	11/22/2019	21:38:54	76.2
Urban	Urban_1	Close	11/22/2019	21:39:54	76.2
Urban	Urban_1	Close	11/22/2019	21:40:54	76.2
Urban	Urban_1	Close	11/22/2019	21:41:54	76.1
Urban	Urban_1	Close	11/22/2019	21:42:54	76.1
Urban	Urban_1	Close	11/22/2019	21:43:54	76.1
Urban	Urban_1	Close	11/22/2019	21:44:54	76.1
Urban	Urban_1	Close	11/22/2019	21:45:54	76.1
Urban	Urban_1	Close	11/22/2019	21:46:54	76.1
Urban	Urban_1	Close	11/22/2019	21:47:54	76.1
Urban	Urban_1	Close	11/22/2019	21:48:54	76.1
Urban	Urban_1	Close	11/22/2019	21:49:54	76
Urban	Urban_1	Close	11/22/2019	21:50:54	76
Urban	Urban_1	Close	11/22/2019	21:51:54	76
Urban	Urban_1	Close	11/22/2019	21:52:54	76
Urban	Urban_1	Close	11/22/2019	21:53:54	76
Urban	Urban_1	Close	11/22/2019	21:54:54	76
Urban	Urban_1	Close	11/22/2019	21:55:54	76
Urban	Urban_1	Close	11/22/2019	21:56:54	76
Urban	Urban_1	Close	11/22/2019	21:57:54	76
Urban	Urban_1	Close	11/22/2019	21:58:54	75.9
Urban	Urban_1	Close	11/22/2019	21:59:54	75.9
Urban	Urban_1	Close	11/22/2019	22:00:54	75.9
Urban	Urban_1	Close	11/22/2019	22:01:54	75.9
Urban	Urban_1	Close	11/22/2019	22:02:54	75.9
Urban	Urban_1	Close	11/22/2019	22:03:54	75.9
Urban	Urban_1	Close	11/22/2019	22:04:54	75.9
Urban	Urban_1	Close	11/22/2019	22:05:54	75.9
Urban	Urban_1	Close	11/22/2019	22:06:54	75.8
Urban	Urban_1	Close	11/22/2019	22:07:54	75.8
Urban	Urban_1	Close	11/22/2019	22:08:54	75.8
Urban	Urban_1	Close	11/22/2019	22:09:54	75.8
Urban	Urban_1	Close	11/22/2019	22:10:54	75.8
Urban	Urban_1	Close	11/22/2019	22:11:54	75.8
Urban	Urban_1	Close	11/22/2019	22:12:54	75.8
Urban	Urban_1	Close	11/22/2019	22:13:54	75.8
Urban	Urban_1	Close	11/22/2019	22:14:54	75.8
Urban	Urban_1	Close	11/22/2019	22:15:54	75.7
Urban	Urban_1	Close	11/22/2019	22:16:54	75.7
Urban	Urban_1	Close	11/22/2019	22:17:54	75.7
Urban	Urban_1	Close	11/22/2019	22:18:54	75.7
Urban	Urban_1	Close	11/22/2019	22:19:54	75.7
Urban	Urban_1	Close	11/22/2019	22:20:54	75.7
Urban	Urban_1	Close	11/22/2019	22:21:54	75.7
Urban	Urban_1	Close	11/22/2019	22:22:54	75.7
Urban	Urban_1	Close	11/22/2019	22:23:54	75.7
Urban	Urban_1	Close	11/22/2019	22:24:54	75.6
Urban	Urban_1	Close	11/22/2019	22:25:54	75.6
Urban	Urban_1	Close	11/22/2019	22:26:54	75.6
Urban	Urban_1	Close	11/22/2019	22:27:54	75.6
Urban	Urban_1	Close	11/22/2019	22:28:54	75.6
Urban	Urban_1	Close	11/22/2019	22:29:54	75.6
Urban	Urban_1	Close	11/22/2019	22:30:54	75.6
Urban	Urban_1	Close	11/22/2019	22:31:54	75.5
Urban	Urban_1	Close	11/22/2019	22:32:54	75.5
Urban	Urban_1	Close	11/22/2019	22:33:54	75.5
Urban	Urban_1	Close	11/22/2019	22:34:54	75.5
Urban	Urban_1	Close	11/22/2019	22:35:54	75.5
Urban	Urban_1	Close	11/22/2019	22:36:54	75.5
Urban	Urban_1	Close	11/22/2019	22:37:54	75.5
Urban	Urban_1	Close	11/22/2019	22:38:54	75.5
Urban	Urban_1	Close	11/22/2019	22:39:54	75.5
Urban	Urban_1	Close	11/22/2019	22:40:54	75.4
Urban	Urban_1	Close	11/22/2019	22:41:54	75.4
Urban	Urban_1	Close	11/22/2019	22:42:54	75.4
Urban	Urban_1	Close	11/22/2019	22:43:54	75.4
Urban	Urban_1	Close	11/22/2019	22:44:54	75.4
Urban	Urban_1	Close	11/22/2019	22:45:54	75.4
Urban	Urban_1	Close	11/22/2019	22:46:54	75.4
Urban	Urban_1	Close	11/22/2019	22:47:54	75.4
Urban	Urban_1	Close	11/22/2019	22:48:54	75.4
Urban	Urban_1	Close	11/22/2019	22:49:54	75.3
Urban	Urban_1	Close	11/22/2019	22:50:54	75.3
Urban	Urban_1	Close	11/22/2019	22:51:54	75.3
Urban	Urban_1	Close	11/22/2019	22:52:54	75.3
Urban	Urban_1	Close	11/22/2019	22:53:54	75.3
Urban	Urban_1	Close	11/22/2019	22:54:54	75.3
Urban	Urban_1	Close	11/22/2019	22:55:54	75.3
Urban	Urban_1	Close	11/22/2019	22:56:54	75.3
Urban	Urban_1	Close	11/22/2019	22:57:54	75.2
Urban	Urban_1	Close	11/22/2019	22:58:54	75.2
Urban	Urban_1	Close	11/22/2019	22:59:54	75.2
Urban	Urban_1	Close	11/22/2019	23:00:54	75.2
Urban	Urban_1	Close	11/22/2019	23:01:54	75.2
Urban	Urban_1	Close	11/22/2019	23:02:54	75.2
Urban	Urban_1	Close	11/22/2019	23:03:54	75.2
Urban	Urban_1	Close	11/22/2019	23:04:54	75.2
Urban	Urban_1	Close	11/22/2019	23:05:54	75.2
Urban	Urban_1	Close	11/22/2019	23:06:54	75.1
Urban	Urban_1	Close	11/22/2019	23:07:54	75.1
Urban	Urban_1	Close	11/22/2019	23:08:54	75.1
Urban	Urban_1	Close	11/22/2019	23:09:54	75.1
Urban	Urban_1	Close	11/22/2019	23:10:54	75.1
Urban	Urban_1	Close	11/22/2019	23:11:54	75.1
Urban	Urban_1	Close	11/22/2019	23:12:54	75.1
Urban	Urban_1	Close	11/22/2019	23:13:54	75.1
Urban	Urban_1	Close	11/22/2019	23:14:54	75
Urban	Urban_1	Close	11/22/2019	23:15:54	75
Urban	Urban_1	Close	11/22/2019	23:16:54	75
Urban	Urban_1	Close	11/22/2019	23:17:54	75
Urban	Urban_1	Close	11/22/2019	23:18:54	75
Urban	Urban_1	Close	11/22/2019	23:19:54	75
Urban	Urban_1	Close	11/22/2019	23:20:54	75
Urban	Urban_1	Close	11/22/2019	23:21:54	75
Urban	Urban_1	Close	11/22/2019	23:22:54	75
Urban	Urban_1	Close	11/22/2019	23:23:54	74.9
Urban	Urban_1	Close	11/22/2019	23:24:54	74.9
Urban	Urban_1	Close	11/22/2019	23:25:54	74.9
Urban	Urban_1	Close	11/22/2019	23:26:54	74.9
Urban	Urban_1	Close	11/22/2019	23:27:54	74.9
Urban	Urban_1	Close	11/22/2019	23:28:54	74.9
Urban	Urban_1	Close	11/22/2019	23:29:54	74.9
Urban	Urban_1	Close	11/22/2019	23:30:54	74.9
Urban	Urban_1	Close	11/22/2019	23:31:54	74.8
Urban	Urban_1	Close	11/22/2019	23:32:54	74.8
Urban	Urban_1	Close	11/22/2019	23:33:54	74.8
Urban	Urban_1	Close	11/22/2019	23:34:54	74.8
Urban	Urban_1	Close	11/22/2019	23:35:54	74.8
Urban	Urban_1	Close	11/22/2019	23:36:54	74.8
Urban	Urban_1	Close	11/22/2019	23:37:54	74.8
Urban	Urban_1	Close	11/22/2019	23:38:54	74.8
Urban	Urban_1	Close	11/22/2019	23:39:54	74.7
Urban	Urban_1	Close	11/22/2019	23:40:54	74.7
Urban	Urban_1	Close	11/22/2019	23:41:54	74.7
Urban	Urban_1	Close	11/22/2019	23:42:54	74.7
Urban	Urban_1	Close	11/22/2019	23:43:54	74.7
Urban	Urban_1	Close	11/22/2019	23:44:54	74.7
Urban	Urban_1	Close	11/22/2019	23:45:54	74.7
Urban	Urban_1	Close	11/22/2019	23:46:54	74.7
Urban	Urban_1	Close	11/22/2019	23:47:54	74.6
Urban	Urban_1	Close	11/22/2019	23:48:54	74.6
Urban	Urban_1	Close	11/22/2019	23:49:54	74.6
Urban	Urban_1	Close	11/22/2019	23:50:54	74.6
Urban	Urban_1	Close	11/22/2019	23:51:54	74.6
Urban	Urban_1	Close	11/22/2019	23:52:54	74.6
Urban	Urban_1	Close	11/22/2019	23:53:54	74.6
Urban	Urban_1	Close	11/22/2019	23:54:54	74.6
Urban	Urban_1	Close	11/22/2019	23:55:54	74.5
Urban	Urban_1	Close	11/22/2019	23:56:54	74.5
Urban	Urban_1	Close	11/22/2019	23:57:54	74.5
Urban	Urban_1	Close	11/22/2019	23:58:54	74.5
Urban	Urban_1	Close	11/22/2019	23:59:54	74.5
Urban	Urban_1	Close	11/23/2019	0:00:54	74.5
Urban	Urban_1	Close	11/23/2019	0:01:54	74.5
Urban	Urban_1	Close	11/23/2019	0:02:54	74.5
Urban	Urban_1	Close	11/23/2019	0:03:54	74.4
Urban	Urban_1	Close	11/23/2019	0:04:54	74.4
Urban	Urban_1	Close	11/23/2019	0:05:54	74.4
Urban	Urban_1	Close	11/23/2019	0:06:54	74.4
Urban	Urban_1	Close	11/23/2019	0:07:54	74.4
Urban	Urban_1	Close	11/23/2019	0:08:54	74.4
Urban	Urban_1	Close	11/23/2019	0:09:54	74.4
Urban	Urban_1	Close	11/23/2019	0:10:54	74.4
Urban	Urban_1	Close	11/23/2019	0:11:54	74.3
Urban	Urban_1	Close	11/23/2019	0:12:54	74.3
Urban	Urban_1	Close	11/23/2019	0:13:54	74.3
Urban	Urban_1	Close	11/23/2019	0:14:54	74.3
Urban	Urban_1	Close	11/23/2019	0:15:54	74.3
Urban	Urban_1	Close	11/23/2019	0:16:54	74.3
Urban	Urban_1	Close	11/23/2019	0:17:54	74.3
Urban	Urban_1	Close	11/23/2019	0:18:54	74.2
Urban	Urban_1	Close	11/23/2019	0:19:54	74.2
Urban	Urban_1	Close	11/23/2019	0:20:54	74.2
Urban	Urban_1	Close	11/23/2019	0:21:54	74.2
Urban	Urban_1	Close	11/23/2019	0:22:54	74.2
Urban	Urban_1	Close	11/23/2019	0:23:54	74.2
Urban	Urban_1	Close	11/23/2019	0:24:54	74.2
Urban	Urban_1	Close	11/23/2019	0:25:54	74.2
Urban	Urban_1	Close	11/23/2019	0:26:54	74.1
Urban	Urban_1	Close	11/23/2019	0:27:54	74.1
Urban	Urban_1	Close	11/23/2019	0:28:54	74.1
Urban	Urban_1	Close	11/23/2019	0:29:54	74.1
Urban	Urban_1	Close	11/23/2019	0:30:54	74.1
Urban	Urban_1	Close	11/23/2019	0:31:54	74.1
Urban	Urban_1	Close	11/23/2019	0:32:54	74.1
Urban	Urban_1	Close	11/23/2019	0:33:54	74.1
Urban	Urban_1	Close	11/23/2019	0:34:54	74
Urban	Urban_1	Close	11/23/2019	0:35:54	74
Urban	Urban_1	Close	11/23/2019	0:36:54	74
Urban	Urban_1	Close	11/23/2019	0:37:54	74
Urban	Urban_1	Close	11/23/2019	0:38:54	74
Urban	Urban_1	Close	11/23/2019	0:39:54	76
Urban	Urban_1	Close	11/23/2019	0:40:54	76
Urban	Urban_1	Close	11/23/2019	0:41:54	76
Urban	Urban_1	Close	11/23/2019	0:42:54	76
Urban	Urban_1	Close	11/23/2019	0:43:54	76
Urban	Urban_1	Close	11/23/2019	0:44:54	76
Urban	Urban_1	Close	11/23/2019	0:45:54	75.9
Urban	Urban_1	Close	11/23/2019	0:46:54	75.9
Urban	Urban_1	Close	11/23/2019	0:47:54	75.9
Urban	Urban_1	Close	11/23/2019	0:48:54	75.9
Urban	Urban_1	Close	11/23/2019	0:49:54	75.9
Urban	Urban_1	Close	11/23/2019	0:50:54	75.9
Urban	Urban_1	Close	11/23/2019	0:51:54	75.9
Urban	Urban_1	Close	11/23/2019	0:52:54	75.9
Urban	Urban_1	Close	11/23/2019	0:53:54	75.8
Urban	Urban_1	Close	11/23/2019	0:54:54	75.8
Urban	Urban_1	Close	11/23/2019	0:55:54	75.8
Urban	Urban_1	Close	11/23/2019	0:56:54	75.8
Urban	Urban_1	Close	11/23/2019	0:57:54	75.8
Urban	Urban_1	Close	11/23/2019	0:58:54	75.8
Urban	Urban_1	Close	11/23/2019	0:59:54	75.8
Urban	Urban_1	Close	11/23/2019	1:00:54	75.8
Urban	Urban_1	Close	11/23/2019	1:01:54	75.7
Urban	Urban_1	Close	11/23/2019	1:02:54	75.7
Urban	Urban_1	Close	11/23/2019	1:03:54	75.7
Urban	Urban_1	Close	11/23/2019	1:04:54	75.7
Urban	Urban_1	Close	11/23/2019	1:05:54	75.7
Urban	Urban_1	Close	11/23/2019	1:06:54	75.7
Urban	Urban_1	Close	11/23/2019	1:07:54	75.7
Urban	Urban_1	Close	11/23/2019	1:08:54	75.7
Urban	Urban_1	Close	11/23/2019	1:09:54	75.6
Urban	Urban_1	Close	11/23/2019	1:10:54	75.6
Urban	Urban_1	Close	11/23/2019	1:11:54	75.6
Urban	Urban_1	Close	11/23/2019	1:12:54	75.6
Urban	Urban_1	Close	11/23/2019	1:13:54	75.6
Urban	Urban_1	Close	11/23/2019	1:14:54	75.6
Urban	Urban_1	Close	11/23/2019	1:15:54	75.6
Urban	Urban_1	Close	11/23/2019	1:16:54	75.5
Urban	Urban_1	Close	11/23/2019	1:17:54	75.5
Urban	Urban_1	Close	11/23/2019	1:18:54	75.5
Urban	Urban_1	Close	11/23/2019	1:19:54	75.5
Urban	Urban_1	Close	11/23/2019	1:20:54	75.5
Urban	Urban_1	Close	11/23/2019	1:21:54	75.5
Urban	Urban_1	Close	11/23/2019	1:22:54	75.5
Urban	Urban_1	Close	11/23/2019	1:23:54	75.4
Urban	Urban_1	Close	11/23/2019	1:24:54	75.4
Urban	Urban_1	Close	11/23/2019	1:25:54	75.4
Urban	Urban_1	Close	11/23/2019	1:26:54	75.4
Urban	Urban_1	Close	11/23/2019	1:27:54	75.4
Urban	Urban_1	Close	11/23/2019	1:28:54	75.4
Urban	Urban_1	Close	11/23/2019	1:29:54	75.4
Urban	Urban_1	Close	11/23/2019	1:30:54	75.4
Urban	Urban_1	Close	11/23/2019	1:31:54	75.3
Urban	Urban_1	Close	11/23/2019	1:32:54	75.3
Urban	Urban_1	Close	11/23/2019	1:33:54	75.3
Urban	Urban_1	Close	11/23/2019	1:34:54	75.3
Urban	Urban_1	Close	11/23/2019	1:35:54	75.3
Urban	Urban_1	Close	11/23/2019	1:36:54	75.3
Urban	Urban_1	Close	11/23/2019	1:37:54	75.3
Urban	Urban_1	Close	11/23/2019	1:38:54	75.3
Urban	Urban_1	Close	11/23/2019	1:39:54	75.2
Urban	Urban_1	Close	11/23/2019	1:40:54	75.2
Urban	Urban_1	Close	11/23/2019	1:41:54	75.2
Urban	Urban_1	Close	11/23/2019	1:42:54	75.2
Urban	Urban_1	Close	11/23/2019	1:43:54	75.2
Urban	Urban_1	Close	11/23/2019	1:44:54	75.2
Urban	Urban_1	Close	11/23/2019	1:45:54	75.2
Urban	Urban_1	Close	11/23/2019	1:46:54	75.2
Urban	Urban_1	Close	11/23/2019	1:47:54	75.1
Urban	Urban_1	Close	11/23/2019	1:48:54	75.1
Urban	Urban_1	Close	11/23/2019	1:49:54	75.1
Urban	Urban_1	Close	11/23/2019	1:50:54	75.1
Urban	Urban_1	Close	11/23/2019	1:51:54	75.1
Urban	Urban_1	Close	11/23/2019	1:52:54	75.1
Urban	Urban_1	Close	11/23/2019	1:53:54	75.1
Urban	Urban_1	Close	11/23/2019	1:54:54	75.1
Urban	Urban_1	Close	11/23/2019	1:55:54	75
Urban	Urban_1	Close	11/23/2019	1:56:54	75
Urban	Urban_1	Close	11/23/2019	1:57:54	75
Urban	Urban_1	Close	11/23/2019	1:58:54	75
Urban	Urban_1	Close	11/23/2019	1:59:54	75
Urban	Urban_1	Close	11/23/2019	2:00:54	75
Urban	Urban_1	Close	11/23/2019	2:01:54	75
Urban	Urban_1	Close	11/23/2019	2:02:54	75
Urban	Urban_1	Close	11/23/2019	2:03:54	74.9
Urban	Urban_1	Close	11/23/2019	2:04:54	74.9
Urban	Urban_1	Close	11/23/2019	2:05:54	74.9
Urban	Urban_1	Close	11/23/2019	2:06:54	74.9
Urban	Urban_1	Close	11/23/2019	2:07:54	74.9
Urban	Urban_1	Close	11/23/2019	2:08:54	74.9
Urban	Urban_1	Close	11/23/2019	2:09:54	74.9
Urban	Urban_1	Close	11/23/2019	2:10:54	74.9
Urban	Urban_1	Close	11/23/2019	2:11:54	74.8
Urban	Urban_1	Close	11/23/2019	2:12:54	74.8
Urban	Urban_1	Close	11/23/2019	2:13:54	74.8
Urban	Urban_1	Close	11/23/2019	2:14:54	74.8
Urban	Urban_1	Close	11/23/2019	2:15:54	74.8
Urban	Urban_1	Close	11/23/2019	2:16:54	74.8
Urban	Urban_1	Close	11/23/2019	2:17:54	74.8
Urban	Urban_1	Close	11/23/2019	2:18:54	74.8
Urban	Urban_1	Close	11/23/2019	2:19:54	74.7
Urban	Urban_1	Close	11/23/2019	2:20:54	74.7
Urban	Urban_1	Close	11/23/2019	2:21:54	74.7
Urban	Urban_1	Close	11/23/2019	2:22:54	74.7
Urban	Urban_1	Close	11/23/2019	2:23:54	74.7
Urban	Urban_1	Close	11/23/2019	2:24:54	74.7
Urban	Urban_1	Close	11/23/2019	2:25:54	74.6
Urban	Urban_1	Close	11/23/2019	2:26:54	74.6
Urban	Urban_1	Close	11/23/2019	2:27:54	74.6
Urban	Urban_1	Close	11/23/2019	2:28:54	74.6
Urban	Urban_1	Close	11/23/2019	2:29:54	74.6
Urban	Urban_1	Close	11/23/2019	2:30:54	74.6
Urban	Urban_1	Close	11/23/2019	2:31:54	74.6
Urban	Urban_1	Close	11/23/2019	2:32:54	74.6
Urban	Urban_1	Close	11/23/2019	2:33:54	74.6
Urban	Urban_1	Close	11/23/2019	2:34:54	74.5
Urban	Urban_1	Close	11/23/2019	2:35:54	74.5
Urban	Urban_1	Close	11/23/2019	2:36:54	74.5
Urban	Urban_1	Close	11/23/2019	2:37:54	74.5
Urban	Urban_1	Close	11/23/2019	2:38:54	74.5
Urban	Urban_1	Close	11/23/2019	2:39:54	74.5
Urban	Urban_1	Close	11/23/2019	2:40:54	74.5
Urban	Urban_1	Close	11/23/2019	2:41:54	74.5
Urban	Urban_1	Close	11/23/2019	2:42:54	74.4
Urban	Urban_1	Close	11/23/2019	2:43:54	74.4
Urban	Urban_1	Close	11/23/2019	2:44:54	74.4
Urban	Urban_1	Close	11/23/2019	2:45:54	74.4
Urban	Urban_1	Close	11/23/2019	2:46:54	74.4
Urban	Urban_1	Close	11/23/2019	2:47:54	74.4
Urban	Urban_1	Close	11/23/2019	2:48:54	74.4
Urban	Urban_1	Close	11/23/2019	2:49:54	74.4
Urban	Urban_1	Close	11/23/2019	2:50:54	74.3
Urban	Urban_1	Close	11/23/2019	2:51:54	74.3
Urban	Urban_1	Close	11/23/2019	2:52:54	74.3
Urban	Urban_1	Close	11/23/2019	2:53:54	74.3
Urban	Urban_1	Close	11/23/2019	2:54:54	74.3
Urban	Urban_1	Close	11/23/2019	2:55:54	74.3
Urban	Urban_1	Close	11/23/2019	2:56:54	74.3
Urban	Urban_1	Close	11/23/2019	2:57:54	74.3
Urban	Urban_1	Close	11/23/2019	2:58:54	74.2
Urban	Urban_1	Close	11/23/2019	2:59:54	74.2
Urban	Urban_1	Close	11/23/2019	3:00:54	74.2
Urban	Urban_1	Close	11/23/2019	3:01:54	74.2
Urban	Urban_1	Close	11/23/2019	3:02:54	74.2
Urban	Urban_1	Close	11/23/2019	3:03:54	74.2
Urban	Urban_1	Close	11/23/2019	3:04:54	74.2
Urban	Urban_1	Close	11/23/2019	3:05:54	74.2
Urban	Urban_1	Close	11/23/2019	3:06:54	74.1
Urban	Urban_1	Close	11/23/2019	3:07:54	74.1
Urban	Urban_1	Close	11/23/2019	3:08:54	74.1
Urban	Urban_1	Close	11/23/2019	3:09:54	74.1
Urban	Urban_1	Close	11/23/2019	3:10:54	74.1
Urban	Urban_1	Close	11/23/2019	3:11:54	74.1
Urban	Urban_1	Close	11/23/2019	3:12:54	74.1
Urban	Urban_1	Close	11/23/2019	3:13:54	74.1
Urban	Urban_1	Close	11/23/2019	3:14:54	74
Urban	Urban_1	Close	11/23/2019	3:15:54	76.8
Urban	Urban_1	Close	11/23/2019	3:16:54	76.8
Urban	Urban_1	Close	11/23/2019	3:17:54	76.8
Urban	Urban_1	Close	11/23/2019	3:18:54	76.8
Urban	Urban_1	Close	11/23/2019	3:19:54	76.8
Urban	Urban_1	Close	11/23/2019	3:20:54	76.7
Urban	Urban_1	Close	11/23/2019	3:21:54	76.7
Urban	Urban_1	Close	11/23/2019	3:22:54	76.7
Urban	Urban_1	Close	11/23/2019	3:23:54	76.7
Urban	Urban_1	Close	11/23/2019	3:24:54	76.7
Urban	Urban_1	Close	11/23/2019	3:25:54	76.7
Urban	Urban_1	Close	11/23/2019	3:26:54	76.7
Urban	Urban_1	Close	11/23/2019	3:27:54	76.7
Urban	Urban_1	Close	11/23/2019	3:28:54	76.6
Urban	Urban_1	Close	11/23/2019	3:29:54	76.6
Urban	Urban_1	Close	11/23/2019	3:30:54	76.6
Urban	Urban_1	Close	11/23/2019	3:31:54	76.6
Urban	Urban_1	Close	11/23/2019	3:32:54	76.6
Urban	Urban_1	Close	11/23/2019	3:33:54	76.6
Urban	Urban_1	Close	11/23/2019	3:34:54	76.6
Urban	Urban_1	Close	11/23/2019	3:35:54	76.6
Urban	Urban_1	Close	11/23/2019	3:36:54	76.5
Urban	Urban_1	Close	11/23/2019	3:37:54	76.5
Urban	Urban_1	Close	11/23/2019	3:38:54	76.5
Urban	Urban_1	Close	11/23/2019	3:39:54	76.5
Urban	Urban_1	Close	11/23/2019	3:40:54	76.5
Urban	Urban_1	Close	11/23/2019	3:41:54	76.5
Urban	Urban_1	Close	11/23/2019	3:42:54	76.5
Urban	Urban_1	Close	11/23/2019	3:43:54	76.4
Urban	Urban_1	Close	11/23/2019	3:44:54	76.4
Urban	Urban_1	Close	11/23/2019	3:45:54	76.4
Urban	Urban_1	Close	11/23/2019	3:46:54	76.4
Urban	Urban_1	Close	11/23/2019	3:47:54	76.4
Urban	Urban_1	Close	11/23/2019	3:48:54	76.4
Urban	Urban_1	Close	11/23/2019	3:49:54	76.4
Urban	Urban_1	Close	11/23/2019	3:50:54	76.4
Urban	Urban_1	Close	11/23/2019	3:51:54	76.3
Urban	Urban_1	Close	11/23/2019	3:52:54	76.3
Urban	Urban_1	Close	11/23/2019	3:53:54	76.3
Urban	Urban_1	Close	11/23/2019	3:54:54	76.3
Urban	Urban_1	Close	11/23/2019	3:55:54	76.3
Urban	Urban_1	Close	11/23/2019	3:56:54	76.3
Urban	Urban_1	Close	11/23/2019	3:57:54	76.3
Urban	Urban_1	Close	11/23/2019	3:58:54	76.3
Urban	Urban_1	Close	11/23/2019	3:59:54	78.1
Urban	Urban_1	Close	11/23/2019	4:00:54	78.1
Urban	Urban_1	Close	11/23/2019	4:01:54	78.1
Urban	Urban_1	Close	11/23/2019	4:02:54	78.1
Urban	Urban_1	Close	11/23/2019	4:03:54	78.1
Urban	Urban_1	Close	11/23/2019	4:04:54	78.1
Urban	Urban_1	Close	11/23/2019	4:05:54	78.1
Urban	Urban_1	Close	11/23/2019	4:06:54	78
Urban	Urban_1	Close	11/23/2019	4:07:54	78
Urban	Urban_1	Close	11/23/2019	4:08:54	78
Urban	Urban_1	Close	11/23/2019	4:09:54	78
Urban	Urban_1	Close	11/23/2019	4:10:54	78
Urban	Urban_1	Close	11/23/2019	4:11:54	78
Urban	Urban_1	Close	11/23/2019	4:12:54	78
Urban	Urban_1	Close	11/23/2019	4:13:54	78
Urban	Urban_1	Close	11/23/2019	4:14:54	77.9
Urban	Urban_1	Close	11/23/2019	4:15:54	77.9
Urban	Urban_1	Close	11/23/2019	4:16:54	77.9
Urban	Urban_1	Close	11/23/2019	4:17:54	77.9
Urban	Urban_1	Close	11/23/2019	4:18:54	77.9
Urban	Urban_1	Close	11/23/2019	4:19:54	77.9
Urban	Urban_1	Close	11/23/2019	4:20:54	77.9
Urban	Urban_1	Close	11/23/2019	4:21:54	77.9
Urban	Urban_1	Close	11/23/2019	4:22:54	77.8
Urban	Urban_1	Close	11/23/2019	4:23:54	77.8
Urban	Urban_1	Close	11/23/2019	4:24:54	77.8
Urban	Urban_1	Close	11/23/2019	4:25:54	77.8
Urban	Urban_1	Close	11/23/2019	4:26:54	77.8
Urban	Urban_1	Close	11/23/2019	4:27:54	77.8
Urban	Urban_1	Close	11/23/2019	4:28:54	77.8
Urban	Urban_1	Close	11/23/2019	4:29:54	77.8
Urban	Urban_1	Close	11/23/2019	4:30:54	77.8
Urban	Urban_1	Close	11/23/2019	4:31:54	77.7
Urban	Urban_1	Close	11/23/2019	4:32:54	77.7
Urban	Urban_1	Close	11/23/2019	4:33:54	77.7
Urban	Urban_1	Close	11/23/2019	4:34:54	77.7
Urban	Urban_1	Close	11/23/2019	4:35:54	77.7
Urban	Urban_1	Close	11/23/2019	4:36:54	77.7
Urban	Urban_1	Close	11/23/2019	4:37:54	77.7
Urban	Urban_1	Close	11/23/2019	4:38:54	77.7
Urban	Urban_1	Close	11/23/2019	4:39:54	77.6
Urban	Urban_1	Close	11/23/2019	4:40:54	77.6
Urban	Urban_1	Close	11/23/2019	4:41:54	77.6
Urban	Urban_1	Close	11/23/2019	4:42:54	77.6
Urban	Urban_1	Close	11/23/2019	4:43:54	77.6
Urban	Urban_1	Close	11/23/2019	4:44:54	77.6
Urban	Urban_1	Close	11/23/2019	4:45:54	77.6
Urban	Urban_1	Close	11/23/2019	4:46:54	77.6
Urban	Urban_1	Close	11/23/2019	4:47:54	77.5
Urban	Urban_1	Close	11/23/2019	4:48:54	77.5
Urban	Urban_1	Close	11/23/2019	4:49:54	77.5
Urban	Urban_1	Close	11/23/2019	4:50:54	77.5
Urban	Urban_1	Close	11/23/2019	4:51:54	77.5
Urban	Urban_1	Close	11/23/2019	4:52:54	77.5
Urban	Urban_1	Close	11/23/2019	4:53:54	77.5
Urban	Urban_1	Close	11/23/2019	4:54:54	77.5
Urban	Urban_1	Close	11/23/2019	4:55:54	77.4
Urban	Urban_1	Close	11/23/2019	4:56:54	77.4
Urban	Urban_1	Close	11/23/2019	4:57:54	77.4
Urban	Urban_1	Close	11/23/2019	4:58:54	77.4
Urban	Urban_1	Close	11/23/2019	4:59:54	77.4
Urban	Urban_1	Close	11/23/2019	5:00:54	77.4
Urban	Urban_1	Close	11/23/2019	5:01:54	77.4
Urban	Urban_1	Close	11/23/2019	5:02:54	77.4
Urban	Urban_1	Close	11/23/2019	5:03:54	77.3
Urban	Urban_1	Close	11/23/2019	5:04:54	77.3
Urban	Urban_1	Close	11/23/2019	5:05:54	77.3
Urban	Urban_1	Close	11/23/2019	5:06:54	77.3
Urban	Urban_1	Close	11/23/2019	5:07:54	77.3
Urban	Urban_1	Close	11/23/2019	5:08:54	77.3
Urban	Urban_1	Close	11/23/2019	5:09:54	77.3
Urban	Urban_1	Close	11/23/2019	5:10:54	77.3
Urban	Urban_1	Close	11/23/2019	5:11:54	77.3
Urban	Urban_1	Close	11/23/2019	5:12:54	77.2
Urban	Urban_1	Close	11/23/2019	5:13:54	77.2
Urban	Urban_1	Close	11/23/2019	5:14:54	77.2
Urban	Urban_1	Close	11/23/2019	5:15:54	77.2
Urban	Urban_1	Close	11/23/2019	5:16:54	77.2
Urban	Urban_1	Close	11/23/2019	5:17:54	77.2
Urban	Urban_1	Close	11/23/2019	5:18:54	77.2
Urban	Urban_1	Close	11/23/2019	5:19:54	77.2
Urban	Urban_1	Close	11/23/2019	5:20:54	77.1
Urban	Urban_1	Close	11/23/2019	5:21:54	77.1
Urban	Urban_1	Close	11/23/2019	5:22:54	77.1
Urban	Urban_1	Close	11/23/2019	5:23:54	77.1
Urban	Urban_1	Close	11/23/2019	5:24:54	77.1
Urban	Urban_1	Close	11/23/2019	5:25:54	77.1
Urban	Urban_1	Close	11/23/2019	5:26:54	77.1
Urban	Urban_1	Close	11/23/2019	5:27:54	77.1
Urban	Urban_1	Close	11/23/2019	5:28:54	77.1
Urban	Urban_1	Close	11/23/2019	5:29:54	77
Urban	Urban_1	Close	11/23/2019	5:30:54	77
Urban	Urban_1	Close	11/23/2019	5:31:54	77
Urban	Urban_1	Close	11/23/2019	5:32:54	77
Urban	Urban_1	Close	11/23/2019	5:33:54	77
Urban	Urban_1	Close	11/23/2019	5:34:54	77
Urban	Urban_1	Close	11/23/2019	5:35:54	77
Urban	Urban_1	Close	11/23/2019	5:36:54	77
Urban	Urban_1	Close	11/23/2019	5:37:54	77
Urban	Urban_1	Close	11/23/2019	5:38:54	76.9
Urban	Urban_1	Close	11/23/2019	5:39:54	76.9
Urban	Urban_1	Close	11/23/2019	5:40:54	76.9
Urban	Urban_1	Close	11/23/2019	5:41:54	76.9
Urban	Urban_1	Close	11/23/2019	5:42:54	76.9
Urban	Urban_1	Close	11/23/2019	5:43:54	76.9
Urban	Urban_1	Close	11/23/2019	5:44:54	76.9
Urban	Urban_1	Close	11/23/2019	5:45:54	76.9
Urban	Urban_1	Close	11/23/2019	5:46:54	76.9
Urban	Urban_1	Close	11/23/2019	5:47:54	76.8
Urban	Urban_1	Close	11/23/2019	5:48:54	76.8
Urban	Urban_1	Close	11/23/2019	5:49:54	76.8
Urban	Urban_1	Close	11/23/2019	5:50:54	76.8
Urban	Urban_1	Close	11/23/2019	5:51:54	76.8
Urban	Urban_1	Close	11/23/2019	5:52:54	76.8
Urban	Urban_1	Close	11/23/2019	5:53:54	76.8
Urban	Urban_1	Close	11/23/2019	5:54:54	76.8
Urban	Urban_1	Close	11/23/2019	5:55:54	76.8
Urban	Urban_1	Close	11/23/2019	5:56:54	76.7
Urban	Urban_1	Close	11/23/2019	5:57:54	76.7
Urban	Urban_1	Close	11/23/2019	5:58:54	76.7
Urban	Urban_1	Close	11/23/2019	5:59:54	76.7
Urban	Urban_1	Close	11/23/2019	6:00:54	76.7
Urban	Urban_1	Close	11/23/2019	6:01:54	77.1
Urban	Urban_1	Close	11/23/2019	6:02:54	77.1
Urban	Urban_1	Close	11/23/2019	6:03:54	77.1
Urban	Urban_1	Close	11/23/2019	6:04:54	77.1
Urban	Urban_1	Close	11/23/2019	6:05:54	77.1
Urban	Urban_1	Close	11/23/2019	6:06:54	77.1
Urban	Urban_1	Close	11/23/2019	6:07:54	77
Urban	Urban_1	Close	11/23/2019	6:08:54	77
Urban	Urban_1	Close	11/23/2019	6:09:54	77
Urban	Urban_1	Close	11/23/2019	6:10:54	77
Urban	Urban_1	Close	11/23/2019	6:11:54	77
Urban	Urban_1	Close	11/23/2019	6:12:54	77
Urban	Urban_1	Close	11/23/2019	6:13:54	77
Urban	Urban_1	Close	11/23/2019	6:14:54	77
Urban	Urban_1	Close	11/23/2019	6:15:54	77
Urban	Urban_1	Close	11/23/2019	6:16:54	76.9
Urban	Urban_1	Close	11/23/2019	6:17:54	76.9
Urban	Urban_1	Close	11/23/2019	6:18:54	76.9
Urban	Urban_1	Close	11/23/2019	6:19:54	76.9
Urban	Urban_1	Close	11/23/2019	6:20:54	76.9
Urban	Urban_1	Close	11/23/2019	6:21:54	76.9
Urban	Urban_1	Close	11/23/2019	6:22:54	76.9
Urban	Urban_1	Close	11/23/2019	6:23:54	76.9
Urban	Urban_1	Close	11/23/2019	6:24:54	76.9
Urban	Urban_1	Close	11/23/2019	6:25:54	76.9
Urban	Urban_1	Close	11/23/2019	6:26:54	76.8
Urban	Urban_1	Close	11/23/2019	6:27:54	76.8
Urban	Urban_1	Close	11/23/2019	6:28:54	76.8
Urban	Urban_1	Close	11/23/2019	6:29:54	76.8
Urban	Urban_1	Close	11/23/2019	6:30:54	76.8
Urban	Urban_1	Close	11/23/2019	6:31:54	76.8
Urban	Urban_1	Close	11/23/2019	6:32:54	76.8
Urban	Urban_1	Close	11/23/2019	6:33:54	76.8
Urban	Urban_1	Close	11/23/2019	6:34:54	76.8
Urban	Urban_1	Close	11/23/2019	6:35:54	76.7
Urban	Urban_1	Close	11/23/2019	6:36:54	76.7
Urban	Urban_1	Close	11/23/2019	6:37:54	76.7
Urban	Urban_1	Close	11/23/2019	6:38:54	76.7
Urban	Urban_1	Close	11/23/2019	6:39:54	76.7
Urban	Urban_1	Close	11/23/2019	6:40:54	76.7
Urban	Urban_1	Close	11/23/2019	6:41:54	76.7
Urban	Urban_1	Close	11/23/2019	6:42:54	76.7
Urban	Urban_1	Close	11/23/2019	6:43:54	76.7
Urban	Urban_1	Close	11/23/2019	6:44:54	76.7
Urban	Urban_1	Close	11/23/2019	6:45:54	76.6
Urban	Urban_1	Close	11/23/2019	6:46:54	76.6
Urban	Urban_1	Close	11/23/2019	6:47:54	76.6
Urban	Urban_1	Close	11/23/2019	6:48:54	76.6
Urban	Urban_1	Close	11/23/2019	6:49:54	76.6
Urban	Urban_1	Close	11/23/2019	6:50:54	76.6
Urban	Urban_1	Close	11/23/2019	6:51:54	76.6
Urban	Urban_1	Close	11/23/2019	6:52:54	76.6
Urban	Urban_1	Close	11/23/2019	6:53:54	76.6
Urban	Urban_1	Close	11/23/2019	6:54:54	76.6
Urban	Urban_1	Close	11/23/2019	6:55:54	76.6
Urban	Urban_1	Close	11/23/2019	6:56:54	76.5
Urban	Urban_1	Close	11/23/2019	6:57:54	76.5
Urban	Urban_1	Close	11/23/2019	6:58:54	76.5
Urban	Urban_1	Close	11/23/2019	6:59:54	76.5
Urban	Urban_1	Close	11/23/2019	7:00:54	76.5
Urban	Urban_1	Close	11/23/2019	7:01:54	76.5
Urban	Urban_1	Close	11/23/2019	7:02:54	76.5
Urban	Urban_1	Close	11/23/2019	7:03:54	76.5
Urban	Urban_1	Close	11/23/2019	7:04:54	76.5
Urban	Urban_1	Close	11/23/2019	7:05:54	76.4
Urban	Urban_1	Close	11/23/2019	7:06:54	76.4
Urban	Urban_1	Close	11/23/2019	7:07:54	76.4
Urban	Urban_1	Close	11/23/2019	7:08:54	76.4
Urban	Urban_1	Close	11/23/2019	7:09:54	76.4
Urban	Urban_1	Close	11/23/2019	7:10:54	76.4
Urban	Urban_1	Close	11/23/2019	7:11:54	76.4
Urban	Urban_1	Close	11/23/2019	7:12:54	76.4
Urban	Urban_1	Close	11/23/2019	7:13:54	76.4
Urban	Urban_1	Close	11/23/2019	7:14:54	76.4
Urban	Urban_1	Close	11/23/2019	7:15:54	76.3
Urban	Urban_1	Close	11/23/2019	7:16:54	76.3
Urban	Urban_1	Close	11/23/2019	7:17:54	76.3
Urban	Urban_1	Close	11/23/2019	7:18:54	76.3
Urban	Urban_1	Close	11/23/2019	7:19:54	76.3
Urban	Urban_1	Close	11/23/2019	7:20:54	76.3
Urban	Urban_1	Close	11/23/2019	7:21:54	76.3
Urban	Urban_1	Close	11/23/2019	7:22:54	76.3
Urban	Urban_1	Close	11/23/2019	7:23:54	76.3
Urban	Urban_1	Close	11/23/2019	7:24:54	76.3
Urban	Urban_1	Close	11/23/2019	7:25:54	76.3
Urban	Urban_1	Close	11/23/2019	7:26:54	76.2
Urban	Urban_1	Close	11/23/2019	7:27:54	76.2
Urban	Urban_1	Close	11/23/2019	7:28:54	76.2
Urban	Urban_1	Close	11/23/2019	7:29:54	76.2
Urban	Urban_1	Close	11/23/2019	7:30:54	76.2
Urban	Urban_1	Close	11/23/2019	7:31:54	76.2
Urban	Urban_1	Close	11/23/2019	7:32:54	76.2
Urban	Urban_1	Close	11/23/2019	7:33:54	76.2
Urban	Urban_1	Close	11/23/2019	7:34:54	76.2
Urban	Urban_1	Close	11/23/2019	7:35:54	76.2
Urban	Urban_1	Close	11/23/2019	7:36:54	76.2
Urban	Urban_1	Close	11/23/2019	7:37:54	76.1
Urban	Urban_1	Close	11/23/2019	7:38:54	76.1
Urban	Urban_1	Close	11/23/2019	7:39:54	76.1
Urban	Urban_1	Close	11/23/2019	7:40:54	76.1
Urban	Urban_1	Close	11/23/2019	7:41:54	76.1
Urban	Urban_1	Close	11/23/2019	7:42:54	76.1
Urban	Urban_1	Close	11/23/2019	7:43:54	76.1
Urban	Urban_1	Close	11/23/2019	7:44:54	76.1
Urban	Urban_1	Close	11/23/2019	7:45:54	76.1
Urban	Urban_1	Close	11/23/2019	7:46:54	76.1
Urban	Urban_1	Close	11/23/2019	7:47:54	76.1
Urban	Urban_1	Close	11/23/2019	7:48:54	76
Urban	Urban_1	Close	11/23/2019	7:49:54	76
Urban	Urban_1	Close	11/23/2019	7:50:54	76
Urban	Urban_1	Close	11/23/2019	7:51:54	76
Urban	Urban_1	Close	11/23/2019	7:52:54	76
Urban	Urban_1	Close	11/23/2019	7:53:54	76
Urban	Urban_1	Close	11/23/2019	7:54:54	76
Urban	Urban_1	Close	11/23/2019	7:55:54	76
Urban	Urban_1	Close	11/23/2019	7:56:54	76
Urban	Urban_1	Close	11/23/2019	7:57:54	76
Urban	Urban_1	Close	11/23/2019	7:58:54	76
Urban	Urban_1	Close	11/23/2019	7:59:54	75.9
Urban	Urban_1	Close	11/23/2019	8:00:54	75.9
Urban	Urban_1	Close	11/23/2019	8:01:54	75.9
Urban	Urban_1	Close	11/23/2019	8:02:54	75.9
Urban	Urban_1	Close	11/23/2019	8:03:54	75.9
Urban	Urban_1	Close	11/23/2019	8:04:54	75.9
Urban	Urban_1	Close	11/23/2019	8:05:54	75.9
Urban	Urban_1	Close	11/23/2019	8:06:54	75.9
Urban	Urban_1	Close	11/23/2019	8:07:54	75.9
Urban	Urban_1	Close	11/23/2019	8:08:54	75.9
Urban	Urban_1	Close	11/23/2019	8:09:54	75.9
Urban	Urban_1	Close	11/23/2019	8:10:54	77.7
Urban	Urban_1	Close	11/23/2019	8:11:54	77.7
Urban	Urban_1	Close	11/23/2019	8:12:54	77.7
Urban	Urban_1	Close	11/23/2019	8:13:54	77.7
Urban	Urban_1	Close	11/23/2019	8:14:54	77.7
Urban	Urban_1	Close	11/23/2019	8:15:54	77.7
Urban	Urban_1	Close	11/23/2019	8:16:54	77.7
Urban	Urban_1	Close	11/23/2019	8:17:54	77.6
Urban	Urban_1	Close	11/23/2019	8:18:54	77.6
Urban	Urban_1	Close	11/23/2019	8:19:54	77.6
Urban	Urban_1	Close	11/23/2019	8:20:54	77.6
Urban	Urban_1	Close	11/23/2019	8:21:54	77.6
Urban	Urban_1	Close	11/23/2019	8:22:54	77.6
Urban	Urban_1	Close	11/23/2019	8:23:54	77.6
Urban	Urban_1	Close	11/23/2019	8:24:54	77.6
Urban	Urban_1	Close	11/23/2019	8:25:54	77.6
Urban	Urban_1	Close	11/23/2019	8:26:54	77.6
Urban	Urban_1	Close	11/23/2019	8:27:54	77.6
Urban	Urban_1	Close	11/23/2019	8:28:54	77.6
Urban	Urban_1	Close	11/23/2019	8:29:54	77.5
Urban	Urban_1	Close	11/23/2019	8:30:54	77.5
Urban	Urban_1	Close	11/23/2019	8:31:54	77.5
Urban	Urban_1	Close	11/23/2019	8:32:54	77.5
Urban	Urban_1	Close	11/23/2019	8:33:54	77.5
Urban	Urban_1	Close	11/23/2019	8:34:54	77.5
Urban	Urban_1	Close	11/23/2019	8:35:54	77.5
Urban	Urban_1	Close	11/23/2019	8:36:54	77.5
Urban	Urban_1	Close	11/23/2019	8:37:54	77.5
Urban	Urban_1	Close	11/23/2019	8:38:54	77.5
Urban	Urban_1	Close	11/23/2019	8:39:54	77.5
Urban	Urban_1	Close	11/23/2019	8:40:54	77.4
Urban	Urban_1	Close	11/23/2019	8:41:54	77.4
Urban	Urban_1	Close	11/23/2019	8:42:54	77.4
Urban	Urban_1	Close	11/23/2019	8:43:54	77.4
Urban	Urban_1	Close	11/23/2019	8:44:54	77.4
Urban	Urban_1	Close	11/23/2019	8:45:54	77.4
Urban	Urban_1	Close	11/23/2019	8:46:54	77.4
Urban	Urban_1	Close	11/23/2019	8:47:54	77.4
Urban	Urban_1	Close	11/23/2019	8:48:54	77.4
Urban	Urban_1	Close	11/23/2019	8:49:54	77.4
Urban	Urban_1	Close	11/23/2019	8:50:54	77.3
Urban	Urban_1	Close	11/23/2019	8:51:54	77.3
Urban	Urban_1	Close	11/23/2019	8:52:54	77.3
Urban	Urban_1	Close	11/23/2019	8:53:54	77.3
Urban	Urban_1	Close	11/23/2019	8:54:54	77.3
Urban	Urban_1	Close	11/23/2019	8:55:54	77.3
Urban	Urban_1	Close	11/23/2019	8:56:54	77.3
Urban	Urban_1	Close	11/23/2019	8:57:54	77.3
Urban	Urban_1	Close	11/23/2019	8:58:54	77.3
Urban	Urban_1	Close	11/23/2019	8:59:54	80.3
Urban	Urban_1	Close	11/23/2019	9:00:54	80.3
Urban	Urban_1	Close	11/23/2019	9:01:54	80.3
Urban	Urban_1	Close	11/23/2019	9:02:54	80.3
Urban	Urban_1	Close	11/23/2019	9:03:54	80.3
Urban	Urban_1	Close	11/23/2019	9:04:54	80.3
Urban	Urban_1	Close	11/23/2019	9:05:54	80.2
Urban	Urban_1	Close	11/23/2019	9:06:54	80.2
Urban	Urban_1	Close	11/23/2019	9:07:54	80.2
Urban	Urban_1	Close	11/23/2019	9:08:54	80.2
Urban	Urban_1	Close	11/23/2019	9:09:54	80.2
Urban	Urban_1	Close	11/23/2019	9:10:54	80.2
Urban	Urban_1	Close	11/23/2019	9:11:54	80.2
Urban	Urban_1	Close	11/23/2019	9:12:54	80.2
Urban	Urban_1	Close	11/23/2019	9:13:54	80.2
Urban	Urban_1	Close	11/23/2019	9:14:54	80.2
Urban	Urban_1	Close	11/23/2019	9:15:54	80.1
Urban	Urban_1	Close	11/23/2019	9:16:54	80.1
Urban	Urban_1	Close	11/23/2019	9:17:54	80.1
Urban	Urban_1	Close	11/23/2019	9:18:54	80.1
Urban	Urban_1	Close	11/23/2019	9:19:54	80.1
Urban	Urban_1	Close	11/23/2019	9:20:54	80.1
Urban	Urban_1	Close	11/23/2019	9:21:54	80.1
Urban	Urban_1	Close	11/23/2019	9:22:54	80.1
Urban	Urban_1	Close	11/23/2019	9:23:54	80.1
Urban	Urban_1	Close	11/23/2019	9:24:54	80.1
Urban	Urban_1	Close	11/23/2019	9:25:54	80
Urban	Urban_1	Close	11/23/2019	9:26:54	80
Urban	Urban_1	Close	11/23/2019	9:27:54	80
Urban	Urban_1	Close	11/23/2019	9:28:54	80
Urban	Urban_1	Close	11/23/2019	9:29:54	80
Urban	Urban_1	Close	11/23/2019	9:30:54	80
Urban	Urban_1	Close	11/23/2019	9:31:54	80
Urban	Urban_1	Close	11/23/2019	9:32:54	80
Urban	Urban_1	Close	11/23/2019	9:33:54	80
Urban	Urban_1	Close	11/23/2019	9:34:54	80
Urban	Urban_1	Close	11/23/2019	9:35:54	80
Urban	Urban_1	Close	11/23/2019	9:36:54	79.9
Urban	Urban_1	Close	11/23/2019	9:37:54	79.9
Urban	Urban_1	Close	11/23/2019	9:38:54	79.9
Urban	Urban_1	Close	11/23/2019	9:39:54	79.9
Urban	Urban_1	Close	11/23/2019	9:40:54	79.9
Urban	Urban_1	Close	11/23/2019	9:41:54	79.9
Urban	Urban_1	Close	11/23/2019	9:42:54	79.9
Urban	Urban_1	Close	11/23/2019	9:43:54	79.9
Urban	Urban_1	Close	11/23/2019	9:44:54	79.9
Urban	Urban_1	Close	11/23/2019	9:45:54	79.9
Urban	Urban_1	Close	11/23/2019	9:46:54	79.9
Urban	Urban_1	Close	11/23/2019	9:47:54	79.8
Urban	Urban_1	Close	11/23/2019	9:48:54	79.8
Urban	Urban_1	Close	11/23/2019	9:49:54	79.8
Urban	Urban_1	Close	11/23/2019	9:50:54	79.8
Urban	Urban_1	Close	11/23/2019	9:51:54	79.8
Urban	Urban_1	Close	11/23/2019	9:52:54	79.8
Urban	Urban_1	Close	11/23/2019	9:53:54	79.8
Urban	Urban_1	Close	11/23/2019	9:54:54	79.8
Urban	Urban_1	Close	11/23/2019	9:55:54	79.8
Urban	Urban_1	Close	11/23/2019	9:56:54	79.8
Urban	Urban_1	Close	11/23/2019	9:57:54	79.8
Urban	Urban_1	Close	11/23/2019	9:58:54	79.7
Urban	Urban_1	Close	11/23/2019	9:59:54	79.7
Urban	Urban_1	Close	11/23/2019	10:00:54	79.7
Urban	Urban_1	Close	11/23/2019	10:01:54	79.7
Urban	Urban_1	Close	11/23/2019	10:02:54	79.7
Urban	Urban_1	Close	11/23/2019	10:03:54	79.7
Urban	Urban_1	Close	11/23/2019	10:04:54	79.7
Urban	Urban_1	Close	11/23/2019	10:05:54	79.7
Urban	Urban_1	Close	11/23/2019	10:06:54	79.7
Urban	Urban_1	Close	11/23/2019	10:07:54	79.7
Urban	Urban_1	Close	11/23/2019	10:08:54	79.7
Urban	Urban_1	Close	11/23/2019	10:09:54	79.6
Urban	Urban_1	Close	11/23/2019	10:10:54	79.6
Urban	Urban_1	Close	11/23/2019	10:11:54	79.6
Urban	Urban_1	Close	11/23/2019	10:12:54	79.6
Urban	Urban_1	Close	11/23/2019	10:13:54	79.6
Urban	Urban_1	Close	11/23/2019	10:14:54	79.6
Urban	Urban_1	Close	11/23/2019	10:15:54	79.6
Urban	Urban_1	Close	11/23/2019	10:16:54	79.6
Urban	Urban_1	Close	11/23/2019	10:17:54	79.6
Urban	Urban_1	Close	11/23/2019	10:18:54	79.6
Urban	Urban_1	Close	11/23/2019	10:19:54	79.6
Urban	Urban_1	Close	11/23/2019	10:20:54	79.5
Urban	Urban_1	Close	11/23/2019	10:21:54	79.5
Urban	Urban_1	Close	11/23/2019	10:22:54	79.5
Urban	Urban_1	Close	11/23/2019	10:23:54	79.5
Urban	Urban_1	Close	11/23/2019	10:24:54	79.5
Urban	Urban_1	Close	11/23/2019	10:25:54	79.5
Urban	Urban_1	Close	11/23/2019	10:26:54	79.5
Urban	Urban_1	Close	11/23/2019	10:27:54	79.5
Urban	Urban_1	Close	11/23/2019	10:28:54	79.5
Urban	Urban_1	Close	11/23/2019	10:29:54	79.5
Urban	Urban_1	Close	11/23/2019	10:30:54	79.5
Urban	Urban_1	Close	11/23/2019	10:31:54	79.5
Urban	Urban_1	Close	11/23/2019	10:32:54	79.4
Urban	Urban_1	Close	11/23/2019	10:33:54	79.4
Urban	Urban_1	Close	11/23/2019	10:34:54	79.4
Urban	Urban_1	Close	11/23/2019	10:35:54	79.4
Urban	Urban_1	Close	11/23/2019	10:36:54	79.4
Urban	Urban_1	Close	11/23/2019	10:37:54	79.4
Urban	Urban_1	Close	11/23/2019	10:38:54	79.4
Urban	Urban_1	Close	11/23/2019	10:39:54	79.4
Urban	Urban_1	Close	11/23/2019	10:40:54	79.4
Urban	Urban_1	Close	11/23/2019	10:41:54	79.4
Urban	Urban_1	Close	11/23/2019	10:42:54	79.4
Urban	Urban_1	Close	11/23/2019	10:43:54	79.3
Urban	Urban_1	Close	11/23/2019	10:44:54	79.3
Urban	Urban_1	Close	11/23/2019	10:45:54	79.3
Urban	Urban_1	Close	11/23/2019	10:46:54	79.3
Urban	Urban_1	Close	11/23/2019	10:47:54	79.3
Urban	Urban_1	Close	11/23/2019	10:48:54	79.3
Urban	Urban_1	Close	11/23/2019	10:49:54	79.3
Urban	Urban_1	Close	11/23/2019	10:50:54	79.3
Urban	Urban_1	Close	11/23/2019	10:51:54	79.3
Urban	Urban_1	Close	11/23/2019	10:52:54	79.3
Urban	Urban_1	Close	11/23/2019	10:53:54	79.3
Urban	Urban_1	Close	11/23/2019	10:54:54	79.2
Urban	Urban_1	Close	11/23/2019	10:55:54	79.2
Urban	Urban_1	Close	11/23/2019	10:56:54	79.2
Urban	Urban_1	Close	11/23/2019	10:57:54	79.2
Urban	Urban_1	Close	11/23/2019	10:58:54	79.2
Urban	Urban_1	Close	11/23/2019	10:59:54	79.2
Urban	Urban_1	Close	11/23/2019	11:00:54	79.2
Urban	Urban_1	Close	11/23/2019	11:01:54	79.2
Urban	Urban_1	Close	11/23/2019	11:02:54	79.2
Urban	Urban_1	Close	11/23/2019	11:03:54	79.2
Urban	Urban_1	Close	11/23/2019	11:04:54	79.1
[truncated: 39,079 more rows]
