# Supplementary material for: Potential effects of traffic noise on anuran call characteristics in Louisiana, USA during winter
Source: Ecol Evol. 2024 Jun 30;14(7):e11679. doi: 10.1002/ece3.11679 (PMC11214969; doi:10.1002/ece3.11679)
Supplement: Supplementary file 1 — Data S1. [file ECE3-14-e11679-s001.zip › Temp_Data.csv]

Site	location	Relative location	Date	Time	Temp
Rural	Rural_1	Far	12/20/2019	12:30:00 PM	20.3
Rural	Rural_1	Far	12/20/2019	12:38:00 PM	23
Rural	Rural_1	Far	12/20/2019	12:46:00 PM	23.6
Rural	Rural_1	Far	12/20/2019	12:54:00 PM	23.2
Rural	Rural_1	Far	12/20/2019	1:02:00 PM	22.9
Rural	Rural_1	Far	12/20/2019	1:10:00 PM	23.6
Rural	Rural_1	Far	12/20/2019	1:18:00 PM	24.2
Rural	Rural_1	Far	12/20/2019	1:26:00 PM	22.6
Rural	Rural_1	Far	12/20/2019	1:34:00 PM	22.8
Rural	Rural_1	Far	12/20/2019	1:42:00 PM	22.3
Rural	Rural_1	Far	12/20/2019	1:50:00 PM	19.7
Rural	Rural_1	Far	12/20/2019	1:58:00 PM	18.7
Rural	Rural_1	Far	12/20/2019	2:06:00 PM	17.7
Rural	Rural_1	Far	12/20/2019	2:14:00 PM	17.2
Rural	Rural_1	Far	12/20/2019	2:22:00 PM	16.9
Rural	Rural_1	Far	12/20/2019	2:30:00 PM	18.4
Rural	Rural_1	Far	12/20/2019	2:38:00 PM	19.6
Rural	Rural_1	Far	12/20/2019	2:46:00 PM	20.4
Rural	Rural_1	Far	12/20/2019	2:54:00 PM	21
Rural	Rural_1	Far	12/20/2019	3:02:00 PM	21.1
Rural	Rural_1	Far	12/20/2019	3:10:00 PM	21.1
Rural	Rural_1	Far	12/20/2019	3:18:00 PM	19.5
Rural	Rural_1	Far	12/20/2019	3:26:00 PM	19.5
Rural	Rural_1	Far	12/20/2019	3:34:00 PM	18.3
Rural	Rural_1	Far	12/20/2019	3:42:00 PM	16.7
Rural	Rural_1	Far	12/20/2019	3:50:00 PM	15.4
Rural	Rural_1	Far	12/20/2019	3:58:00 PM	14.4
Rural	Rural_1	Far	12/20/2019	4:06:00 PM	13.7
Rural	Rural_1	Far	12/20/2019	4:14:00 PM	13.1
Rural	Rural_1	Far	12/20/2019	4:22:00 PM	12.3
Rural	Rural_1	Far	12/20/2019	4:30:00 PM	11.5
Rural	Rural_1	Far	12/20/2019	4:38:00 PM	10.9
Rural	Rural_1	Far	12/20/2019	4:46:00 PM	10.1
Rural	Rural_1	Far	12/20/2019	4:54:00 PM	9.5
Rural	Rural_1	Far	12/20/2019	5:02:00 PM	8.7
Rural	Rural_1	Far	12/20/2019	5:10:00 PM	8.1
Rural	Rural_1	Far	12/20/2019	5:18:00 PM	7.6
Rural	Rural_1	Far	12/20/2019	5:26:00 PM	7.1
Rural	Rural_1	Far	12/20/2019	5:34:00 PM	6.6
Rural	Rural_1	Far	12/20/2019	5:42:00 PM	6.1
Rural	Rural_1	Far	12/20/2019	5:50:00 PM	5.8
Rural	Rural_1	Far	12/20/2019	5:58:00 PM	5.3
Rural	Rural_1	Far	12/20/2019	6:06:00 PM	5.1
Rural	Rural_1	Far	12/20/2019	6:14:00 PM	4.9
Rural	Rural_1	Far	12/20/2019	6:22:00 PM	4.5
Rural	Rural_1	Far	12/20/2019	6:30:00 PM	4.3
Rural	Rural_1	Far	12/20/2019	6:38:00 PM	3.9
Rural	Rural_1	Far	12/20/2019	6:46:00 PM	3.6
Rural	Rural_1	Far	12/20/2019	6:54:00 PM	3.2
Rural	Rural_1	Far	12/20/2019	7:02:00 PM	3
Rural	Rural_1	Far	12/20/2019	7:10:00 PM	2.8
Rural	Rural_1	Far	12/20/2019	7:18:00 PM	2.6
Rural	Rural_1	Far	12/20/2019	7:26:00 PM	2.4
Rural	Rural_1	Far	12/20/2019	7:34:00 PM	2.3
Rural	Rural_1	Far	12/20/2019	7:42:00 PM	2.1
Rural	Rural_1	Far	12/20/2019	7:50:00 PM	1.9
Rural	Rural_1	Far	12/20/2019	7:58:00 PM	1.8
Rural	Rural_1	Far	12/20/2019	8:06:00 PM	1.7
Rural	Rural_1	Far	12/20/2019	8:14:00 PM	1.6
Rural	Rural_1	Far	12/20/2019	8:22:00 PM	1.4
Rural	Rural_1	Far	12/20/2019	8:30:00 PM	1.3
Rural	Rural_1	Far	12/20/2019	8:38:00 PM	1.1
Rural	Rural_1	Far	12/20/2019	8:46:00 PM	0.9
Rural	Rural_1	Far	12/20/2019	8:54:00 PM	0.8
Rural	Rural_1	Far	12/20/2019	9:02:00 PM	0.9
Rural	Rural_1	Far	12/20/2019	9:10:00 PM	0.8
Rural	Rural_1	Far	12/20/2019	9:18:00 PM	0.7
Rural	Rural_1	Far	12/20/2019	9:26:00 PM	0.6
Rural	Rural_1	Far	12/20/2019	9:34:00 PM	0.5
Rural	Rural_1	Far	12/20/2019	9:42:00 PM	0.5
Rural	Rural_1	Far	12/20/2019	9:50:00 PM	0.4
Rural	Rural_1	Far	12/20/2019	9:58:00 PM	0.3
Rural	Rural_1	Far	12/20/2019	10:06:00 PM	0.3
Rural	Rural_1	Far	12/20/2019	10:14:00 PM	0.2
Rural	Rural_1	Far	12/20/2019	10:22:00 PM	0.1
Rural	Rural_1	Far	12/20/2019	10:30:00 PM	0.2
Rural	Rural_1	Far	12/20/2019	10:38:00 PM	0.2
Rural	Rural_1	Far	12/20/2019	10:46:00 PM	0.3
Rural	Rural_1	Far	12/20/2019	10:54:00 PM	0.3
Rural	Rural_1	Far	12/20/2019	11:02:00 PM	0.2
Rural	Rural_1	Far	12/20/2019	11:10:00 PM	0.1
Rural	Rural_1	Far	12/20/2019	11:18:00 PM	0
Rural	Rural_1	Far	12/20/2019	11:26:00 PM	-0.1
Rural	Rural_1	Far	12/20/2019	11:34:00 PM	-0.3
Rural	Rural_1	Far	12/20/2019	11:42:00 PM	-0.5
Rural	Rural_1	Far	12/20/2019	11:50:00 PM	-0.6
Rural	Rural_1	Far	12/20/2019	11:58:00 PM	-0.8
Rural	Rural_1	Far	12/20/2019	12:06:00 AM	-0.9
Rural	Rural_1	Far	12/20/2019	12:14:00 AM	-1
Rural	Rural_1	Far	12/20/2019	12:22:00 AM	-1
Rural	Rural_1	Far	12/20/2019	12:30:00 AM	-1.1
Rural	Rural_1	Far	12/20/2019	12:38:00 AM	-1.1
Rural	Rural_1	Far	12/20/2019	12:46:00 AM	-1.2
Rural	Rural_1	Far	12/20/2019	12:54:00 AM	-1.2
Rural	Rural_1	Far	12/20/2019	1:02:00 AM	-1.3
Rural	Rural_1	Far	12/20/2019	1:10:00 AM	-1.3
Rural	Rural_1	Far	12/20/2019	1:18:00 AM	-1.3
Rural	Rural_1	Far	12/20/2019	1:26:00 AM	-1.5
Rural	Rural_1	Far	12/20/2019	1:34:00 AM	-1.5
Rural	Rural_1	Far	12/20/2019	1:42:00 AM	-1.5
Rural	Rural_1	Far	12/20/2019	1:50:00 AM	-1.6
Rural	Rural_1	Far	12/20/2019	1:58:00 AM	-1.6
Rural	Rural_1	Far	12/20/2019	2:06:00 AM	-1.6
Rural	Rural_1	Far	12/20/2019	2:14:00 AM	-1.6
Rural	Rural_1	Far	12/20/2019	2:22:00 AM	-1.6
Rural	Rural_1	Far	12/20/2019	2:30:00 AM	-1.5
Rural	Rural_1	Far	12/20/2019	2:38:00 AM	-1.3
Rural	Rural_1	Far	12/20/2019	2:46:00 AM	-1.3
Rural	Rural_1	Far	12/20/2019	2:54:00 AM	-1.5
Rural	Rural_1	Far	12/20/2019	3:02:00 AM	-1.5
Rural	Rural_1	Far	12/20/2019	3:10:00 AM	-1.6
Rural	Rural_1	Far	12/20/2019	3:18:00 AM	-1.6
Rural	Rural_1	Far	12/20/2019	3:26:00 AM	-1.6
Rural	Rural_1	Far	12/20/2019	3:34:00 AM	-1.7
Rural	Rural_1	Far	12/20/2019	3:42:00 AM	-1.8
Rural	Rural_1	Far	12/20/2019	3:50:00 AM	-1.8
Rural	Rural_1	Far	12/20/2019	3:58:00 AM	-1.9
Rural	Rural_1	Far	12/20/2019	4:06:00 AM	-2
Rural	Rural_1	Far	12/20/2019	4:14:00 AM	-2
Rural	Rural_1	Far	12/20/2019	4:22:00 AM	-2
Rural	Rural_1	Far	12/20/2019	4:30:00 AM	-2
Rural	Rural_1	Far	12/20/2019	4:38:00 AM	-2
Rural	Rural_1	Far	12/20/2019	4:46:00 AM	-2
Rural	Rural_1	Far	12/20/2019	4:54:00 AM	-1.9
Rural	Rural_1	Far	12/20/2019	5:02:00 AM	-1.9
Rural	Rural_1	Far	12/20/2019	5:10:00 AM	-1.7
Rural	Rural_1	Far	12/20/2019	5:18:00 AM	-1.6
Rural	Rural_1	Far	12/20/2019	5:26:00 AM	-1.5
Rural	Rural_1	Far	12/20/2019	5:34:00 AM	-1.5
Rural	Rural_1	Far	12/20/2019	5:42:00 AM	-1.3
Rural	Rural_1	Far	12/20/2019	5:50:00 AM	-1.2
Rural	Rural_1	Far	12/20/2019	5:58:00 AM	-1.1
Rural	Rural_1	Far	12/20/2019	6:06:00 AM	-1
Rural	Rural_1	Far	12/20/2019	6:14:00 AM	-0.9
Rural	Rural_1	Far	12/20/2019	6:22:00 AM	-0.8
Rural	Rural_1	Far	12/20/2019	6:30:00 AM	-0.8
Rural	Rural_1	Far	12/20/2019	6:38:00 AM	-0.7
Rural	Rural_1	Far	12/20/2019	6:46:00 AM	-0.7
Rural	Rural_1	Far	12/20/2019	6:54:00 AM	-0.6
Rural	Rural_1	Far	12/20/2019	7:02:00 AM	-0.4
Rural	Rural_1	Far	12/20/2019	7:10:00 AM	-0.3
Rural	Rural_1	Far	12/20/2019	7:18:00 AM	0
Rural	Rural_1	Far	12/20/2019	7:26:00 AM	0.2
Rural	Rural_1	Far	12/20/2019	7:34:00 AM	0.5
Rural	Rural_1	Far	12/20/2019	7:42:00 AM	0.8
Rural	Rural_1	Far	12/20/2019	7:50:00 AM	1.1
Rural	Rural_1	Far	12/20/2019	7:58:00 AM	1.5
Rural	Rural_1	Far	12/20/2019	8:06:00 AM	1.9
Rural	Rural_1	Far	12/20/2019	8:14:00 AM	2.4
Rural	Rural_1	Far	12/20/2019	8:22:00 AM	3.2
Rural	Rural_1	Far	12/20/2019	8:30:00 AM	4.7
Rural	Rural_1	Far	12/20/2019	8:38:00 AM	6.1
Rural	Rural_1	Far	12/20/2019	8:46:00 AM	6.4
Rural	Rural_1	Far	12/20/2019	8:54:00 AM	7
Rural	Rural_1	Far	12/20/2019	9:02:00 AM	7.7
Rural	Rural_1	Far	12/20/2019	9:10:00 AM	8.9
Rural	Rural_1	Far	12/20/2019	9:18:00 AM	9.2
Rural	Rural_1	Far	12/20/2019	9:26:00 AM	9.5
Rural	Rural_1	Far	12/20/2019	9:34:00 AM	9.9
Rural	Rural_1	Far	12/20/2019	9:42:00 AM	10.6
Rural	Rural_1	Far	12/20/2019	9:50:00 AM	11.6
Rural	Rural_1	Far	12/20/2019	9:58:00 AM	13.1
Rural	Rural_1	Far	12/20/2019	10:06:00 AM	13.4
Rural	Rural_1	Far	12/20/2019	10:14:00 AM	13.8
Rural	Rural_1	Far	12/20/2019	10:22:00 AM	13.9
Rural	Rural_1	Far	12/20/2019	10:30:00 AM	14.9
Rural	Rural_1	Far	12/20/2019	10:38:00 AM	16
Rural	Rural_1	Far	12/20/2019	10:46:00 AM	16.2
Rural	Rural_1	Far	12/20/2019	10:54:00 AM	16.6
Rural	Rural_1	Far	12/20/2019	11:02:00 AM	16.6
Rural	Rural_1	Far	12/20/2019	11:10:00 AM	16.5
Rural	Rural_1	Far	12/20/2019	11:18:00 AM	16.8
Rural	Rural_1	Far	12/20/2019	11:26:00 AM	17.3
Rural	Rural_1	Far	12/20/2019	11:34:00 AM	17.6
Rural	Rural_1	Far	12/20/2019	11:42:00 AM	17.8
Rural	Rural_1	Far	12/20/2019	11:50:00 AM	18.2
Rural	Rural_1	Far	12/21/2019	11:58:00 AM	19.3
Rural	Rural_1	Far	12/21/2019	12:06:00 PM	20.3
Rural	Rural_1	Far	12/21/2019	12:14:00 PM	20.2
Rural	Rural_1	Far	12/21/2019	12:22:00 PM	21.7
Rural	Rural_1	Far	12/21/2019	12:30:00 PM	21
Rural	Rural_1	Far	12/21/2019	12:38:00 PM	20.7
Rural	Rural_1	Far	12/21/2019	12:46:00 PM	19.6
Rural	Rural_1	Far	12/21/2019	12:54:00 PM	19.8
Rural	Rural_1	Far	12/21/2019	1:02:00 PM	19.6
Rural	Rural_1	Far	12/21/2019	1:10:00 PM	19
Rural	Rural_1	Far	12/21/2019	1:18:00 PM	18.8
Rural	Rural_1	Far	12/21/2019	1:26:00 PM	18.5
Rural	Rural_1	Far	12/21/2019	1:34:00 PM	17.9
Rural	Rural_1	Far	12/21/2019	1:42:00 PM	17.6
Rural	Rural_1	Far	12/21/2019	1:50:00 PM	17.8
Rural	Rural_1	Far	12/21/2019	1:58:00 PM	18.3
Rural	Rural_1	Far	12/21/2019	2:06:00 PM	18.5
Rural	Rural_1	Far	12/21/2019	2:14:00 PM	18.1
Rural	Rural_1	Far	12/21/2019	2:22:00 PM	18.8
Rural	Rural_1	Far	12/21/2019	2:30:00 PM	19
Rural	Rural_1	Far	12/21/2019	2:38:00 PM	18.3
Rural	Rural_1	Far	12/21/2019	2:46:00 PM	17.8
Rural	Rural_1	Far	12/21/2019	2:54:00 PM	17.3
Rural	Rural_1	Far	12/21/2019	3:02:00 PM	17.2
Rural	Rural_1	Far	12/21/2019	3:10:00 PM	17.2
Rural	Rural_1	Far	12/21/2019	3:18:00 PM	17.4
Rural	Rural_1	Far	12/21/2019	3:26:00 PM	17.9
Rural	Rural_1	Far	12/21/2019	3:34:00 PM	17.5
Rural	Rural_1	Far	12/21/2019	3:42:00 PM	17.2
Rural	Rural_1	Far	12/21/2019	3:50:00 PM	16.6
Rural	Rural_1	Far	12/21/2019	3:58:00 PM	16.2
Rural	Rural_1	Far	12/21/2019	4:06:00 PM	15.9
Rural	Rural_1	Far	12/21/2019	4:14:00 PM	15.7
Rural	Rural_1	Far	12/21/2019	4:22:00 PM	15.3
Rural	Rural_1	Far	12/21/2019	4:30:00 PM	14.9
Rural	Rural_1	Far	12/21/2019	4:38:00 PM	14.4
Rural	Rural_1	Far	12/21/2019	4:46:00 PM	13.9
Rural	Rural_1	Far	12/21/2019	4:54:00 PM	13.5
Rural	Rural_1	Far	12/21/2019	5:02:00 PM	13.1
Rural	Rural_1	Far	12/21/2019	5:10:00 PM	12.7
Rural	Rural_1	Far	12/21/2019	5:18:00 PM	12.5
Rural	Rural_1	Far	12/21/2019	5:26:00 PM	12.3
Rural	Rural_1	Far	12/21/2019	5:34:00 PM	12.2
Rural	Rural_1	Far	12/21/2019	5:42:00 PM	12.1
Rural	Rural_1	Far	12/21/2019	5:50:00 PM	12
Rural	Rural_1	Far	12/21/2019	5:58:00 PM	12
Rural	Rural_1	Far	12/21/2019	6:06:00 PM	12
Rural	Rural_1	Far	12/21/2019	6:14:00 PM	12
Rural	Rural_1	Far	12/21/2019	6:22:00 PM	12
Rural	Rural_1	Far	12/21/2019	6:30:00 PM	11.8
Rural	Rural_1	Far	12/21/2019	6:38:00 PM	11.6
Rural	Rural_1	Far	12/21/2019	6:46:00 PM	11.5
Rural	Rural_1	Far	12/21/2019	6:54:00 PM	11.5
Rural	Rural_1	Far	12/21/2019	7:02:00 PM	11.3
Rural	Rural_1	Far	12/21/2019	7:10:00 PM	11.2
Rural	Rural_1	Far	12/21/2019	7:18:00 PM	11.1
Rural	Rural_1	Far	12/21/2019	7:26:00 PM	10.9
Rural	Rural_1	Far	12/21/2019	7:34:00 PM	10.8
Rural	Rural_1	Far	12/21/2019	7:42:00 PM	10.7
Rural	Rural_1	Far	12/21/2019	7:50:00 PM	10.5
Rural	Rural_1	Far	12/21/2019	7:58:00 PM	10.5
Rural	Rural_1	Far	12/21/2019	8:06:00 PM	10.4
Rural	Rural_1	Far	12/21/2019	8:14:00 PM	10.3
Rural	Rural_1	Far	12/21/2019	8:22:00 PM	10.2
Rural	Rural_1	Far	12/21/2019	8:30:00 PM	10.2
Rural	Rural_1	Far	12/21/2019	8:38:00 PM	10.2
Rural	Rural_1	Far	12/21/2019	8:46:00 PM	10.2
Rural	Rural_1	Far	12/21/2019	8:54:00 PM	10.2
Rural	Rural_1	Far	12/21/2019	9:02:00 PM	10.3
Rural	Rural_1	Far	12/21/2019	9:10:00 PM	10.3
Rural	Rural_1	Far	12/21/2019	9:18:00 PM	10.2
Rural	Rural_1	Far	12/21/2019	9:26:00 PM	10.2
Rural	Rural_1	Far	12/21/2019	9:34:00 PM	10.5
Rural	Rural_1	Far	12/21/2019	9:42:00 PM	10.6
Rural	Rural_1	Far	12/21/2019	9:50:00 PM	10.6
Rural	Rural_1	Far	12/21/2019	9:58:00 PM	10.6
Rural	Rural_1	Far	12/21/2019	10:06:00 PM	10.6
Rural	Rural_1	Far	12/21/2019	10:14:00 PM	10.7
Rural	Rural_1	Far	12/21/2019	10:22:00 PM	10.8
Rural	Rural_1	Far	12/21/2019	10:30:00 PM	10.7
Rural	Rural_1	Far	12/21/2019	10:38:00 PM	10.7
Rural	Rural_1	Far	12/21/2019	10:46:00 PM	10.5
Rural	Rural_1	Far	12/21/2019	10:54:00 PM	10.4
Rural	Rural_1	Far	12/21/2019	11:02:00 PM	10.3
Rural	Rural_1	Far	12/21/2019	11:10:00 PM	10.2
Rural	Rural_1	Far	12/21/2019	11:18:00 PM	10.1
Rural	Rural_1	Far	12/21/2019	11:26:00 PM	10.1
Rural	Rural_1	Far	12/21/2019	11:34:00 PM	10
Rural	Rural_1	Far	12/21/2019	11:42:00 PM	9.9
Rural	Rural_1	Far	12/21/2019	11:50:00 PM	9.9
Rural	Rural_1	Far	12/21/2019	11:58:00 PM	9.9
Rural	Rural_1	Far	12/21/2019	12:06:00 AM	9.8
Rural	Rural_1	Far	12/21/2019	12:14:00 AM	9.8
Rural	Rural_1	Far	12/21/2019	12:22:00 AM	9.8
Rural	Rural_1	Far	12/21/2019	12:30:00 AM	9.8
Rural	Rural_1	Far	12/21/2019	12:38:00 AM	9.7
Rural	Rural_1	Far	12/21/2019	12:46:00 AM	9.7
Rural	Rural_1	Far	12/21/2019	12:54:00 AM	9.6
Rural	Rural_1	Far	12/21/2019	1:02:00 AM	9.6
Rural	Rural_1	Far	12/21/2019	1:10:00 AM	9.6
Rural	Rural_1	Far	12/21/2019	1:18:00 AM	9.5
Rural	Rural_1	Far	12/21/2019	1:26:00 AM	9.5
Rural	Rural_1	Far	12/21/2019	1:34:00 AM	9.5
Rural	Rural_1	Far	12/21/2019	1:42:00 AM	9.5
Rural	Rural_1	Far	12/21/2019	1:50:00 AM	9.5
Rural	Rural_1	Far	12/21/2019	1:58:00 AM	9.5
Rural	Rural_1	Far	12/21/2019	2:06:00 AM	9.5
Rural	Rural_1	Far	12/21/2019	2:14:00 AM	9.5
Rural	Rural_1	Far	12/21/2019	2:22:00 AM	9.5
Rural	Rural_1	Far	12/21/2019	2:30:00 AM	9.6
Rural	Rural_1	Far	12/21/2019	2:38:00 AM	9.6
Rural	Rural_1	Far	12/21/2019	2:46:00 AM	9.6
Rural	Rural_1	Far	12/21/2019	2:54:00 AM	9.6
Rural	Rural_1	Far	12/21/2019	3:02:00 AM	9.6
Rural	Rural_1	Far	12/21/2019	3:10:00 AM	9.6
Rural	Rural_1	Far	12/21/2019	3:18:00 AM	9.6
Rural	Rural_1	Far	12/21/2019	3:26:00 AM	9.5
Rural	Rural_1	Far	12/21/2019	3:34:00 AM	9.5
Rural	Rural_1	Far	12/21/2019	3:42:00 AM	9.4
Rural	Rural_1	Far	12/21/2019	3:50:00 AM	9.4
Rural	Rural_1	Far	12/21/2019	3:58:00 AM	9.4
Rural	Rural_1	Far	12/21/2019	4:06:00 AM	9.4
Rural	Rural_1	Far	12/21/2019	4:14:00 AM	9.5
Rural	Rural_1	Far	12/21/2019	4:22:00 AM	9.5
Rural	Rural_1	Far	12/21/2019	4:30:00 AM	9.6
Rural	Rural_1	Far	12/21/2019	4:38:00 AM	9.6
Rural	Rural_1	Far	12/21/2019	4:46:00 AM	9.6
Rural	Rural_1	Far	12/21/2019	4:54:00 AM	9.7
Rural	Rural_1	Far	12/21/2019	5:02:00 AM	9.7
Rural	Rural_1	Far	12/21/2019	5:10:00 AM	9.7
Rural	Rural_1	Far	12/21/2019	5:18:00 AM	9.7
Rural	Rural_1	Far	12/21/2019	5:26:00 AM	9.7
Rural	Rural_1	Far	12/21/2019	5:34:00 AM	9.7
Rural	Rural_1	Far	12/21/2019	5:42:00 AM	9.7
Rural	Rural_1	Far	12/21/2019	5:50:00 AM	9.6
Rural	Rural_1	Far	12/21/2019	5:58:00 AM	9.6
Rural	Rural_1	Far	12/21/2019	6:06:00 AM	9.5
Rural	Rural_1	Far	12/21/2019	6:14:00 AM	9.4
Rural	Rural_1	Far	12/21/2019	6:22:00 AM	9.4
Rural	Rural_1	Far	12/21/2019	6:30:00 AM	9.4
Rural	Rural_1	Far	12/21/2019	6:38:00 AM	9.4
Rural	Rural_1	Far	12/21/2019	6:46:00 AM	9.3
Rural	Rural_1	Far	12/21/2019	6:54:00 AM	9.3
Rural	Rural_1	Far	12/21/2019	7:02:00 AM	9.3
Rural	Rural_1	Far	12/21/2019	7:10:00 AM	9.4
Rural	Rural_1	Far	12/21/2019	7:18:00 AM	9.5
Rural	Rural_1	Far	12/21/2019	7:26:00 AM	9.6
Rural	Rural_1	Far	12/21/2019	7:34:00 AM	9.6
Rural	Rural_1	Far	12/21/2019	7:42:00 AM	9.7
Rural	Rural_1	Far	12/21/2019	7:50:00 AM	9.8
Rural	Rural_1	Far	12/21/2019	7:58:00 AM	9.8
Rural	Rural_1	Far	12/21/2019	8:06:00 AM	9.9
Rural	Rural_1	Far	12/21/2019	8:14:00 AM	9.9
Rural	Rural_1	Far	12/21/2019	8:22:00 AM	10.2
Rural	Rural_1	Far	12/21/2019	8:30:00 AM	10.5
Rural	Rural_1	Far	12/21/2019	8:38:00 AM	10.8
Rural	Rural_1	Far	12/21/2019	8:46:00 AM	10.8
Rural	Rural_1	Far	12/21/2019	8:54:00 AM	10.9
Rural	Rural_1	Far	12/21/2019	9:02:00 AM	11.1
Rural	Rural_1	Far	12/21/2019	9:10:00 AM	10.9
Rural	Rural_1	Far	12/21/2019	9:18:00 AM	11
Rural	Rural_1	Far	12/21/2019	9:26:00 AM	11.2
Rural	Rural_1	Far	12/21/2019	9:34:00 AM	11.1
Rural	Rural_1	Far	12/21/2019	9:42:00 AM	11.4
Rural	Rural_1	Far	12/21/2019	9:50:00 AM	11.5
Rural	Rural_1	Far	12/21/2019	9:58:00 AM	11.5
Rural	Rural_1	Far	12/21/2019	10:06:00 AM	11.7
Rural	Rural_1	Far	12/21/2019	10:14:00 AM	12
Rural	Rural_1	Far	12/21/2019	10:22:00 AM	12.1
Rural	Rural_1	Far	12/21/2019	10:30:00 AM	12
Rural	Rural_1	Far	12/21/2019	10:38:00 AM	12.1
Rural	Rural_1	Far	12/21/2019	10:46:00 AM	12.2
Rural	Rural_1	Far	12/21/2019	10:54:00 AM	12.3
Rural	Rural_1	Far	12/21/2019	11:02:00 AM	12.4
Rural	Rural_1	Far	12/21/2019	11:10:00 AM	12.6
Rural	Rural_1	Far	12/21/2019	11:18:00 AM	12.7
Rural	Rural_1	Far	12/21/2019	11:26:00 AM	12.7
Rural	Rural_1	Far	12/21/2019	11:34:00 AM	12.6
Rural	Rural_1	Far	12/21/2019	11:42:00 AM	12.5
Rural	Rural_1	Far	12/22/2019	11:50:00 AM	12.8
Rural	Rural_1	Far	12/22/2019	11:58:00 AM	13.1
Rural	Rural_1	Far	12/22/2019	12:06:00 PM	13.2
Rural	Rural_1	Far	12/22/2019	12:14:00 PM	13.4
Rural	Rural_1	Far	12/22/2019	12:22:00 PM	13.9
Rural	Rural_1	Far	12/22/2019	12:30:00 PM	13.8
Rural	Rural_1	Far	12/22/2019	12:38:00 PM	13.5
Rural	Rural_1	Far	12/22/2019	12:46:00 PM	13.8
Rural	Rural_1	Far	12/22/2019	12:54:00 PM	13.7
Rural	Rural_1	Far	12/22/2019	1:02:00 PM	13.8
Rural	Rural_1	Far	12/22/2019	1:10:00 PM	13.9
Rural	Rural_1	Far	12/22/2019	1:18:00 PM	13.8
Rural	Rural_1	Far	12/22/2019	1:26:00 PM	13.7
Rural	Rural_1	Far	12/22/2019	1:34:00 PM	13.8
Rural	Rural_1	Far	12/22/2019	1:42:00 PM	13.9
Rural	Rural_1	Far	12/22/2019	1:50:00 PM	14
Rural	Rural_1	Far	12/22/2019	1:58:00 PM	14.2
Rural	Rural_1	Far	12/22/2019	2:06:00 PM	14.3
Rural	Rural_1	Far	12/22/2019	2:14:00 PM	14.2
Rural	Rural_1	Far	12/22/2019	2:22:00 PM	14
Rural	Rural_1	Far	12/22/2019	2:30:00 PM	13.9
Rural	Rural_1	Far	12/22/2019	2:38:00 PM	13.9
Rural	Rural_1	Far	12/22/2019	2:46:00 PM	13.9
Rural	Rural_1	Far	12/22/2019	2:54:00 PM	13.8
Rural	Rural_1	Far	12/22/2019	3:02:00 PM	13.8
Rural	Rural_1	Far	12/22/2019	3:10:00 PM	13.8
Rural	Rural_1	Far	12/22/2019	3:18:00 PM	13.7
Rural	Rural_1	Far	12/22/2019	3:26:00 PM	13.8
Rural	Rural_1	Far	12/22/2019	3:34:00 PM	13.8
Rural	Rural_1	Far	12/22/2019	3:42:00 PM	13.6
Rural	Rural_1	Far	12/22/2019	3:50:00 PM	13.4
Rural	Rural_1	Far	12/22/2019	3:58:00 PM	13.2
Rural	Rural_1	Far	12/22/2019	4:06:00 PM	12.9
Rural	Rural_1	Far	12/22/2019	4:14:00 PM	12.7
Rural	Rural_1	Far	12/22/2019	4:22:00 PM	12.5
Rural	Rural_1	Far	12/22/2019	4:30:00 PM	12.3
Rural	Rural_1	Far	12/22/2019	4:38:00 PM	12.2
Rural	Rural_1	Far	12/22/2019	4:46:00 PM	12.1
Rural	Rural_1	Far	12/22/2019	4:54:00 PM	12
Rural	Rural_1	Far	12/22/2019	5:02:00 PM	11.9
Rural	Rural_1	Far	12/22/2019	5:10:00 PM	11.8
Rural	Rural_1	Far	12/22/2019	5:18:00 PM	11.7
Rural	Rural_1	Far	12/22/2019	5:26:00 PM	11.7
Rural	Rural_1	Far	12/22/2019	5:34:00 PM	11.7
Rural	Rural_1	Far	12/22/2019	5:42:00 PM	11.7
Rural	Rural_1	Far	12/22/2019	5:50:00 PM	11.7
Rural	Rural_1	Far	12/22/2019	5:58:00 PM	11.6
Rural	Rural_1	Far	12/22/2019	6:06:00 PM	11.6
Rural	Rural_1	Far	12/22/2019	6:14:00 PM	11.5
Rural	Rural_1	Far	12/22/2019	6:22:00 PM	11.5
Rural	Rural_1	Far	12/22/2019	6:30:00 PM	11.4
Rural	Rural_1	Far	12/22/2019	6:38:00 PM	11.4
Rural	Rural_1	Far	12/22/2019	6:46:00 PM	11.3
Rural	Rural_1	Far	12/22/2019	6:54:00 PM	11.3
Rural	Rural_1	Far	12/22/2019	7:02:00 PM	11.3
Rural	Rural_1	Far	12/22/2019	7:10:00 PM	11.3
Rural	Rural_1	Far	12/22/2019	7:18:00 PM	11.4
Rural	Rural_1	Far	12/22/2019	7:26:00 PM	11.4
Rural	Rural_1	Far	12/22/2019	7:34:00 PM	11.4
Rural	Rural_1	Far	12/22/2019	7:42:00 PM	11.4
Rural	Rural_1	Far	12/22/2019	7:50:00 PM	11.3
Rural	Rural_1	Far	12/22/2019	7:58:00 PM	11.3
Rural	Rural_1	Far	12/22/2019	8:06:00 PM	11.4
Rural	Rural_1	Far	12/22/2019	8:14:00 PM	11.4
Rural	Rural_1	Far	12/22/2019	8:22:00 PM	11.3
Rural	Rural_1	Far	12/22/2019	8:30:00 PM	11.3
Rural	Rural_1	Far	12/22/2019	8:38:00 PM	11.3
Rural	Rural_1	Far	12/22/2019	8:46:00 PM	11.3
Rural	Rural_1	Far	12/22/2019	8:54:00 PM	11.3
Rural	Rural_1	Far	12/22/2019	9:02:00 PM	11.2
Rural	Rural_1	Far	12/22/2019	9:10:00 PM	11.2
Rural	Rural_1	Far	12/22/2019	9:18:00 PM	11.2
Rural	Rural_1	Far	12/22/2019	9:26:00 PM	11.2
Rural	Rural_1	Far	12/22/2019	9:34:00 PM	11.2
Rural	Rural_1	Far	12/22/2019	9:42:00 PM	11.2
Rural	Rural_1	Far	12/22/2019	9:50:00 PM	11.2
Rural	Rural_1	Far	12/22/2019	9:58:00 PM	11.2
Rural	Rural_1	Far	12/22/2019	10:06:00 PM	11.2
Rural	Rural_1	Far	12/22/2019	10:14:00 PM	11.2
Rural	Rural_1	Far	12/22/2019	10:22:00 PM	11.2
Rural	Rural_1	Far	12/22/2019	10:30:00 PM	11.1
Rural	Rural_1	Far	12/22/2019	10:38:00 PM	11.1
Rural	Rural_1	Far	12/22/2019	10:46:00 PM	11.1
Rural	Rural_1	Far	12/22/2019	10:54:00 PM	11
Rural	Rural_1	Far	12/22/2019	11:02:00 PM	11
Rural	Rural_1	Far	12/22/2019	11:10:00 PM	11
Rural	Rural_1	Far	12/22/2019	11:18:00 PM	11
Rural	Rural_1	Far	12/22/2019	11:26:00 PM	11
Rural	Rural_1	Far	12/22/2019	11:34:00 PM	10.9
Rural	Rural_1	Far	12/22/2019	11:42:00 PM	10.9
Rural	Rural_1	Far	12/22/2019	11:50:00 PM	10.9
Rural	Rural_1	Far	12/22/2019	11:58:00 PM	10.9
Rural	Rural_1	Far	12/22/2019	12:06:00 AM	10.9
Rural	Rural_1	Far	12/22/2019	12:14:00 AM	10.8
Rural	Rural_1	Far	12/22/2019	12:22:00 AM	10.8
Rural	Rural_1	Far	12/22/2019	12:30:00 AM	10.8
Rural	Rural_1	Far	12/22/2019	12:38:00 AM	10.8
Rural	Rural_1	Far	12/22/2019	12:46:00 AM	10.8
Rural	Rural_1	Far	12/22/2019	12:54:00 AM	10.7
Rural	Rural_1	Far	12/22/2019	1:02:00 AM	10.7
Rural	Rural_1	Far	12/22/2019	1:10:00 AM	10.6
Rural	Rural_1	Far	12/22/2019	1:18:00 AM	10.5
Rural	Rural_1	Far	12/22/2019	1:26:00 AM	10.4
Rural	Rural_1	Far	12/22/2019	1:34:00 AM	10.4
Rural	Rural_1	Far	12/22/2019	1:42:00 AM	10.3
Rural	Rural_1	Far	12/22/2019	1:50:00 AM	10.3
Rural	Rural_1	Far	12/22/2019	1:58:00 AM	10.3
Rural	Rural_1	Far	12/22/2019	2:06:00 AM	10.3
Rural	Rural_1	Far	12/22/2019	2:14:00 AM	10.3
Rural	Rural_1	Far	12/22/2019	2:22:00 AM	10.3
Rural	Rural_1	Far	12/22/2019	2:30:00 AM	10.2
Rural	Rural_1	Far	12/22/2019	2:38:00 AM	10.2
Rural	Rural_1	Far	12/22/2019	2:46:00 AM	10.2
Rural	Rural_1	Far	12/22/2019	2:54:00 AM	10.2
Rural	Rural_1	Far	12/22/2019	3:02:00 AM	10.2
Rural	Rural_1	Far	12/22/2019	3:10:00 AM	10.1
Rural	Rural_1	Far	12/22/2019	3:18:00 AM	10.1
Rural	Rural_1	Far	12/22/2019	3:26:00 AM	10
Rural	Rural_1	Far	12/22/2019	3:34:00 AM	10
Rural	Rural_1	Far	12/22/2019	3:42:00 AM	10
Rural	Rural_1	Far	12/22/2019	3:50:00 AM	10
Rural	Rural_1	Far	12/22/2019	3:58:00 AM	10
Rural	Rural_1	Far	12/22/2019	4:06:00 AM	9.9
Rural	Rural_1	Far	12/22/2019	4:14:00 AM	9.9
Rural	Rural_1	Far	12/22/2019	4:22:00 AM	10
Rural	Rural_1	Far	12/22/2019	4:30:00 AM	10
Rural	Rural_1	Far	12/22/2019	4:38:00 AM	10
Rural	Rural_1	Far	12/22/2019	4:46:00 AM	9.9
Rural	Rural_1	Far	12/22/2019	4:54:00 AM	9.9
Rural	Rural_1	Far	12/22/2019	5:02:00 AM	9.9
Rural	Rural_1	Far	12/22/2019	5:10:00 AM	9.9
Rural	Rural_1	Far	12/22/2019	5:18:00 AM	9.9
Rural	Rural_1	Far	12/22/2019	5:26:00 AM	9.9
Rural	Rural_1	Far	12/22/2019	5:34:00 AM	9.9
Rural	Rural_1	Far	12/22/2019	5:42:00 AM	9.9
Rural	Rural_1	Far	12/22/2019	5:50:00 AM	9.8
Rural	Rural_1	Far	12/22/2019	5:58:00 AM	9.8
Rural	Rural_1	Far	12/22/2019	6:06:00 AM	9.7
Rural	Rural_1	Far	12/22/2019	6:14:00 AM	9.7
Rural	Rural_1	Far	12/22/2019	6:22:00 AM	9.6
Rural	Rural_1	Far	12/22/2019	6:30:00 AM	9.5
Rural	Rural_1	Far	12/22/2019	6:38:00 AM	9.4
Rural	Rural_1	Far	12/22/2019	6:46:00 AM	9.4
Rural	Rural_1	Far	12/22/2019	6:54:00 AM	9.3
Rural	Rural_1	Far	12/22/2019	7:02:00 AM	9.3
Rural	Rural_1	Far	12/22/2019	7:10:00 AM	9.3
Rural	Rural_1	Far	12/22/2019	7:18:00 AM	9.3
Rural	Rural_1	Far	12/22/2019	7:26:00 AM	9.4
Rural	Rural_1	Far	12/22/2019	7:34:00 AM	9.4
Rural	Rural_1	Far	12/22/2019	7:42:00 AM	9.4
Rural	Rural_1	Far	12/22/2019	7:50:00 AM	9.4
Rural	Rural_1	Far	12/22/2019	7:58:00 AM	9.3
Rural	Rural_1	Far	12/22/2019	8:06:00 AM	9.4
Rural	Rural_1	Far	12/22/2019	8:14:00 AM	9.4
Rural	Rural_1	Far	12/22/2019	8:22:00 AM	9.5
Rural	Rural_1	Far	12/22/2019	8:30:00 AM	9.7
Rural	Rural_1	Far	12/22/2019	8:38:00 AM	9.9
Rural	Rural_1	Far	12/22/2019	8:46:00 AM	10
Rural	Rural_1	Far	12/22/2019	8:54:00 AM	10.3
Rural	Rural_1	Far	12/22/2019	9:02:00 AM	10.7
Rural	Rural_1	Far	12/22/2019	9:10:00 AM	11.2
Rural	Rural_1	Far	12/22/2019	9:18:00 AM	11.7
Rural	Rural_1	Far	12/22/2019	9:26:00 AM	12
Rural	Rural_1	Far	12/22/2019	9:34:00 AM	11.8
Rural	Rural_1	Far	12/22/2019	9:42:00 AM	11.8
Rural	Rural_1	Far	12/22/2019	9:50:00 AM	11.6
Rural	Rural_1	Far	12/22/2019	9:58:00 AM	11.8
Rural	Rural_1	Far	12/22/2019	10:06:00 AM	11.5
Rural	Rural_1	Far	12/22/2019	10:14:00 AM	11.6
Rural	Rural_1	Far	12/22/2019	10:22:00 AM	11.6
Rural	Rural_1	Far	12/22/2019	10:30:00 AM	11.6
Rural	Rural_1	Far	12/22/2019	10:38:00 AM	11.6
Rural	Rural_1	Far	12/22/2019	10:46:00 AM	11.8
Rural	Rural_1	Far	12/22/2019	10:54:00 AM	12.3
Rural	Rural_1	Far	12/22/2019	11:02:00 AM	12.5
Rural	Rural_1	Far	12/22/2019	11:10:00 AM	12.5
Rural	Rural_1	Far	12/22/2019	11:18:00 AM	12.5
Rural	Rural_1	Far	12/22/2019	11:26:00 AM	12.3
Rural	Rural_1	Far	12/23/2019	11:34:00 AM	11.9
Rural	Rural_1	Far	12/23/2019	11:42:00 AM	12
Rural	Rural_1	Far	12/23/2019	11:50:00 AM	12.1
Rural	Rural_1	Far	12/23/2019	11:58:00 AM	12.2
Rural	Rural_1	Far	12/23/2019	12:06:00 PM	12.4
Rural	Rural_1	Far	12/23/2019	12:14:00 PM	12.4
Rural	Rural_1	Far	12/23/2019	12:22:00 PM	12.3
Rural	Rural_1	Far	12/23/2019	12:30:00 PM	12.3
Rural	Rural_1	Far	12/23/2019	12:38:00 PM	12.2
Rural	Rural_1	Far	12/23/2019	12:46:00 PM	12.3
Rural	Rural_1	Far	12/23/2019	12:54:00 PM	12.2
Rural	Rural_1	Far	12/23/2019	1:02:00 PM	12.3
Rural	Rural_1	Far	12/23/2019	1:10:00 PM	12.4
Rural	Rural_1	Far	12/23/2019	1:18:00 PM	12.4
Rural	Rural_1	Far	12/23/2019	1:26:00 PM	12.4
Rural	Rural_1	Far	12/23/2019	1:34:00 PM	12.4
Rural	Rural_1	Far	12/23/2019	1:42:00 PM	12
Rural	Rural_1	Far	12/23/2019	1:50:00 PM	11.8
Rural	Rural_1	Far	12/23/2019	1:58:00 PM	11.8
Rural	Rural_1	Far	12/23/2019	2:06:00 PM	11.8
Rural	Rural_1	Far	12/23/2019	2:14:00 PM	11.8
Rural	Rural_1	Far	12/23/2019	2:22:00 PM	11.9
Rural	Rural_1	Far	12/23/2019	2:30:00 PM	11.8
Rural	Rural_1	Far	12/23/2019	2:38:00 PM	11.9
Rural	Rural_1	Far	12/23/2019	2:46:00 PM	11.9
Rural	Rural_1	Far	12/23/2019	2:54:00 PM	11.6
Rural	Rural_1	Far	12/23/2019	3:02:00 PM	11.6
Rural	Rural_1	Far	12/23/2019	3:10:00 PM	11.6
Rural	Rural_1	Far	12/23/2019	3:18:00 PM	11.6
Rural	Rural_1	Far	12/23/2019	3:26:00 PM	11.6
Rural	Rural_1	Far	12/23/2019	3:34:00 PM	11.6
Rural	Rural_1	Far	12/23/2019	3:42:00 PM	11.4
Rural	Rural_1	Far	12/23/2019	3:50:00 PM	11.2
Rural	Rural_1	Far	12/23/2019	3:58:00 PM	11
Rural	Rural_1	Far	12/23/2019	4:06:00 PM	10.7
Rural	Rural_1	Far	12/23/2019	4:14:00 PM	10.6
Rural	Rural_1	Far	12/23/2019	4:22:00 PM	10.6
Rural	Rural_1	Far	12/23/2019	4:30:00 PM	10.5
Rural	Rural_1	Far	12/23/2019	4:38:00 PM	10.4
Rural	Rural_1	Far	12/23/2019	4:46:00 PM	10.2
Rural	Rural_1	Far	12/23/2019	4:54:00 PM	10.1
Rural	Rural_1	Far	12/23/2019	5:02:00 PM	10.1
Rural	Rural_1	Far	12/23/2019	5:10:00 PM	10.1
Rural	Rural_1	Far	12/23/2019	5:18:00 PM	10.1
Rural	Rural_1	Far	12/23/2019	5:26:00 PM	10.2
Rural	Rural_1	Far	12/23/2019	5:34:00 PM	10.2
Rural	Rural_1	Far	12/23/2019	5:42:00 PM	10.3
Rural	Rural_1	Far	12/23/2019	5:50:00 PM	10.3
Rural	Rural_1	Far	12/23/2019	5:58:00 PM	10.3
Rural	Rural_1	Far	12/23/2019	6:06:00 PM	10.4
Rural	Rural_1	Far	12/23/2019	6:14:00 PM	10.4
Rural	Rural_1	Far	12/23/2019	6:22:00 PM	10.4
Rural	Rural_1	Far	12/23/2019	6:30:00 PM	10.5
Rural	Rural_1	Far	12/23/2019	6:38:00 PM	10.5
Rural	Rural_1	Far	12/23/2019	6:46:00 PM	10.5
Rural	Rural_1	Far	12/23/2019	6:54:00 PM	10.5
Rural	Rural_1	Far	12/23/2019	7:02:00 PM	10.5
Rural	Rural_1	Far	12/23/2019	7:10:00 PM	10.5
Rural	Rural_1	Far	12/23/2019	7:18:00 PM	10.6
Rural	Rural_1	Far	12/23/2019	7:26:00 PM	10.6
Rural	Rural_1	Far	12/23/2019	7:34:00 PM	10.7
Rural	Rural_1	Far	12/23/2019	7:42:00 PM	10.7
Rural	Rural_1	Far	12/23/2019	7:50:00 PM	10.7
Rural	Rural_1	Far	12/23/2019	7:58:00 PM	10.7
Rural	Rural_1	Far	12/23/2019	8:06:00 PM	10.7
Rural	Rural_1	Far	12/23/2019	8:14:00 PM	10.6
Rural	Rural_1	Far	12/23/2019	8:22:00 PM	10.5
Rural	Rural_1	Far	12/23/2019	8:30:00 PM	10.5
Rural	Rural_1	Far	12/23/2019	8:38:00 PM	10.5
Rural	Rural_1	Far	12/23/2019	8:46:00 PM	10.5
Rural	Rural_1	Far	12/23/2019	8:54:00 PM	10.5
Rural	Rural_1	Far	12/23/2019	9:02:00 PM	10.5
Rural	Rural_1	Far	12/23/2019	9:10:00 PM	10.6
Rural	Rural_1	Far	12/23/2019	9:18:00 PM	10.6
Rural	Rural_1	Far	12/23/2019	9:26:00 PM	10.6
Rural	Rural_1	Far	12/23/2019	9:34:00 PM	10.6
Rural	Rural_1	Far	12/23/2019	9:42:00 PM	10.5
Rural	Rural_1	Far	12/23/2019	9:50:00 PM	10.5
Rural	Rural_1	Far	12/23/2019	9:58:00 PM	10.5
Rural	Rural_1	Far	12/23/2019	10:06:00 PM	10.4
Rural	Rural_1	Far	12/23/2019	10:14:00 PM	10.4
Rural	Rural_1	Far	12/23/2019	10:22:00 PM	10.4
Rural	Rural_1	Far	12/23/2019	10:30:00 PM	10.4
Rural	Rural_1	Far	12/23/2019	10:38:00 PM	10.4
Rural	Rural_1	Far	12/23/2019	10:46:00 PM	10.4
Rural	Rural_1	Far	12/23/2019	10:54:00 PM	10.4
Rural	Rural_1	Far	12/23/2019	11:02:00 PM	10.4
Rural	Rural_1	Far	12/23/2019	11:10:00 PM	10.5
Rural	Rural_1	Far	12/23/2019	11:18:00 PM	10.5
Rural	Rural_1	Far	12/23/2019	11:26:00 PM	10.6
Rural	Rural_1	Far	12/23/2019	11:34:00 PM	10.6
Rural	Rural_1	Far	12/23/2019	11:42:00 PM	10.7
Rural	Rural_1	Far	12/23/2019	11:50:00 PM	10.7
Rural	Rural_1	Far	12/23/2019	11:58:00 PM	10.7
Rural	Rural_1	Far	12/23/2019	12:06:00 AM	10.8
Rural	Rural_1	Far	12/23/2019	12:14:00 AM	10.8
Rural	Rural_1	Far	12/23/2019	12:22:00 AM	10.8
Rural	Rural_1	Far	12/23/2019	12:30:00 AM	10.8
Rural	Rural_1	Far	12/23/2019	12:38:00 AM	10.8
Rural	Rural_1	Far	12/23/2019	12:46:00 AM	10.9
Rural	Rural_1	Far	12/23/2019	12:54:00 AM	10.9
Rural	Rural_1	Far	12/23/2019	1:02:00 AM	11
Rural	Rural_1	Far	12/23/2019	1:10:00 AM	11
Rural	Rural_1	Far	12/23/2019	1:18:00 AM	11
Rural	Rural_1	Far	12/23/2019	1:26:00 AM	11.1
Rural	Rural_1	Far	12/23/2019	1:34:00 AM	11.1
Rural	Rural_1	Far	12/23/2019	1:42:00 AM	11.1
Rural	Rural_1	Far	12/23/2019	1:50:00 AM	11.2
Rural	Rural_1	Far	12/23/2019	1:58:00 AM	11.2
Rural	Rural_1	Far	12/23/2019	2:06:00 AM	11.2
Rural	Rural_1	Far	12/23/2019	2:14:00 AM	11.2
Rural	Rural_1	Far	12/23/2019	2:22:00 AM	11.3
Rural	Rural_1	Far	12/23/2019	2:30:00 AM	11.3
Rural	Rural_1	Far	12/23/2019	2:38:00 AM	11.3
Rural	Rural_1	Far	12/23/2019	2:46:00 AM	11.3
Rural	Rural_1	Far	12/23/2019	2:54:00 AM	11.2
Rural	Rural_1	Far	12/23/2019	3:02:00 AM	11.1
Rural	Rural_1	Far	12/23/2019	3:10:00 AM	11
Rural	Rural_1	Far	12/23/2019	3:18:00 AM	10.9
Rural	Rural_1	Far	12/23/2019	3:26:00 AM	10.9
Rural	Rural_1	Far	12/23/2019	3:34:00 AM	10.9
Rural	Rural_1	Far	12/23/2019	3:42:00 AM	10.9
Rural	Rural_1	Far	12/23/2019	3:50:00 AM	10.8
Rural	Rural_1	Far	12/23/2019	3:58:00 AM	10.8
Rural	Rural_1	Far	12/23/2019	4:06:00 AM	10.8
Rural	Rural_1	Far	12/23/2019	4:14:00 AM	10.8
Rural	Rural_1	Far	12/23/2019	4:22:00 AM	10.8
Rural	Rural_1	Far	12/23/2019	4:30:00 AM	10.9
Rural	Rural_1	Far	12/23/2019	4:38:00 AM	11
Rural	Rural_1	Far	12/23/2019	4:46:00 AM	11
Rural	Rural_1	Far	12/23/2019	4:54:00 AM	11
Rural	Rural_1	Far	12/23/2019	5:02:00 AM	11
Rural	Rural_1	Far	12/23/2019	5:10:00 AM	11
Rural	Rural_1	Far	12/23/2019	5:18:00 AM	10.9
Rural	Rural_1	Far	12/23/2019	5:26:00 AM	10.9
Rural	Rural_1	Far	12/23/2019	5:34:00 AM	10.9
Rural	Rural_1	Far	12/23/2019	5:42:00 AM	10.9
Rural	Rural_1	Far	12/23/2019	5:50:00 AM	10.9
Rural	Rural_1	Far	12/23/2019	5:58:00 AM	10.9
Rural	Rural_1	Far	12/23/2019	6:06:00 AM	11
Rural	Rural_1	Far	12/23/2019	6:14:00 AM	11
Rural	Rural_1	Far	12/23/2019	6:22:00 AM	10.9
Rural	Rural_1	Far	12/23/2019	6:30:00 AM	10.8
Rural	Rural_1	Far	12/23/2019	6:38:00 AM	10.8
Rural	Rural_1	Far	12/23/2019	6:46:00 AM	10.8
Rural	Rural_1	Far	12/23/2019	6:54:00 AM	10.8
Rural	Rural_1	Far	12/23/2019	7:02:00 AM	10.9
Rural	Rural_1	Far	12/23/2019	7:10:00 AM	10.9
Rural	Rural_1	Far	12/23/2019	7:18:00 AM	11
Rural	Rural_1	Far	12/23/2019	7:26:00 AM	11.2
Rural	Rural_1	Far	12/23/2019	7:34:00 AM	11.2
Rural	Rural_1	Far	12/23/2019	7:42:00 AM	11.4
Rural	Rural_1	Far	12/23/2019	7:50:00 AM	11.5
Rural	Rural_1	Far	12/23/2019	7:58:00 AM	11.9
Rural	Rural_1	Far	12/23/2019	8:06:00 AM	12.3
Rural	Rural_1	Far	12/23/2019	8:14:00 AM	12.7
Rural	Rural_1	Far	12/23/2019	8:22:00 AM	12.9
Rural	Rural_1	Far	12/23/2019	8:30:00 AM	13.6
Rural	Rural_1	Far	12/23/2019	8:38:00 AM	14.8
Rural	Rural_1	Far	12/23/2019	8:46:00 AM	14.6
Rural	Rural_1	Far	12/23/2019	8:54:00 AM	14.1
Rural	Rural_1	Far	12/23/2019	9:02:00 AM	13.7
Rural	Rural_1	Far	12/23/2019	9:10:00 AM	13.3
Rural	Rural_1	Far	12/23/2019	9:18:00 AM	13
Rural	Rural_1	Far	12/23/2019	9:26:00 AM	12.7
Rural	Rural_1	Far	12/23/2019	9:34:00 AM	12.6
Rural	Rural_1	Far	12/23/2019	9:42:00 AM	12.5
Rural	Rural_1	Far	12/23/2019	9:50:00 AM	12.4
Rural	Rural_1	Far	12/23/2019	9:58:00 AM	12.3
Rural	Rural_1	Far	12/23/2019	10:06:00 AM	12.4
Rural	Rural_1	Far	12/23/2019	10:14:00 AM	12.6
Rural	Rural_1	Far	12/23/2019	10:22:00 AM	12.7
Rural	Rural_1	Far	12/23/2019	10:30:00 AM	12.8
Rural	Rural_1	Far	12/23/2019	10:38:00 AM	12.7
Rural	Rural_1	Far	12/23/2019	10:46:00 AM	12.7
Rural	Rural_1	Far	12/23/2019	10:54:00 AM	12.8
Rural	Rural_1	Far	12/23/2019	11:02:00 AM	12.9
Rural	Rural_1	Far	12/23/2019	11:10:00 AM	13.1
Rural	Rural_1	Far	12/23/2019	11:18:00 AM	13.2
Rural	Rural_1	Far	12/24/2019	11:26:00 AM	14.3
Rural	Rural_1	Far	12/24/2019	11:34:00 AM	15.9
Rural	Rural_1	Far	12/24/2019	11:42:00 AM	15.9
Rural	Rural_1	Far	12/24/2019	11:50:00 AM	15.6
Rural	Rural_1	Far	12/24/2019	11:58:00 AM	15.3
Rural	Rural_1	Far	12/24/2019	12:06:00 PM	15.4
Rural	Rural_1	Far	12/24/2019	12:14:00 PM	15.4
Rural	Rural_1	Far	12/24/2019	12:22:00 PM	15.1
Rural	Rural_1	Far	12/24/2019	12:30:00 PM	15
Rural	Rural_1	Far	12/24/2019	12:38:00 PM	14.4
Rural	Rural_1	Far	12/24/2019	12:46:00 PM	14.2
Rural	Rural_1	Far	12/24/2019	12:54:00 PM	13.9
Rural	Rural_1	Far	12/24/2019	1:02:00 PM	13.6
Rural	Rural_1	Far	12/24/2019	1:10:00 PM	13.4
Rural	Rural_1	Far	12/24/2019	1:18:00 PM	13.4
Rural	Rural_1	Far	12/24/2019	1:26:00 PM	13.3
Rural	Rural_1	Far	12/24/2019	1:34:00 PM	13.5
Rural	Rural_1	Far	12/24/2019	1:42:00 PM	13.7
Rural	Rural_1	Far	12/24/2019	1:50:00 PM	13.7
Rural	Rural_1	Far	12/24/2019	1:58:00 PM	13.7
Rural	Rural_1	Far	12/24/2019	2:06:00 PM	13.8
Rural	Rural_1	Far	12/24/2019	2:14:00 PM	13.9
Rural	Rural_1	Far	12/24/2019	2:22:00 PM	13.9
Rural	Rural_1	Far	12/24/2019	2:30:00 PM	13.9
Rural	Rural_1	Far	12/24/2019	2:38:00 PM	13.8
Rural	Rural_1	Far	12/24/2019	2:46:00 PM	13.8
Rural	Rural_1	Far	12/24/2019	2:54:00 PM	13.8
Rural	Rural_1	Far	12/24/2019	3:02:00 PM	13.8
Rural	Rural_1	Far	12/24/2019	3:10:00 PM	13.8
Rural	Rural_1	Far	12/24/2019	3:18:00 PM	13.8
Rural	Rural_1	Far	12/24/2019	3:26:00 PM	13.7
Rural	Rural_1	Far	12/24/2019	3:34:00 PM	13.7
Rural	Rural_1	Far	12/24/2019	3:42:00 PM	13.7
Rural	Rural_1	Far	12/24/2019	3:50:00 PM	13.6
Rural	Rural_1	Far	12/24/2019	3:58:00 PM	13.5
Rural	Rural_1	Far	12/24/2019	4:06:00 PM	13.5
Rural	Rural_1	Far	12/24/2019	4:14:00 PM	13.4
Rural	Rural_1	Far	12/24/2019	4:22:00 PM	13.4
Rural	Rural_1	Far	12/24/2019	4:30:00 PM	13.2
Rural	Rural_1	Far	12/24/2019	4:38:00 PM	13.2
Rural	Rural_1	Far	12/24/2019	4:46:00 PM	13.2
Rural	Rural_1	Far	12/24/2019	4:54:00 PM	13.2
Rural	Rural_1	Far	12/24/2019	5:02:00 PM	13.2
Rural	Rural_1	Far	12/24/2019	5:10:00 PM	13.2
Rural	Rural_1	Far	12/24/2019	5:18:00 PM	13.2
Rural	Rural_1	Far	12/24/2019	5:26:00 PM	13.2
Rural	Rural_1	Far	12/24/2019	5:34:00 PM	13.2
Rural	Rural_1	Far	12/24/2019	5:42:00 PM	13.2
Rural	Rural_1	Far	12/24/2019	5:50:00 PM	13.2
Rural	Rural_1	Far	12/24/2019	5:58:00 PM	13.2
Rural	Rural_1	Far	12/24/2019	6:06:00 PM	13.2
Rural	Rural_1	Far	12/24/2019	6:14:00 PM	13.2
Rural	Rural_1	Far	12/24/2019	6:22:00 PM	13.1
Rural	Rural_1	Far	12/24/2019	6:30:00 PM	13.1
Rural	Rural_1	Far	12/24/2019	6:38:00 PM	13
Rural	Rural_1	Far	12/24/2019	6:46:00 PM	13
Rural	Rural_1	Far	12/24/2019	6:54:00 PM	12.9
Rural	Rural_1	Far	12/24/2019	7:02:00 PM	12.8
Rural	Rural_1	Far	12/24/2019	7:10:00 PM	12.7
Rural	Rural_1	Far	12/24/2019	7:18:00 PM	12.6
Rural	Rural_1	Far	12/24/2019	7:26:00 PM	12.6
Rural	Rural_1	Far	12/24/2019	7:34:00 PM	12.7
Rural	Rural_1	Far	12/24/2019	7:42:00 PM	12.7
Rural	Rural_1	Far	12/24/2019	7:50:00 PM	12.7
Rural	Rural_1	Far	12/24/2019	7:58:00 PM	12.6
Rural	Rural_1	Far	12/24/2019	8:06:00 PM	12.6
Rural	Rural_1	Far	12/24/2019	8:14:00 PM	12.6
Rural	Rural_1	Far	12/24/2019	8:22:00 PM	12.6
Rural	Rural_1	Far	12/24/2019	8:30:00 PM	12.6
Rural	Rural_1	Far	12/24/2019	8:38:00 PM	12.6
Rural	Rural_1	Far	12/24/2019	8:46:00 PM	12.7
Rural	Rural_1	Far	12/24/2019	8:54:00 PM	12.7
Rural	Rural_1	Far	12/24/2019	9:02:00 PM	12.8
Rural	Rural_1	Far	12/24/2019	9:10:00 PM	12.8
Rural	Rural_1	Far	12/24/2019	9:18:00 PM	12.9
Rural	Rural_1	Far	12/24/2019	9:26:00 PM	13
Rural	Rural_1	Far	12/24/2019	9:34:00 PM	13
Rural	Rural_1	Far	12/24/2019	9:42:00 PM	13.1
Rural	Rural_1	Far	12/24/2019	9:50:00 PM	13.1
Rural	Rural_1	Far	12/24/2019	9:58:00 PM	13.1
Rural	Rural_1	Far	12/24/2019	10:06:00 PM	13.2
Rural	Rural_1	Far	12/24/2019	10:14:00 PM	13.2
Rural	Rural_1	Far	12/24/2019	10:22:00 PM	13.1
Rural	Rural_1	Far	12/24/2019	10:30:00 PM	13
Rural	Rural_1	Far	12/24/2019	10:38:00 PM	12.8
Rural	Rural_1	Far	12/24/2019	10:46:00 PM	12.7
Rural	Rural_1	Far	12/24/2019	10:54:00 PM	12.7
Rural	Rural_1	Far	12/24/2019	11:02:00 PM	12.7
Rural	Rural_1	Far	12/24/2019	11:10:00 PM	12.7
Rural	Rural_1	Far	12/24/2019	11:18:00 PM	12.7
Rural	Rural_1	Far	12/24/2019	11:26:00 PM	12.7
Rural	Rural_1	Far	12/24/2019	11:34:00 PM	12.8
Rural	Rural_1	Far	12/24/2019	11:42:00 PM	12.8
Rural	Rural_1	Far	12/24/2019	11:50:00 PM	12.9
Rural	Rural_1	Far	12/24/2019	11:58:00 PM	13
Rural	Rural_1	Far	12/24/2019	12:06:00 AM	13
Rural	Rural_1	Far	12/24/2019	12:14:00 AM	13
Rural	Rural_1	Far	12/24/2019	12:22:00 AM	13.2
Rural	Rural_1	Far	12/24/2019	12:30:00 AM	13.2
Rural	Rural_1	Far	12/24/2019	12:38:00 AM	13.2
Rural	Rural_1	Far	12/24/2019	12:46:00 AM	13.2
Rural	Rural_1	Far	12/24/2019	12:54:00 AM	13.1
Rural	Rural_1	Far	12/24/2019	1:02:00 AM	12.9
Rural	Rural_1	Far	12/24/2019	1:10:00 AM	12.8
Rural	Rural_1	Far	12/24/2019	1:18:00 AM	12.6
Rural	Rural_1	Far	12/24/2019	1:26:00 AM	12.4
Rural	Rural_1	Far	12/24/2019	1:34:00 AM	12.2
Rural	Rural_1	Far	12/24/2019	1:42:00 AM	12
Rural	Rural_1	Far	12/24/2019	1:50:00 AM	11.8
Rural	Rural_1	Far	12/24/2019	1:58:00 AM	11.6
Rural	Rural_1	Far	12/24/2019	2:06:00 AM	11.2
Rural	Rural_1	Far	12/24/2019	2:14:00 AM	10.9
Rural	Rural_1	Far	12/24/2019	2:22:00 AM	10.7
Rural	Rural_1	Far	12/24/2019	2:30:00 AM	10.5
Rural	Rural_1	Far	12/24/2019	2:38:00 AM	10.4
Rural	Rural_1	Far	12/24/2019	2:46:00 AM	10.2
Rural	Rural_1	Far	12/24/2019	2:54:00 AM	10
Rural	Rural_1	Far	12/24/2019	3:02:00 AM	10
Rural	Rural_1	Far	12/24/2019	3:10:00 AM	9.8
Rural	Rural_1	Far	12/24/2019	3:18:00 AM	9.7
Rural	Rural_1	Far	12/24/2019	3:26:00 AM	9.6
Rural	Rural_1	Far	12/24/2019	3:34:00 AM	9.5
Rural	Rural_1	Far	12/24/2019	3:42:00 AM	9.4
Rural	Rural_1	Far	12/24/2019	3:50:00 AM	9.2
Rural	Rural_1	Far	12/24/2019	3:58:00 AM	9
Rural	Rural_1	Far	12/24/2019	4:06:00 AM	8.9
Rural	Rural_1	Far	12/24/2019	4:14:00 AM	8.8
Rural	Rural_1	Far	12/24/2019	4:22:00 AM	8.7
Rural	Rural_1	Far	12/24/2019	4:30:00 AM	8.6
Rural	Rural_1	Far	12/24/2019	4:38:00 AM	8.5
Rural	Rural_1	Far	12/24/2019	4:46:00 AM	8.4
Rural	Rural_1	Far	12/24/2019	4:54:00 AM	8.3
Rural	Rural_1	Far	12/24/2019	5:02:00 AM	8.1
Rural	Rural_1	Far	12/24/2019	5:10:00 AM	8
Rural	Rural_1	Far	12/24/2019	5:18:00 AM	7.9
Rural	Rural_1	Far	12/24/2019	5:26:00 AM	7.7
Rural	Rural_1	Far	12/24/2019	5:34:00 AM	7.6
Rural	Rural_1	Far	12/24/2019	5:42:00 AM	7.5
Rural	Rural_1	Far	12/24/2019	5:50:00 AM	7.3
Rural	Rural_1	Far	12/24/2019	5:58:00 AM	7.3
Rural	Rural_1	Far	12/24/2019	6:06:00 AM	7.2
Rural	Rural_1	Far	12/24/2019	6:14:00 AM	7.2
Rural	Rural_1	Far	12/24/2019	6:22:00 AM	7.2
Rural	Rural_1	Far	12/24/2019	6:30:00 AM	7.2
Rural	Rural_1	Far	12/24/2019	6:38:00 AM	7.2
Rural	Rural_1	Far	12/24/2019	6:46:00 AM	7.3
Rural	Rural_1	Far	12/24/2019	6:54:00 AM	7.6
Rural	Rural_1	Far	12/24/2019	7:02:00 AM	7.8
Rural	Rural_1	Far	12/24/2019	7:10:00 AM	8.5
Rural	Rural_1	Far	12/24/2019	7:18:00 AM	9.1
Rural	Rural_1	Far	12/24/2019	7:26:00 AM	10.1
Rural	Rural_1	Far	12/24/2019	7:34:00 AM	11.3
Rural	Rural_1	Far	12/24/2019	7:42:00 AM	12.5
Rural	Rural_1	Far	12/24/2019	7:50:00 AM	14.7
Rural	Rural_1	Far	12/24/2019	7:58:00 AM	14.4
Rural	Rural_1	Far	12/24/2019	8:06:00 AM	14.7
Rural	Rural_1	Far	12/24/2019	8:14:00 AM	15.7
Rural	Rural_1	Far	12/24/2019	8:22:00 AM	17.6
Rural	Rural_1	Far	12/24/2019	8:30:00 AM	17.9
Rural	Rural_1	Far	12/24/2019	8:38:00 AM	18
Rural	Rural_1	Far	12/24/2019	8:46:00 AM	18.8
Rural	Rural_1	Far	12/24/2019	8:54:00 AM	18.7
Rural	Rural_1	Far	12/24/2019	9:02:00 AM	18.5
Rural	Rural_1	Far	12/24/2019	9:10:00 AM	19.1
Rural	Rural_1	Far	12/24/2019	9:18:00 AM	19.2
Rural	Rural_1	Far	12/24/2019	9:26:00 AM	19.4
Rural	Rural_1	Far	12/24/2019	9:34:00 AM	19.9
Rural	Rural_1	Far	12/24/2019	9:42:00 AM	20
Rural	Rural_1	Far	12/24/2019	9:50:00 AM	20.3
Rural	Rural_1	Far	12/24/2019	9:58:00 AM	20.3
Rural	Rural_1	Far	12/24/2019	10:06:00 AM	20.6
Rural	Rural_1	Far	12/24/2019	10:14:00 AM	21
Rural	Rural_1	Far	12/24/2019	10:22:00 AM	21.2
Rural	Rural_1	Far	12/24/2019	10:30:00 AM	22.7
Rural	Rural_1	Far	12/24/2019	10:38:00 AM	22.3
Rural	Rural_1	Far	12/24/2019	10:46:00 AM	23.8
Rural	Rural_1	Far	12/24/2019	10:54:00 AM	25.3
Rural	Rural_1	Far	12/24/2019	11:02:00 AM	28.8
Rural	Rural_1	Far	12/25/2019	11:10:00 AM	33.5
Rural	Rural_1	Far	12/25/2019	11:18:00 AM	34
Rural	Rural_1	Far	12/25/2019	11:26:00 AM	33.3
Rural	Rural_1	Far	12/25/2019	11:34:00 AM	31.3
Rural	Rural_1	Far	12/25/2019	11:42:00 AM	31.5
Rural	Rural_1	Far	12/25/2019	11:50:00 AM	31.3
Rural	Rural_1	Far	12/25/2019	11:58:00 AM	31
Rural	Rural_1	Far	12/25/2019	12:06:00 PM	31.2
Rural	Rural_1	Far	12/25/2019	12:14:00 PM	30.5
Rural	Rural_1	Far	12/25/2019	12:22:00 PM	32.4
Rural	Rural_1	Far	12/25/2019	12:30:00 PM	30.5
Rural	Rural_1	Far	12/25/2019	12:38:00 PM	30.2
Rural	Rural_1	Far	12/25/2019	12:46:00 PM	30.2
Rural	Rural_1	Far	12/25/2019	12:54:00 PM	27.9
Rural	Rural_1	Far	12/25/2019	1:02:00 PM	27.2
Rural	Rural_1	Far	12/25/2019	1:10:00 PM	26.5
Rural	Rural_1	Far	12/25/2019	1:18:00 PM	25.9
Rural	Rural_1	Far	12/25/2019	1:26:00 PM	25.4
Rural	Rural_1	Far	12/25/2019	1:34:00 PM	26
Rural	Rural_1	Far	12/25/2019	1:42:00 PM	27.2
Rural	Rural_1	Far	12/25/2019	1:50:00 PM	28.6
Rural	Rural_1	Far	12/25/2019	1:58:00 PM	28.6
Rural	Rural_1	Far	12/25/2019	2:06:00 PM	29.8
Rural	Rural_1	Far	12/25/2019	2:14:00 PM	29.9
Rural	Rural_1	Far	12/25/2019	2:22:00 PM	28.4
Rural	Rural_1	Far	12/25/2019	2:30:00 PM	28.9
Rural	Rural_1	Far	12/25/2019	2:38:00 PM	28.5
Rural	Rural_1	Far	12/25/2019	2:46:00 PM	27
Rural	Rural_1	Far	12/25/2019	2:54:00 PM	25.4
Rural	Rural_1	Far	12/25/2019	3:02:00 PM	24.5
Rural	Rural_1	Far	12/25/2019	3:10:00 PM	23.7
Rural	Rural_1	Far	12/25/2019	3:18:00 PM	23.2
Rural	Rural_1	Far	12/25/2019	3:26:00 PM	22.7
Rural	Rural_1	Far	12/25/2019	3:34:00 PM	22.3
Rural	Rural_1	Far	12/25/2019	3:42:00 PM	21.8
Rural	Rural_1	Far	12/25/2019	3:50:00 PM	21.3
Rural	Rural_1	Far	12/25/2019	3:58:00 PM	20.6
Rural	Rural_1	Far	12/25/2019	4:06:00 PM	19.9
Rural	Rural_1	Far	12/25/2019	4:14:00 PM	19.3
Rural	Rural_1	Far	12/25/2019	4:22:00 PM	18.8
Rural	Rural_1	Far	12/25/2019	4:30:00 PM	18.2
Rural	Rural_1	Far	12/25/2019	4:38:00 PM	17.7
Rural	Rural_1	Far	12/25/2019	4:46:00 PM	17.2
Rural	Rural_1	Far	12/25/2019	4:54:00 PM	16.7
Rural	Rural_1	Far	12/25/2019	5:02:00 PM	16.3
Rural	Rural_1	Far	12/25/2019	5:10:00 PM	15.9
Rural	Rural_1	Far	12/25/2019	5:18:00 PM	15.6
Rural	Rural_1	Far	12/25/2019	5:26:00 PM	15.3
Rural	Rural_1	Far	12/25/2019	5:34:00 PM	15
Rural	Rural_1	Far	12/25/2019	5:42:00 PM	14.6
Rural	Rural_1	Far	12/25/2019	5:50:00 PM	14.3
Rural	Rural_1	Far	12/25/2019	5:58:00 PM	14
Rural	Rural_1	Far	12/25/2019	6:06:00 PM	13.8
Rural	Rural_1	Far	12/25/2019	6:14:00 PM	13.6
Rural	Rural_1	Far	12/25/2019	6:22:00 PM	13.4
Rural	Rural_1	Far	12/25/2019	6:30:00 PM	13.2
Rural	Rural_1	Far	12/25/2019	6:38:00 PM	13
Rural	Rural_1	Far	12/25/2019	6:46:00 PM	12.8
Rural	Rural_1	Far	12/25/2019	6:54:00 PM	12.6
Rural	Rural_1	Far	12/25/2019	7:02:00 PM	12.4
Rural	Rural_1	Far	12/25/2019	7:10:00 PM	12.4
Rural	Rural_1	Far	12/25/2019	7:18:00 PM	12.3
Rural	Rural_1	Far	12/25/2019	7:26:00 PM	12.1
Rural	Rural_1	Far	12/25/2019	7:34:00 PM	11.9
Rural	Rural_1	Far	12/25/2019	7:42:00 PM	11.7
Rural	Rural_1	Far	12/25/2019	7:50:00 PM	11.6
Rural	Rural_1	Far	12/25/2019	7:58:00 PM	11.6
Rural	Rural_1	Far	12/25/2019	8:06:00 PM	11.4
Rural	Rural_1	Far	12/25/2019	8:14:00 PM	11.3
Rural	Rural_1	Far	12/25/2019	8:22:00 PM	11.2
Rural	Rural_1	Far	12/25/2019	8:30:00 PM	11.2
Rural	Rural_1	Far	12/25/2019	8:38:00 PM	11
Rural	Rural_1	Far	12/25/2019	8:46:00 PM	10.8
Rural	Rural_1	Far	12/25/2019	8:54:00 PM	10.7
Rural	Rural_1	Far	12/25/2019	9:02:00 PM	10.5
Rural	Rural_1	Far	12/25/2019	9:10:00 PM	10.4
Rural	Rural_1	Far	12/25/2019	9:18:00 PM	10.3
Rural	Rural_1	Far	12/25/2019	9:26:00 PM	10.2
Rural	Rural_1	Far	12/25/2019	9:34:00 PM	10.1
Rural	Rural_1	Far	12/25/2019	9:42:00 PM	10
Rural	Rural_1	Far	12/25/2019	9:50:00 PM	9.9
Rural	Rural_1	Far	12/25/2019	9:58:00 PM	9.9
Rural	Rural_1	Far	12/25/2019	10:06:00 PM	9.8
Rural	Rural_1	Far	12/25/2019	10:14:00 PM	9.8
Rural	Rural_1	Far	12/25/2019	10:22:00 PM	9.6
Rural	Rural_1	Far	12/25/2019	10:30:00 PM	9.5
Rural	Rural_1	Far	12/25/2019	10:38:00 PM	9.4
Rural	Rural_1	Far	12/25/2019	10:46:00 PM	9.2
Rural	Rural_1	Far	12/25/2019	10:54:00 PM	9.2
Rural	Rural_1	Far	12/25/2019	11:02:00 PM	9.1
Rural	Rural_1	Far	12/25/2019	11:10:00 PM	9
Rural	Rural_1	Far	12/25/2019	11:18:00 PM	8.9
Rural	Rural_1	Far	12/25/2019	11:26:00 PM	8.8
Rural	Rural_1	Far	12/25/2019	11:34:00 PM	8.8
Rural	Rural_1	Far	12/25/2019	11:42:00 PM	8.8
Rural	Rural_1	Far	12/25/2019	11:50:00 PM	8.8
Rural	Rural_1	Far	12/25/2019	11:58:00 PM	8.7
Rural	Rural_1	Far	12/25/2019	12:06:00 AM	8.7
Rural	Rural_1	Far	12/25/2019	12:14:00 AM	8.6
Rural	Rural_1	Far	12/25/2019	12:22:00 AM	8.5
Rural	Rural_1	Far	12/25/2019	12:30:00 AM	8.4
Rural	Rural_1	Far	12/25/2019	12:38:00 AM	8.4
Rural	Rural_1	Far	12/25/2019	12:46:00 AM	8.3
Rural	Rural_1	Far	12/25/2019	12:54:00 AM	8.2
Rural	Rural_1	Far	12/25/2019	1:02:00 AM	8.1
Rural	Rural_1	Far	12/25/2019	1:10:00 AM	8.2
Rural	Rural_1	Far	12/25/2019	1:18:00 AM	8
Rural	Rural_1	Far	12/25/2019	1:26:00 AM	7.8
Rural	Rural_1	Far	12/25/2019	1:34:00 AM	7.8
Rural	Rural_1	Far	12/25/2019	1:42:00 AM	7.8
Rural	Rural_1	Far	12/25/2019	1:50:00 AM	7.7
Rural	Rural_1	Far	12/25/2019	1:58:00 AM	7.7
Rural	Rural_1	Far	12/25/2019	2:06:00 AM	7.7
Rural	Rural_1	Far	12/25/2019	2:14:00 AM	8.1
Rural	Rural_1	Far	12/25/2019	2:22:00 AM	8.5
Rural	Rural_1	Far	12/25/2019	2:30:00 AM	8.9
Rural	Rural_1	Far	12/25/2019	2:38:00 AM	9.1
Rural	Rural_1	Far	12/25/2019	2:46:00 AM	9.4
Rural	Rural_1	Far	12/25/2019	2:54:00 AM	9.7
Rural	Rural_1	Far	12/25/2019	3:02:00 AM	9.9
Rural	Rural_1	Far	12/25/2019	3:10:00 AM	10.2
Rural	Rural_1	Far	12/25/2019	3:18:00 AM	10.4
Rural	Rural_1	Far	12/25/2019	3:26:00 AM	10.6
Rural	Rural_1	Far	12/25/2019	3:34:00 AM	10.8
Rural	Rural_1	Far	12/25/2019	3:42:00 AM	10.9
Rural	Rural_1	Far	12/25/2019	3:50:00 AM	11.1
Rural	Rural_1	Far	12/25/2019	3:58:00 AM	11.2
Rural	Rural_1	Far	12/25/2019	4:06:00 AM	11.4
Rural	Rural_1	Far	12/25/2019	4:14:00 AM	11.5
Rural	Rural_1	Far	12/25/2019	4:22:00 AM	11.6
Rural	Rural_1	Far	12/25/2019	4:30:00 AM	11.6
Rural	Rural_1	Far	12/25/2019	4:38:00 AM	11.7
Rural	Rural_1	Far	12/25/2019	4:46:00 AM	11.8
Rural	Rural_1	Far	12/25/2019	4:54:00 AM	11.9
Rural	Rural_1	Far	12/25/2019	5:02:00 AM	12
Rural	Rural_1	Far	12/25/2019	5:10:00 AM	12.1
Rural	Rural_1	Far	12/25/2019	5:18:00 AM	12.2
Rural	Rural_1	Far	12/25/2019	5:26:00 AM	12.3
Rural	Rural_1	Far	12/25/2019	5:34:00 AM	12.4
Rural	Rural_1	Far	12/25/2019	5:42:00 AM	12.4
Rural	Rural_1	Far	12/25/2019	5:50:00 AM	12.4
Rural	Rural_1	Far	12/25/2019	5:58:00 AM	12.4
Rural	Rural_1	Far	12/25/2019	6:06:00 AM	12.4
Rural	Rural_1	Far	12/25/2019	6:14:00 AM	12.5
Rural	Rural_1	Far	12/25/2019	6:22:00 AM	12.5
Rural	Rural_1	Far	12/25/2019	6:30:00 AM	12.4
Rural	Rural_1	Far	12/25/2019	6:38:00 AM	12.5
Rural	Rural_1	Far	12/25/2019	6:46:00 AM	12.6
Rural	Rural_1	Far	12/25/2019	6:54:00 AM	12.7
Rural	Rural_1	Far	12/25/2019	7:02:00 AM	13.1
Rural	Rural_1	Far	12/25/2019	7:10:00 AM	13.2
Rural	Rural_1	Far	12/25/2019	7:18:00 AM	13.8
Rural	Rural_1	Far	12/25/2019	7:26:00 AM	15
Rural	Rural_1	Far	12/25/2019	7:34:00 AM	16.4
Rural	Rural_1	Far	12/25/2019	7:42:00 AM	18.3
Rural	Rural_1	Far	12/25/2019	7:50:00 AM	17.8
Rural	Rural_1	Far	12/25/2019	7:58:00 AM	18
Rural	Rural_1	Far	12/25/2019	8:06:00 AM	18.7
Rural	Rural_1	Far	12/25/2019	8:14:00 AM	19.7
Rural	Rural_1	Far	12/25/2019	8:22:00 AM	19.1
Rural	Rural_1	Far	12/25/2019	8:30:00 AM	19.1
Rural	Rural_1	Far	12/25/2019	8:38:00 AM	19.2
Rural	Rural_1	Far	12/25/2019	8:46:00 AM	19.4
Rural	Rural_1	Far	12/25/2019	8:54:00 AM	19.2
Rural	Rural_1	Far	12/25/2019	9:02:00 AM	19.2
Rural	Rural_1	Far	12/25/2019	9:10:00 AM	19.2
Rural	Rural_1	Far	12/25/2019	9:18:00 AM	19.3
Rural	Rural_1	Far	12/25/2019	9:26:00 AM	20
Rural	Rural_1	Far	12/25/2019	9:34:00 AM	20.4
Rural	Rural_1	Far	12/25/2019	9:42:00 AM	20.3
Rural	Rural_1	Far	12/25/2019	9:50:00 AM	20.3
Rural	Rural_1	Far	12/25/2019	9:58:00 AM	20.5
Rural	Rural_1	Far	12/25/2019	10:06:00 AM	21
Rural	Rural_1	Far	12/25/2019	10:14:00 AM	21
Rural	Rural_1	Far	12/25/2019	10:22:00 AM	21.2
Rural	Rural_1	Far	12/25/2019	10:30:00 AM	21
Rural	Rural_1	Far	12/25/2019	10:38:00 AM	21.1
Rural	Rural_1	Far	12/25/2019	10:46:00 AM	21.3
Rural	Rural_1	Far	12/25/2019	10:54:00 AM	21.7
Rural	Rural_1	Far	12/26/2019	11:02:00 AM	21
Rural	Rural_1	Far	12/26/2019	11:10:00 AM	20.5
Rural	Rural_1	Far	12/26/2019	11:18:00 AM	20.6
Rural	Rural_1	Far	12/26/2019	11:26:00 AM	20.4
Rural	Rural_1	Far	12/26/2019	11:34:00 AM	20.7
Rural	Rural_1	Far	12/26/2019	11:42:00 AM	20.9
Rural	Rural_1	Far	12/26/2019	11:50:00 AM	21.9
Rural	Rural_1	Far	12/26/2019	11:58:00 AM	23.3
Rural	Rural_1	Far	12/26/2019	12:06:00 PM	22.9
Rural	Rural_1	Far	12/26/2019	12:14:00 PM	24.1
Rural	Rural_1	Far	12/26/2019	12:22:00 PM	23.8
Rural	Rural_1	Far	12/26/2019	12:30:00 PM	23.3
Rural	Rural_1	Far	12/26/2019	12:38:00 PM	22.6
Rural	Rural_1	Far	12/26/2019	12:46:00 PM	22.3
Rural	Rural_1	Far	12/26/2019	12:54:00 PM	21.8
Rural	Rural_1	Far	12/26/2019	1:02:00 PM	21.3
Rural	Rural_1	Far	12/26/2019	1:10:00 PM	21.2
Rural	Rural_1	Far	12/26/2019	1:18:00 PM	21.1
Rural	Rural_1	Far	12/26/2019	1:26:00 PM	21
Rural	Rural_1	Far	12/26/2019	1:34:00 PM	20.9
Rural	Rural_1	Far	12/26/2019	1:42:00 PM	20.8
Rural	Rural_1	Far	12/26/2019	1:50:00 PM	20.6
Rural	Rural_1	Far	12/26/2019	1:58:00 PM	20.3
Rural	Rural_1	Far	12/26/2019	2:06:00 PM	20.3
Rural	Rural_1	Far	12/26/2019	2:14:00 PM	20.1
Rural	Rural_1	Far	12/26/2019	2:22:00 PM	20.2
Rural	Rural_1	Far	12/26/2019	2:30:00 PM	20.3
Rural	Rural_1	Far	12/26/2019	2:38:00 PM	20.3
Rural	Rural_1	Far	12/26/2019	2:46:00 PM	20.3
Rural	Rural_1	Far	12/26/2019	2:54:00 PM	20.1
Rural	Rural_1	Far	12/26/2019	3:02:00 PM	19.9
Rural	Rural_1	Far	12/26/2019	3:10:00 PM	19.8
Rural	Rural_1	Far	12/26/2019	3:18:00 PM	19.6
Rural	Rural_1	Far	12/26/2019	3:26:00 PM	19.4
Rural	Rural_1	Far	12/26/2019	3:34:00 PM	19.2
Rural	Rural_1	Far	12/26/2019	3:42:00 PM	19.1
Rural	Rural_1	Far	12/26/2019	3:50:00 PM	19
Rural	Rural_1	Far	12/26/2019	3:58:00 PM	18.7
Rural	Rural_1	Far	12/26/2019	4:06:00 PM	18.5
Rural	Rural_1	Far	12/26/2019	4:14:00 PM	18.4
Rural	Rural_1	Far	12/26/2019	4:22:00 PM	18.2
Rural	Rural_1	Far	12/26/2019	4:30:00 PM	18
Rural	Rural_1	Far	12/26/2019	4:38:00 PM	17.8
Rural	Rural_1	Far	12/26/2019	4:46:00 PM	17.7
Rural	Rural_1	Far	12/26/2019	4:54:00 PM	17.6
Rural	Rural_1	Far	12/26/2019	5:02:00 PM	17.4
Rural	Rural_1	Far	12/26/2019	5:10:00 PM	17.3
Rural	Rural_1	Far	12/26/2019	5:18:00 PM	17.2
Rural	Rural_1	Far	12/26/2019	5:26:00 PM	17.2
Rural	Rural_1	Far	12/26/2019	5:34:00 PM	17.1
Rural	Rural_1	Far	12/26/2019	5:42:00 PM	17.1
Rural	Rural_1	Far	12/26/2019	5:50:00 PM	17.1
Rural	Rural_1	Far	12/26/2019	5:58:00 PM	17
Rural	Rural_1	Far	12/26/2019	6:06:00 PM	17
Rural	Rural_1	Far	12/26/2019	6:14:00 PM	16.9
Rural	Rural_1	Far	12/26/2019	6:22:00 PM	16.8
Rural	Rural_1	Far	12/26/2019	6:30:00 PM	16.8
Rural	Rural_1	Far	12/26/2019	6:38:00 PM	16.8
Rural	Rural_1	Far	12/26/2019	6:46:00 PM	16.7
Rural	Rural_1	Far	12/26/2019	6:54:00 PM	16.7
Rural	Rural_1	Far	12/26/2019	7:02:00 PM	16.6
Rural	Rural_1	Far	12/26/2019	7:10:00 PM	16.6
Rural	Rural_1	Far	12/26/2019	7:18:00 PM	16.6
Rural	Rural_1	Far	12/26/2019	7:26:00 PM	16.6
Rural	Rural_1	Far	12/26/2019	7:34:00 PM	16.6
Rural	Rural_1	Far	12/26/2019	7:42:00 PM	16.6
Rural	Rural_1	Far	12/26/2019	7:50:00 PM	16.6
Rural	Rural_1	Far	12/26/2019	7:58:00 PM	16.6
Rural	Rural_1	Far	12/26/2019	8:06:00 PM	16.6
Rural	Rural_1	Far	12/26/2019	8:14:00 PM	16.5
Rural	Rural_1	Far	12/26/2019	8:22:00 PM	16.5
Rural	Rural_1	Far	12/26/2019	8:30:00 PM	16.5
Rural	Rural_1	Far	12/26/2019	8:38:00 PM	16.5
Rural	Rural_1	Far	12/26/2019	8:46:00 PM	16.5
Rural	Rural_1	Far	12/26/2019	8:54:00 PM	16.5
Rural	Rural_1	Far	12/26/2019	9:02:00 PM	16.5
Rural	Rural_1	Far	12/26/2019	9:10:00 PM	16.5
Rural	Rural_1	Far	12/26/2019	9:18:00 PM	16.5
Rural	Rural_1	Far	12/26/2019	9:26:00 PM	16.5
Rural	Rural_1	Far	12/26/2019	9:34:00 PM	16.4
Rural	Rural_1	Far	12/26/2019	9:42:00 PM	16.4
Rural	Rural_1	Far	12/26/2019	9:50:00 PM	16.3
Rural	Rural_1	Far	12/26/2019	9:58:00 PM	16.2
Rural	Rural_1	Far	12/26/2019	10:06:00 PM	16.1
Rural	Rural_1	Far	12/26/2019	10:14:00 PM	15.9
Rural	Rural_1	Far	12/26/2019	10:22:00 PM	15.7
Rural	Rural_1	Far	12/26/2019	10:30:00 PM	15.6
Rural	Rural_1	Far	12/26/2019	10:38:00 PM	15.6
Rural	Rural_1	Far	12/26/2019	10:46:00 PM	15.6
Rural	Rural_1	Far	12/26/2019	10:54:00 PM	15.5
Rural	Rural_1	Far	12/26/2019	11:02:00 PM	15.5
Rural	Rural_1	Far	12/26/2019	11:10:00 PM	15.5
Rural	Rural_1	Far	12/26/2019	11:18:00 PM	15.5
Rural	Rural_1	Far	12/26/2019	11:26:00 PM	15.5
Rural	Rural_1	Far	12/26/2019	11:34:00 PM	15.5
Rural	Rural_1	Far	12/26/2019	11:42:00 PM	15.4
Rural	Rural_1	Far	12/26/2019	11:50:00 PM	15.2
Rural	Rural_1	Far	12/26/2019	11:58:00 PM	15.1
Rural	Rural_1	Far	12/26/2019	12:06:00 AM	15.1
Rural	Rural_1	Far	12/26/2019	12:14:00 AM	15
Rural	Rural_1	Far	12/26/2019	12:22:00 AM	14.9
Rural	Rural_1	Far	12/26/2019	12:30:00 AM	15
Rural	Rural_1	Far	12/26/2019	12:38:00 AM	15.1
Rural	Rural_1	Far	12/26/2019	12:46:00 AM	15.2
Rural	Rural_1	Far	12/26/2019	12:54:00 AM	15.2
Rural	Rural_1	Far	12/26/2019	1:02:00 AM	15.2
Rural	Rural_1	Far	12/26/2019	1:10:00 AM	15.2
Rural	Rural_1	Far	12/26/2019	1:18:00 AM	15.2
Rural	Rural_1	Far	12/26/2019	1:26:00 AM	15.2
Rural	Rural_1	Far	12/26/2019	1:34:00 AM	15.3
Rural	Rural_1	Far	12/26/2019	1:42:00 AM	15.3
Rural	Rural_1	Far	12/26/2019	1:50:00 AM	15.3
Rural	Rural_1	Far	12/26/2019	1:58:00 AM	15.3
Rural	Rural_1	Far	12/26/2019	2:06:00 AM	15.3
Rural	Rural_1	Far	12/26/2019	2:14:00 AM	15.3
Rural	Rural_1	Far	12/26/2019	2:22:00 AM	15.3
Rural	Rural_1	Far	12/26/2019	2:30:00 AM	15.3
Rural	Rural_1	Far	12/26/2019	2:38:00 AM	15.3
Rural	Rural_1	Far	12/26/2019	2:46:00 AM	15.3
Rural	Rural_1	Far	12/26/2019	2:54:00 AM	15.3
Rural	Rural_1	Far	12/26/2019	3:02:00 AM	15.2
Rural	Rural_1	Far	12/26/2019	3:10:00 AM	15.2
Rural	Rural_1	Far	12/26/2019	3:18:00 AM	15.2
Rural	Rural_1	Far	12/26/2019	3:26:00 AM	15.2
Rural	Rural_1	Far	12/26/2019	3:34:00 AM	15.2
Rural	Rural_1	Far	12/26/2019	3:42:00 AM	15.2
Rural	Rural_1	Far	12/26/2019	3:50:00 AM	15.2
Rural	Rural_1	Far	12/26/2019	3:58:00 AM	15.2
Rural	Rural_1	Far	12/26/2019	4:06:00 AM	15.2
Rural	Rural_1	Far	12/26/2019	4:14:00 AM	15.2
Rural	Rural_1	Far	12/26/2019	4:22:00 AM	15.2
Rural	Rural_1	Far	12/26/2019	4:30:00 AM	15.2
Rural	Rural_1	Far	12/26/2019	4:38:00 AM	15.2
Rural	Rural_1	Far	12/26/2019	4:46:00 AM	15.2
Rural	Rural_1	Far	12/26/2019	4:54:00 AM	15.2
Rural	Rural_1	Far	12/26/2019	5:02:00 AM	15.2
Rural	Rural_1	Far	12/26/2019	5:10:00 AM	15.2
Rural	Rural_1	Far	12/26/2019	5:18:00 AM	15.1
Rural	Rural_1	Far	12/26/2019	5:26:00 AM	15.1
Rural	Rural_1	Far	12/26/2019	5:34:00 AM	15
Rural	Rural_1	Far	12/26/2019	5:42:00 AM	14.9
Rural	Rural_1	Far	12/26/2019	5:50:00 AM	14.9
Rural	Rural_1	Far	12/26/2019	5:58:00 AM	14.9
Rural	Rural_1	Far	12/26/2019	6:06:00 AM	15
Rural	Rural_1	Far	12/26/2019	6:14:00 AM	15.1
Rural	Rural_1	Far	12/26/2019	6:22:00 AM	15.2
Rural	Rural_1	Far	12/26/2019	6:30:00 AM	15.6
Rural	Rural_1	Far	12/26/2019	6:38:00 AM	15.9
Rural	Rural_1	Far	12/26/2019	6:46:00 AM	16.3
Rural	Rural_1	Far	12/26/2019	6:54:00 AM	16.6
Rural	Rural_1	Far	12/26/2019	7:02:00 AM	16.9
Rural	Rural_1	Far	12/26/2019	7:10:00 AM	17.1
Rural	Rural_1	Far	12/26/2019	7:18:00 AM	17.2
Rural	Rural_1	Far	12/26/2019	7:26:00 AM	17.3
Rural	Rural_1	Far	12/26/2019	7:34:00 AM	17.8
Rural	Rural_1	Far	12/26/2019	7:42:00 AM	17.8
Rural	Rural_1	Far	12/26/2019	7:50:00 AM	18
Rural	Rural_1	Far	12/26/2019	7:58:00 AM	18.2
Rural	Rural_1	Far	12/26/2019	8:06:00 AM	18.5
Rural	Rural_1	Far	12/26/2019	8:14:00 AM	18.7
Rural	Rural_1	Far	12/26/2019	8:22:00 AM	18.9
Rural	Rural_1	Far	12/26/2019	8:30:00 AM	18.9
Rural	Rural_1	Far	12/26/2019	8:38:00 AM	18.9
Rural	Rural_1	Far	12/26/2019	8:46:00 AM	19.1
Rural	Rural_1	Far	12/26/2019	8:54:00 AM	19.5
Rural	Rural_1	Far	12/26/2019	9:02:00 AM	20
Rural	Rural_1	Far	12/26/2019	9:10:00 AM	19.8
Rural	Rural_1	Far	12/26/2019	9:18:00 AM	19.9
Rural	Rural_1	Far	12/26/2019	9:26:00 AM	20.3
Rural	Rural_1	Far	12/26/2019	9:34:00 AM	20.4
Rural	Rural_1	Far	12/26/2019	9:42:00 AM	20.8
Rural	Rural_1	Far	12/26/2019	9:50:00 AM	21
Rural	Rural_1	Far	12/26/2019	9:58:00 AM	20.8
Rural	Rural_1	Far	12/26/2019	10:06:00 AM	20.6
Rural	Rural_1	Far	12/26/2019	10:14:00 AM	20.8
Rural	Rural_1	Far	12/26/2019	10:22:00 AM	21
Rural	Rural_1	Far	12/26/2019	10:30:00 AM	21
Rural	Rural_1	Far	12/26/2019	10:38:00 AM	21.1
Rural	Rural_1	Far	12/26/2019	10:46:00 AM	21.1
Rural	Rural_1	Far	12/27/2019	10:54:00 AM	21.9
Rural	Rural_1	Far	12/27/2019	11:02:00 AM	22.7
Rural	Rural_1	Far	12/27/2019	11:10:00 AM	22.1
Rural	Rural_1	Far	12/27/2019	11:18:00 AM	22.7
Rural	Rural_1	Far	12/27/2019	11:26:00 AM	23.2
Rural	Rural_1	Far	12/27/2019	11:34:00 AM	22.9
Rural	Rural_1	Far	12/27/2019	11:42:00 AM	23
Rural	Rural_1	Far	12/27/2019	11:50:00 AM	23.6
Rural	Rural_1	Far	12/27/2019	11:58:00 AM	22.9
Rural	Rural_1	Far	12/27/2019	12:06:00 PM	22.3
Rural	Rural_1	Far	12/27/2019	12:14:00 PM	21.8
Rural	Rural_1	Far	12/27/2019	12:22:00 PM	21.6
Rural	Rural_1	Far	12/27/2019	12:30:00 PM	21.6
Rural	Rural_1	Far	12/27/2019	12:38:00 PM	21.4
Rural	Rural_1	Far	12/27/2019	12:46:00 PM	21.5
Rural	Rural_1	Far	12/27/2019	12:54:00 PM	21.6
Rural	Rural_1	Far	12/27/2019	1:02:00 PM	21.8
Rural	Rural_1	Far	12/27/2019	1:10:00 PM	22.4
Rural	Rural_1	Far	12/27/2019	1:18:00 PM	22.9
Rural	Rural_1	Far	12/27/2019	1:26:00 PM	23
Rural	Rural_1	Far	12/27/2019	1:34:00 PM	22.8
Rural	Rural_1	Far	12/27/2019	1:42:00 PM	22.5
Rural	Rural_1	Far	12/27/2019	1:50:00 PM	22.4
Rural	Rural_1	Far	12/27/2019	1:58:00 PM	22.4
Rural	Rural_1	Far	12/27/2019	2:06:00 PM	22.3
Rural	Rural_1	Far	12/27/2019	2:14:00 PM	22.2
Rural	Rural_1	Far	12/27/2019	2:22:00 PM	22.3
Rural	Rural_1	Far	12/27/2019	2:30:00 PM	22.2
Rural	Rural_1	Far	12/27/2019	2:38:00 PM	22.1
Rural	Rural_1	Far	12/27/2019	2:46:00 PM	21.8
Rural	Rural_1	Far	12/27/2019	2:54:00 PM	21.6
Rural	Rural_1	Far	12/27/2019	3:02:00 PM	21.5
Rural	Rural_1	Far	12/27/2019	3:10:00 PM	21.2
Rural	Rural_1	Far	12/27/2019	3:18:00 PM	21
Rural	Rural_1	Far	12/27/2019	3:26:00 PM	20.8
Rural	Rural_1	Far	12/27/2019	3:34:00 PM	20.6
Rural	Rural_1	Far	12/27/2019	3:42:00 PM	20.3
Rural	Rural_1	Far	12/27/2019	3:50:00 PM	20.2
Rural	Rural_1	Far	12/27/2019	3:58:00 PM	20
Rural	Rural_1	Far	12/27/2019	4:06:00 PM	19.8
Rural	Rural_1	Far	12/27/2019	4:14:00 PM	19.8
Rural	Rural_1	Far	12/27/2019	4:22:00 PM	19.7
Rural	Rural_1	Far	12/27/2019	4:30:00 PM	19.6
Rural	Rural_1	Far	12/27/2019	4:38:00 PM	19.5
Rural	Rural_1	Far	12/27/2019	4:46:00 PM	19.3
Rural	Rural_1	Far	12/27/2019	4:54:00 PM	19.2
Rural	Rural_1	Far	12/27/2019	5:02:00 PM	19.1
Rural	Rural_1	Far	12/27/2019	5:10:00 PM	19
Rural	Rural_1	Far	12/27/2019	5:18:00 PM	18.9
Rural	Rural_1	Far	12/27/2019	5:26:00 PM	18.8
Rural	Rural_1	Far	12/27/2019	5:34:00 PM	18.7
Rural	Rural_1	Far	12/27/2019	5:42:00 PM	18.6
Rural	Rural_1	Far	12/27/2019	5:50:00 PM	18.5
Rural	Rural_1	Far	12/27/2019	5:58:00 PM	18.5
Rural	Rural_1	Far	12/27/2019	6:06:00 PM	18.4
Rural	Rural_1	Far	12/27/2019	6:14:00 PM	18.4
Rural	Rural_1	Far	12/27/2019	6:22:00 PM	18.3
Rural	Rural_1	Far	12/27/2019	6:30:00 PM	18.4
Rural	Rural_1	Far	12/27/2019	6:38:00 PM	18.4
Rural	Rural_1	Far	12/27/2019	6:46:00 PM	18.5
Rural	Rural_1	Far	12/27/2019	6:54:00 PM	18.4
Rural	Rural_1	Far	12/27/2019	7:02:00 PM	18.4
Rural	Rural_1	Far	12/27/2019	7:10:00 PM	18.4
Rural	Rural_1	Far	12/27/2019	7:18:00 PM	18.4
Rural	Rural_1	Far	12/27/2019	7:26:00 PM	18.4
Rural	Rural_1	Far	12/27/2019	7:34:00 PM	18.3
Rural	Rural_1	Far	12/27/2019	7:42:00 PM	18.2
Rural	Rural_1	Far	12/27/2019	7:50:00 PM	18.2
Rural	Rural_1	Far	12/27/2019	7:58:00 PM	18.1
Rural	Rural_1	Far	12/27/2019	8:06:00 PM	18
Rural	Rural_1	Far	12/27/2019	8:14:00 PM	18
Rural	Rural_1	Far	12/27/2019	8:22:00 PM	18
Rural	Rural_1	Far	12/27/2019	8:30:00 PM	17.9
Rural	Rural_1	Far	12/27/2019	8:38:00 PM	17.9
Rural	Rural_1	Far	12/27/2019	8:46:00 PM	17.9
Rural	Rural_1	Far	12/27/2019	8:54:00 PM	17.9
Rural	Rural_1	Far	12/27/2019	9:02:00 PM	17.9
Rural	Rural_1	Far	12/27/2019	9:10:00 PM	17.9
Rural	Rural_1	Far	12/27/2019	9:18:00 PM	17.9
Rural	Rural_1	Far	12/27/2019	9:26:00 PM	17.8
Rural	Rural_1	Far	12/27/2019	9:34:00 PM	17.8
Rural	Rural_1	Far	12/27/2019	9:42:00 PM	17.8
Rural	Rural_1	Far	12/27/2019	9:50:00 PM	17.8
Rural	Rural_1	Far	12/27/2019	9:58:00 PM	17.8
Rural	Rural_1	Far	12/27/2019	10:06:00 PM	17.8
Rural	Rural_1	Far	12/27/2019	10:14:00 PM	17.8
Rural	Rural_1	Far	12/27/2019	10:22:00 PM	17.8
Rural	Rural_1	Far	12/27/2019	10:30:00 PM	17.7
Rural	Rural_1	Far	12/27/2019	10:38:00 PM	17.7
Rural	Rural_1	Far	12/27/2019	10:46:00 PM	17.6
Rural	Rural_1	Far	12/27/2019	10:54:00 PM	17.6
Rural	Rural_1	Far	12/27/2019	11:02:00 PM	17.5
Rural	Rural_1	Far	12/27/2019	11:10:00 PM	17.5
Rural	Rural_1	Far	12/27/2019	11:18:00 PM	17.4
Rural	Rural_1	Far	12/27/2019	11:26:00 PM	17.4
Rural	Rural_1	Far	12/27/2019	11:34:00 PM	17.4
Rural	Rural_1	Far	12/27/2019	11:42:00 PM	17.5
Rural	Rural_1	Far	12/27/2019	11:50:00 PM	17.5
Rural	Rural_1	Far	12/27/2019	11:58:00 PM	17.4
Rural	Rural_1	Far	12/27/2019	12:06:00 AM	17.5
Rural	Rural_1	Far	12/27/2019	12:14:00 AM	17.5
Rural	Rural_1	Far	12/27/2019	12:22:00 AM	17.4
Rural	Rural_1	Far	12/27/2019	12:30:00 AM	17.2
Rural	Rural_1	Far	12/27/2019	12:38:00 AM	17.2
Rural	Rural_1	Far	12/27/2019	12:46:00 AM	17.1
Rural	Rural_1	Far	12/27/2019	12:54:00 AM	17.1
Rural	Rural_1	Far	12/27/2019	1:02:00 AM	17.2
Rural	Rural_1	Far	12/27/2019	1:10:00 AM	17.2
Rural	Rural_1	Far	12/27/2019	1:18:00 AM	17.2
Rural	Rural_1	Far	12/27/2019	1:26:00 AM	17.3
Rural	Rural_1	Far	12/27/2019	1:34:00 AM	17.4
Rural	Rural_1	Far	12/27/2019	1:42:00 AM	17.4
Rural	Rural_1	Far	12/27/2019	1:50:00 AM	17.5
Rural	Rural_1	Far	12/27/2019	1:58:00 AM	17.5
Rural	Rural_1	Far	12/27/2019	2:06:00 AM	17.5
Rural	Rural_1	Far	12/27/2019	2:14:00 AM	17.5
Rural	Rural_1	Far	12/27/2019	2:22:00 AM	17.5
Rural	Rural_1	Far	12/27/2019	2:30:00 AM	17.5
Rural	Rural_1	Far	12/27/2019	2:38:00 AM	17.5
Rural	Rural_1	Far	12/27/2019	2:46:00 AM	17.5
Rural	Rural_1	Far	12/27/2019	2:54:00 AM	17.5
Rural	Rural_1	Far	12/27/2019	3:02:00 AM	17.5
Rural	Rural_1	Far	12/27/2019	3:10:00 AM	17.5
Rural	Rural_1	Far	12/27/2019	3:18:00 AM	17.5
Rural	Rural_1	Far	12/27/2019	3:26:00 AM	17.4
Rural	Rural_1	Far	12/27/2019	3:34:00 AM	17.4
Rural	Rural_1	Far	12/27/2019	3:42:00 AM	17.4
Rural	Rural_1	Far	12/27/2019	3:50:00 AM	17.3
Rural	Rural_1	Far	12/27/2019	3:58:00 AM	17.2
Rural	Rural_1	Far	12/27/2019	4:06:00 AM	17.2
Rural	Rural_1	Far	12/27/2019	4:14:00 AM	17.1
Rural	Rural_1	Far	12/27/2019	4:22:00 AM	17.1
Rural	Rural_1	Far	12/27/2019	4:30:00 AM	17.1
Rural	Rural_1	Far	12/27/2019	4:38:00 AM	17.2
Rural	Rural_1	Far	12/27/2019	4:46:00 AM	17.2
Rural	Rural_1	Far	12/27/2019	4:54:00 AM	17.2
Rural	Rural_1	Far	12/27/2019	5:02:00 AM	17.2
Rural	Rural_1	Far	12/27/2019	5:10:00 AM	17.2
Rural	Rural_1	Far	12/27/2019	5:18:00 AM	17.2
Rural	Rural_1	Far	12/27/2019	5:26:00 AM	17.2
Rural	Rural_1	Far	12/27/2019	5:34:00 AM	17.2
Rural	Rural_1	Far	12/27/2019	5:42:00 AM	17.2
Rural	Rural_1	Far	12/27/2019	5:50:00 AM	17.2
Rural	Rural_1	Far	12/27/2019	5:58:00 AM	17.2
Rural	Rural_1	Far	12/27/2019	6:06:00 AM	17.2
Rural	Rural_1	Far	12/27/2019	6:14:00 AM	17.2
Rural	Rural_1	Far	12/27/2019	6:22:00 AM	17.3
Rural	Rural_1	Far	12/27/2019	6:30:00 AM	17.4
Rural	Rural_1	Far	12/27/2019	6:38:00 AM	17.4
Rural	Rural_1	Far	12/27/2019	6:46:00 AM	17.5
Rural	Rural_1	Far	12/27/2019	6:54:00 AM	17.5
Rural	Rural_1	Far	12/27/2019	7:02:00 AM	17.6
Rural	Rural_1	Far	12/27/2019	7:10:00 AM	17.7
Rural	Rural_1	Far	12/27/2019	7:18:00 AM	18
Rural	Rural_1	Far	12/27/2019	7:26:00 AM	18.3
Rural	Rural_1	Far	12/27/2019	7:34:00 AM	18.6
Rural	Rural_1	Far	12/27/2019	7:42:00 AM	19.1
Rural	Rural_1	Far	12/27/2019	7:50:00 AM	19.5
Rural	Rural_1	Far	12/27/2019	7:58:00 AM	19.7
Rural	Rural_1	Far	12/27/2019	8:06:00 AM	20.1
Rural	Rural_1	Far	12/27/2019	8:14:00 AM	20.4
Rural	Rural_1	Far	12/27/2019	8:22:00 AM	21
Rural	Rural_1	Far	12/27/2019	8:30:00 AM	21.2
Rural	Rural_1	Far	12/27/2019	8:38:00 AM	21.2
Rural	Rural_1	Far	12/27/2019	8:46:00 AM	21.6
Rural	Rural_1	Far	12/27/2019	8:54:00 AM	21
Rural	Rural_1	Far	12/27/2019	9:02:00 AM	21.7
Rural	Rural_1	Far	12/27/2019	9:10:00 AM	22.6
Rural	Rural_1	Far	12/27/2019	9:18:00 AM	23.5
Rural	Rural_1	Far	12/27/2019	9:26:00 AM	22.5
Rural	Rural_1	Far	12/27/2019	9:34:00 AM	22.3
Rural	Rural_1	Far	12/27/2019	9:42:00 AM	22.4
Rural	Rural_1	Far	12/27/2019	9:50:00 AM	22.7
Rural	Rural_1	Far	12/27/2019	9:58:00 AM	22.8
Rural	Rural_1	Far	12/27/2019	10:06:00 AM	23.2
Rural	Rural_1	Far	12/27/2019	10:14:00 AM	23.3
Rural	Rural_1	Far	12/27/2019	10:22:00 AM	23.5
Rural	Rural_1	Far	12/27/2019	10:30:00 AM	23.9
Rural	Rural_1	Far	12/28/2019	10:38:00 AM	24.2
Rural	Rural_1	Far	12/28/2019	10:46:00 AM	24.2
Rural	Rural_1	Far	12/28/2019	10:54:00 AM	24.2
Rural	Rural_1	Far	12/28/2019	11:02:00 AM	23.9
Rural	Rural_1	Far	12/28/2019	11:10:00 AM	24
Rural	Rural_1	Far	12/28/2019	11:18:00 AM	23.9
Rural	Rural_1	Far	12/28/2019	11:26:00 AM	24.1
Rural	Rural_1	Far	12/28/2019	11:34:00 AM	24.1
Rural	Rural_1	Far	12/28/2019	11:42:00 AM	23.9
Rural	Rural_1	Far	12/28/2019	11:50:00 AM	23.7
Rural	Rural_1	Far	12/28/2019	11:58:00 AM	23.6
Rural	Rural_1	Far	12/28/2019	12:06:00 PM	23.5
Rural	Rural_1	Far	12/28/2019	12:14:00 PM	23.3
Rural	Rural_1	Far	12/28/2019	12:22:00 PM	23.7
Rural	Rural_1	Far	12/28/2019	12:30:00 PM	24.2
Rural	Rural_1	Far	12/28/2019	12:38:00 PM	24.2
Rural	Rural_1	Far	12/28/2019	12:46:00 PM	23.9
Rural	Rural_1	Far	12/28/2019	12:54:00 PM	23.8
Rural	Rural_1	Far	12/28/2019	1:02:00 PM	24.7
Rural	Rural_1	Far	12/28/2019	1:10:00 PM	25.1
Rural	Rural_1	Far	12/28/2019	1:18:00 PM	24.7
Rural	Rural_1	Far	12/28/2019	1:26:00 PM	24.7
Rural	Rural_1	Far	12/28/2019	1:34:00 PM	24.2
Rural	Rural_1	Far	12/28/2019	1:42:00 PM	23.9
Rural	Rural_1	Far	12/28/2019	1:50:00 PM	23.6
Rural	Rural_1	Far	12/28/2019	1:58:00 PM	23.2
Rural	Rural_1	Far	12/28/2019	2:06:00 PM	22.9
Rural	Rural_1	Far	12/28/2019	2:14:00 PM	22.7
Rural	Rural_1	Far	12/28/2019	2:22:00 PM	22.4
Rural	Rural_1	Far	12/28/2019	2:30:00 PM	22.3
Rural	Rural_1	Far	12/28/2019	2:38:00 PM	22
Rural	Rural_1	Far	12/28/2019	2:46:00 PM	21.8
Rural	Rural_1	Far	12/28/2019	2:54:00 PM	21.8
Rural	Rural_1	Far	12/28/2019	3:02:00 PM	21.7
Rural	Rural_1	Far	12/28/2019	3:10:00 PM	21.6
Rural	Rural_1	Far	12/28/2019	3:18:00 PM	21.4
Rural	Rural_1	Far	12/28/2019	3:26:00 PM	21.2
Rural	Rural_1	Far	12/28/2019	3:34:00 PM	21
Rural	Rural_1	Far	12/28/2019	3:42:00 PM	21
Rural	Rural_1	Far	12/28/2019	3:50:00 PM	20.8
Rural	Rural_1	Far	12/28/2019	3:58:00 PM	20.7
Rural	Rural_1	Far	12/28/2019	4:06:00 PM	20.6
Rural	Rural_1	Far	12/28/2019	4:14:00 PM	20.5
Rural	Rural_1	Far	12/28/2019	4:22:00 PM	20.3
Rural	Rural_1	Far	12/28/2019	4:30:00 PM	20.3
Rural	Rural_1	Far	12/28/2019	4:38:00 PM	20.3
Rural	Rural_1	Far	12/28/2019	4:46:00 PM	20.2
Rural	Rural_1	Far	12/28/2019	4:54:00 PM	20.1
Rural	Rural_1	Far	12/28/2019	5:02:00 PM	20.1
Rural	Rural_1	Far	12/28/2019	5:10:00 PM	20.1
Rural	Rural_1	Far	12/28/2019	5:18:00 PM	20
Rural	Rural_1	Far	12/28/2019	5:26:00 PM	20
Rural	Rural_1	Far	12/28/2019	5:34:00 PM	20
Rural	Rural_1	Far	12/28/2019	5:42:00 PM	19.9
Rural	Rural_1	Far	12/28/2019	5:50:00 PM	19.9
Rural	Rural_1	Far	12/28/2019	5:58:00 PM	19.8
Rural	Rural_1	Far	12/28/2019	6:06:00 PM	19.8
Rural	Rural_1	Far	12/28/2019	6:14:00 PM	19.7
Rural	Rural_1	Far	12/28/2019	6:22:00 PM	19.6
Rural	Rural_1	Far	12/28/2019	6:30:00 PM	19.4
Rural	Rural_1	Far	12/28/2019	6:38:00 PM	19.3
Rural	Rural_1	Far	12/28/2019	6:46:00 PM	19.2
Rural	Rural_1	Far	12/28/2019	6:54:00 PM	19.1
Rural	Rural_1	Far	12/28/2019	7:02:00 PM	19.1
Rural	Rural_1	Far	12/28/2019	7:10:00 PM	19.1
Rural	Rural_1	Far	12/28/2019	7:18:00 PM	19.1
Rural	Rural_1	Far	12/28/2019	7:26:00 PM	18.9
Rural	Rural_1	Far	12/28/2019	7:34:00 PM	18.8
Rural	Rural_1	Far	12/28/2019	7:42:00 PM	18.8
Rural	Rural_1	Far	12/28/2019	7:50:00 PM	18.8
Rural	Rural_1	Far	12/28/2019	7:58:00 PM	18.7
Rural	Rural_1	Far	12/28/2019	8:06:00 PM	18.7
Rural	Rural_1	Far	12/28/2019	8:14:00 PM	18.6
Rural	Rural_1	Far	12/28/2019	8:22:00 PM	18.6
Rural	Rural_1	Far	12/28/2019	8:30:00 PM	18.6
Rural	Rural_1	Far	12/28/2019	8:38:00 PM	18.6
Rural	Rural_1	Far	12/28/2019	8:46:00 PM	18.5
Rural	Rural_1	Far	12/28/2019	8:54:00 PM	18.5
Rural	Rural_1	Far	12/28/2019	9:02:00 PM	18.5
Rural	Rural_1	Far	12/28/2019	9:10:00 PM	18.5
Rural	Rural_1	Far	12/28/2019	9:18:00 PM	18.5
Rural	Rural_1	Far	12/28/2019	9:26:00 PM	18.5
Rural	Rural_1	Far	12/28/2019	9:34:00 PM	18.5
Rural	Rural_1	Far	12/28/2019	9:42:00 PM	18.5
Rural	Rural_1	Far	12/28/2019	9:50:00 PM	18.5
Rural	Rural_1	Far	12/28/2019	9:58:00 PM	18.5
Rural	Rural_1	Far	12/28/2019	10:06:00 PM	18.5
Rural	Rural_1	Far	12/28/2019	10:14:00 PM	18.5
Rural	Rural_1	Far	12/28/2019	10:22:00 PM	18.5
Rural	Rural_1	Far	12/28/2019	10:30:00 PM	18.5
Rural	Rural_1	Far	12/28/2019	10:38:00 PM	18.5
Rural	Rural_1	Far	12/28/2019	10:46:00 PM	18.5
Rural	Rural_1	Far	12/28/2019	10:54:00 PM	18.5
Rural	Rural_1	Far	12/28/2019	11:02:00 PM	18.5
Rural	Rural_1	Far	12/28/2019	11:10:00 PM	18.5
Rural	Rural_1	Far	12/28/2019	11:18:00 PM	18.5
Rural	Rural_1	Far	12/28/2019	11:26:00 PM	18.5
Rural	Rural_1	Far	12/28/2019	11:34:00 PM	18.5
Rural	Rural_1	Far	12/28/2019	11:42:00 PM	18.5
Rural	Rural_1	Far	12/28/2019	11:50:00 PM	18.4
Rural	Rural_1	Far	12/28/2019	11:58:00 PM	18.4
Rural	Rural_1	Far	12/28/2019	12:06:00 AM	18.4
Rural	Rural_1	Far	12/28/2019	12:14:00 AM	18.4
Rural	Rural_1	Far	12/28/2019	12:22:00 AM	18.4
Rural	Rural_1	Far	12/28/2019	12:30:00 AM	18.4
Rural	Rural_1	Far	12/28/2019	12:38:00 AM	18.4
Rural	Rural_1	Far	12/28/2019	12:46:00 AM	18.4
Rural	Rural_1	Far	12/28/2019	12:54:00 AM	18.4
Rural	Rural_1	Far	12/28/2019	1:02:00 AM	18.4
Rural	Rural_1	Far	12/28/2019	1:10:00 AM	18.4
Rural	Rural_1	Far	12/28/2019	1:18:00 AM	18.4
Rural	Rural_1	Far	12/28/2019	1:26:00 AM	18.4
Rural	Rural_1	Far	12/28/2019	1:34:00 AM	18.4
Rural	Rural_1	Far	12/28/2019	1:42:00 AM	18.4
Rural	Rural_1	Far	12/28/2019	1:50:00 AM	18.4
Rural	Rural_1	Far	12/28/2019	1:58:00 AM	18.4
Rural	Rural_1	Far	12/28/2019	2:06:00 AM	18.4
Rural	Rural_1	Far	12/28/2019	2:14:00 AM	18.4
Rural	Rural_1	Far	12/28/2019	2:22:00 AM	18.4
Rural	Rural_1	Far	12/28/2019	2:30:00 AM	18.4
Rural	Rural_1	Far	12/28/2019	2:38:00 AM	18.4
Rural	Rural_1	Far	12/28/2019	2:46:00 AM	18.5
Rural	Rural_1	Far	12/28/2019	2:54:00 AM	18.5
Rural	Rural_1	Far	12/28/2019	3:02:00 AM	18.5
Rural	Rural_1	Far	12/28/2019	3:10:00 AM	18.5
Rural	Rural_1	Far	12/28/2019	3:18:00 AM	18.5
Rural	Rural_1	Far	12/28/2019	3:26:00 AM	18.5
Rural	Rural_1	Far	12/28/2019	3:34:00 AM	18.6
Rural	Rural_1	Far	12/28/2019	3:42:00 AM	18.6
Rural	Rural_1	Far	12/28/2019	3:50:00 AM	18.6
Rural	Rural_1	Far	12/28/2019	3:58:00 AM	18.6
Rural	Rural_1	Far	12/28/2019	4:06:00 AM	18.6
Rural	Rural_1	Far	12/28/2019	4:14:00 AM	18.6
Rural	Rural_1	Far	12/28/2019	4:22:00 AM	18.6
Rural	Rural_1	Far	12/28/2019	4:30:00 AM	18.6
Rural	Rural_1	Far	12/28/2019	4:38:00 AM	18.5
Rural	Rural_1	Far	12/28/2019	4:46:00 AM	18.5
Rural	Rural_1	Far	12/28/2019	4:54:00 AM	18.5
Rural	Rural_1	Far	12/28/2019	5:02:00 AM	18.5
Rural	Rural_1	Far	12/28/2019	5:10:00 AM	18.5
Rural	Rural_1	Far	12/28/2019	5:18:00 AM	18.5
Rural	Rural_1	Far	12/28/2019	5:26:00 AM	18.5
Rural	Rural_1	Far	12/28/2019	5:34:00 AM	18.5
Rural	Rural_1	Far	12/28/2019	5:42:00 AM	18.5
Rural	Rural_1	Far	12/28/2019	5:50:00 AM	18.5
Rural	Rural_1	Far	12/28/2019	5:58:00 AM	18.5
Rural	Rural_1	Far	12/28/2019	6:06:00 AM	18.5
Rural	Rural_1	Far	12/28/2019	6:14:00 AM	18.6
Rural	Rural_1	Far	12/28/2019	6:22:00 AM	18.6
Rural	Rural_1	Far	12/28/2019	6:30:00 AM	18.7
Rural	Rural_1	Far	12/28/2019	6:38:00 AM	18.8
Rural	Rural_1	Far	12/28/2019	6:46:00 AM	18.9
Rural	Rural_1	Far	12/28/2019	6:54:00 AM	19
Rural	Rural_1	Far	12/28/2019	7:02:00 AM	19.1
Rural	Rural_1	Far	12/28/2019	7:10:00 AM	19.2
Rural	Rural_1	Far	12/28/2019	7:18:00 AM	19.3
Rural	Rural_1	Far	12/28/2019	7:26:00 AM	19.4
Rural	Rural_1	Far	12/28/2019	7:34:00 AM	19.5
Rural	Rural_1	Far	12/28/2019	7:42:00 AM	19.6
Rural	Rural_1	Far	12/28/2019	7:50:00 AM	19.7
Rural	Rural_1	Far	12/28/2019	7:58:00 AM	19.7
Rural	Rural_1	Far	12/28/2019	8:06:00 AM	19.8
Rural	Rural_1	Far	12/28/2019	8:14:00 AM	19.9
Rural	Rural_1	Far	12/28/2019	8:22:00 AM	19.9
Rural	Rural_1	Far	12/28/2019	8:30:00 AM	20.1
Rural	Rural_1	Far	12/28/2019	8:38:00 AM	20.3
Rural	Rural_1	Far	12/28/2019	8:46:00 AM	20.3
Rural	Rural_1	Far	12/28/2019	8:54:00 AM	20.5
Rural	Rural_1	Far	12/28/2019	9:02:00 AM	20.6
Rural	Rural_1	Far	12/28/2019	9:10:00 AM	20.7
Rural	Rural_1	Far	12/28/2019	9:18:00 AM	20.7
Rural	Rural_1	Far	12/28/2019	9:26:00 AM	20.8
Rural	Rural_1	Far	12/28/2019	9:34:00 AM	20.9
Rural	Rural_1	Far	12/28/2019	9:42:00 AM	21
Rural	Rural_1	Far	12/28/2019	9:50:00 AM	21.2
Rural	Rural_1	Far	12/28/2019	9:58:00 AM	21.5
Rural	Rural_1	Far	12/28/2019	10:06:00 AM	21.3
Rural	Rural_1	Far	12/28/2019	10:14:00 AM	21.3
Rural	Rural_1	Far	12/28/2019	10:22:00 AM	21.5
Rural	Rural_1	Far	12/29/2019	10:30:00 AM	21.4
Rural	Rural_1	Far	12/29/2019	10:38:00 AM	21.1
Rural	Rural_1	Far	12/29/2019	10:46:00 AM	21.3
Rural	Rural_1	Far	12/29/2019	10:54:00 AM	21.7
Rural	Rural_1	Far	12/29/2019	11:02:00 AM	22.3
Rural	Rural_1	Far	12/29/2019	11:10:00 AM	22.4
Rural	Rural_1	Far	12/29/2019	11:18:00 AM	22.1
Rural	Rural_1	Far	12/29/2019	11:26:00 AM	22.1
Rural	Rural_1	Far	12/29/2019	11:34:00 AM	22.8
Rural	Rural_1	Far	12/29/2019	11:42:00 AM	22.8
Rural	Rural_1	Far	12/29/2019	11:50:00 AM	22.9
Rural	Rural_1	Far	12/29/2019	11:58:00 AM	23.4
Rural	Rural_1	Far	12/29/2019	12:06:00 PM	23
Rural	Rural_1	Far	12/29/2019	12:14:00 PM	23
Rural	Rural_1	Far	12/29/2019	12:22:00 PM	23.1
Rural	Rural_1	Far	12/29/2019	12:30:00 PM	23.7
Rural	Rural_1	Far	12/29/2019	12:38:00 PM	23.8
Rural	Rural_1	Far	12/29/2019	12:46:00 PM	23.6
Rural	Rural_1	Far	12/29/2019	12:54:00 PM	23.3
Rural	Rural_1	Far	12/29/2019	1:02:00 PM	23.4
Rural	Rural_1	Far	12/29/2019	1:10:00 PM	23.8
Rural	Rural_1	Far	12/29/2019	1:18:00 PM	23.8
Rural	Rural_1	Far	12/29/2019	1:26:00 PM	24.2
Rural	Rural_1	Far	12/29/2019	1:34:00 PM	23.8
Rural	Rural_1	Far	12/29/2019	1:42:00 PM	23.6
Rural	Rural_1	Far	12/29/2019	1:50:00 PM	23.8
Rural	Rural_1	Far	12/29/2019	1:58:00 PM	23.6
Rural	Rural_1	Far	12/29/2019	2:06:00 PM	23.3
Rural	Rural_1	Far	12/29/2019	2:14:00 PM	23
Rural	Rural_1	Far	12/29/2019	2:22:00 PM	22.9
Rural	Rural_1	Far	12/29/2019	2:30:00 PM	22.8
Rural	Rural_1	Far	12/29/2019	2:38:00 PM	22.9
Rural	Rural_1	Far	12/29/2019	2:46:00 PM	22.8
Rural	Rural_1	Far	12/29/2019	2:54:00 PM	22.6
Rural	Rural_1	Far	12/29/2019	3:02:00 PM	22.3
Rural	Rural_1	Far	12/29/2019	3:10:00 PM	22.3
Rural	Rural_1	Far	12/29/2019	3:18:00 PM	22.1
Rural	Rural_1	Far	12/29/2019	3:26:00 PM	21.9
Rural	Rural_1	Far	12/29/2019	3:34:00 PM	21.7
Rural	Rural_1	Far	12/29/2019	3:42:00 PM	21.6
Rural	Rural_1	Far	12/29/2019	3:50:00 PM	21.4
Rural	Rural_1	Far	12/29/2019	3:58:00 PM	21.3
Rural	Rural_1	Far	12/29/2019	4:06:00 PM	21
Rural	Rural_1	Far	12/29/2019	4:14:00 PM	20.8
Rural	Rural_1	Far	12/29/2019	4:22:00 PM	20.8
Rural	Rural_1	Far	12/29/2019	4:30:00 PM	20.9
Rural	Rural_1	Far	12/29/2019	4:38:00 PM	20.9
Rural	Rural_1	Far	12/29/2019	4:46:00 PM	21
Rural	Rural_1	Far	12/29/2019	4:54:00 PM	21
Rural	Rural_1	Far	12/29/2019	5:02:00 PM	21
Rural	Rural_1	Far	12/29/2019	5:10:00 PM	20.8
Rural	Rural_1	Far	12/29/2019	5:18:00 PM	20.7
Rural	Rural_1	Far	12/29/2019	5:26:00 PM	20.6
Rural	Rural_1	Far	12/29/2019	5:34:00 PM	20.6
Rural	Rural_1	Far	12/29/2019	5:42:00 PM	20.6
Rural	Rural_1	Far	12/29/2019	5:50:00 PM	20.6
Rural	Rural_1	Far	12/29/2019	5:58:00 PM	20.6
Rural	Rural_1	Far	12/29/2019	6:06:00 PM	20.6
Rural	Rural_1	Far	12/29/2019	6:14:00 PM	20.6
Rural	Rural_1	Far	12/29/2019	6:22:00 PM	20.7
Rural	Rural_1	Far	12/29/2019	6:30:00 PM	20.7
Rural	Rural_1	Far	12/29/2019	6:38:00 PM	20.8
Rural	Rural_1	Far	12/29/2019	6:46:00 PM	20.8
Rural	Rural_1	Far	12/29/2019	6:54:00 PM	20.8
Rural	Rural_1	Far	12/29/2019	7:02:00 PM	20.8
Rural	Rural_1	Far	12/29/2019	7:10:00 PM	20.9
Rural	Rural_1	Far	12/29/2019	7:18:00 PM	20.9
Rural	Rural_1	Far	12/29/2019	7:26:00 PM	20.9
Rural	Rural_1	Far	12/29/2019	7:34:00 PM	20.8
Rural	Rural_1	Far	12/29/2019	7:42:00 PM	20.7
Rural	Rural_1	Far	12/29/2019	7:50:00 PM	20.6
Rural	Rural_1	Far	12/29/2019	7:58:00 PM	20.5
Rural	Rural_1	Far	12/29/2019	8:06:00 PM	20.5
Rural	Rural_1	Far	12/29/2019	8:14:00 PM	20.5
Rural	Rural_1	Far	12/29/2019	8:22:00 PM	20.3
Rural	Rural_1	Far	12/29/2019	8:30:00 PM	20.2
Rural	Rural_1	Far	12/29/2019	8:38:00 PM	20.1
Rural	Rural_1	Far	12/29/2019	8:46:00 PM	20.2
Rural	Rural_1	Far	12/29/2019	8:54:00 PM	20.2
Rural	Rural_1	Far	12/29/2019	9:02:00 PM	20.1
Rural	Rural_1	Far	12/29/2019	9:10:00 PM	20.1
Rural	Rural_1	Far	12/29/2019	9:18:00 PM	20.2
Rural	Rural_1	Far	12/29/2019	9:26:00 PM	20.2
Rural	Rural_1	Far	12/29/2019	9:34:00 PM	20.3
Rural	Rural_1	Far	12/29/2019	9:42:00 PM	20.3
Rural	Rural_1	Far	12/29/2019	9:50:00 PM	20.3
Rural	Rural_1	Far	12/29/2019	9:58:00 PM	20.4
Rural	Rural_1	Far	12/29/2019	10:06:00 PM	20.5
Rural	Rural_1	Far	12/29/2019	10:14:00 PM	20.6
Rural	Rural_1	Far	12/29/2019	10:22:00 PM	20.7
Rural	Rural_1	Far	12/29/2019	10:30:00 PM	20.7
Rural	Rural_1	Far	12/29/2019	10:38:00 PM	20.7
Rural	Rural_1	Far	12/29/2019	10:46:00 PM	20.7
Rural	Rural_1	Far	12/29/2019	10:54:00 PM	20.6
Rural	Rural_1	Far	12/29/2019	11:02:00 PM	20.7
Rural	Rural_1	Far	12/29/2019	11:10:00 PM	20.6
Rural	Rural_1	Far	12/29/2019	11:18:00 PM	20.7
Rural	Rural_1	Far	12/29/2019	11:26:00 PM	20.6
Rural	Rural_1	Far	12/29/2019	11:34:00 PM	20.6
Rural	Rural_1	Far	12/29/2019	11:42:00 PM	20.5
Rural	Rural_1	Far	12/29/2019	11:50:00 PM	20.5
Rural	Rural_1	Far	12/29/2019	11:58:00 PM	20.4
Rural	Rural_1	Far	12/29/2019	12:06:00 AM	20.4
Rural	Rural_1	Far	12/29/2019	12:14:00 AM	20.4
Rural	Rural_1	Far	12/29/2019	12:22:00 AM	20.4
Rural	Rural_1	Far	12/29/2019	12:30:00 AM	20.4
Rural	Rural_1	Far	12/29/2019	12:38:00 AM	20.3
Rural	Rural_1	Far	12/29/2019	12:46:00 AM	20.3
Rural	Rural_1	Far	12/29/2019	12:54:00 AM	20.4
Rural	Rural_1	Far	12/29/2019	1:02:00 AM	20.4
Rural	Rural_1	Far	12/29/2019	1:10:00 AM	20.4
Rural	Rural_1	Far	12/29/2019	1:18:00 AM	20.3
Rural	Rural_1	Far	12/29/2019	1:26:00 AM	20.3
Rural	Rural_1	Far	12/29/2019	1:34:00 AM	20.3
Rural	Rural_1	Far	12/29/2019	1:42:00 AM	20.3
Rural	Rural_1	Far	12/29/2019	1:50:00 AM	20.2
Rural	Rural_1	Far	12/29/2019	1:58:00 AM	20.2
Rural	Rural_1	Far	12/29/2019	2:06:00 AM	20.2
Rural	Rural_1	Far	12/29/2019	2:14:00 AM	20.2
Rural	Rural_1	Far	12/29/2019	2:22:00 AM	20.2
Rural	Rural_1	Far	12/29/2019	2:30:00 AM	20.1
Rural	Rural_1	Far	12/29/2019	2:38:00 AM	20
Rural	Rural_1	Far	12/29/2019	2:46:00 AM	19.9
Rural	Rural_1	Far	12/29/2019	2:54:00 AM	19.8
Rural	Rural_1	Far	12/29/2019	3:02:00 AM	19.7
Rural	Rural_1	Far	12/29/2019	3:10:00 AM	19.6
Rural	Rural_1	Far	12/29/2019	3:18:00 AM	19.5
Rural	Rural_1	Far	12/29/2019	3:26:00 AM	19.6
Rural	Rural_1	Far	12/29/2019	3:34:00 AM	19.5
Rural	Rural_1	Far	12/29/2019	3:42:00 AM	19.7
Rural	Rural_1	Far	12/29/2019	3:50:00 AM	19.7
Rural	Rural_1	Far	12/29/2019	3:58:00 AM	19.8
Rural	Rural_1	Far	12/29/2019	4:06:00 AM	19.9
Rural	Rural_1	Far	12/29/2019	4:14:00 AM	19.9
Rural	Rural_1	Far	12/29/2019	4:22:00 AM	20
Rural	Rural_1	Far	12/29/2019	4:30:00 AM	19.9
Rural	Rural_1	Far	12/29/2019	4:38:00 AM	19.9
Rural	Rural_1	Far	12/29/2019	4:46:00 AM	19.9
Rural	Rural_1	Far	12/29/2019	4:54:00 AM	19.9
Rural	Rural_1	Far	12/29/2019	5:02:00 AM	19.9
Rural	Rural_1	Far	12/29/2019	5:10:00 AM	20
Rural	Rural_1	Far	12/29/2019	5:18:00 AM	20
Rural	Rural_1	Far	12/29/2019	5:26:00 AM	20.1
Rural	Rural_1	Far	12/29/2019	5:34:00 AM	20.1
Rural	Rural_1	Far	12/29/2019	5:42:00 AM	20.2
Rural	Rural_1	Far	12/29/2019	5:50:00 AM	20.3
Rural	Rural_1	Far	12/29/2019	5:58:00 AM	20.3
Rural	Rural_1	Far	12/29/2019	6:06:00 AM	20.4
Rural	Rural_1	Far	12/29/2019	6:14:00 AM	20.5
Rural	Rural_1	Far	12/29/2019	6:22:00 AM	20.7
Rural	Rural_1	Far	12/29/2019	6:30:00 AM	21.1
Rural	Rural_1	Far	12/29/2019	6:38:00 AM	21.2
Rural	Rural_1	Far	12/29/2019	6:46:00 AM	21.7
Rural	Rural_1	Far	12/29/2019	6:54:00 AM	21.8
Rural	Rural_1	Far	12/29/2019	7:02:00 AM	21.8
Rural	Rural_1	Far	12/29/2019	7:10:00 AM	22.2
Rural	Rural_1	Far	12/29/2019	7:18:00 AM	22.1
Rural	Rural_1	Far	12/29/2019	7:26:00 AM	22.5
Rural	Rural_1	Far	12/29/2019	7:34:00 AM	24.2
Rural	Rural_1	Far	12/29/2019	7:42:00 AM	24.5
Rural	Rural_1	Far	12/29/2019	7:50:00 AM	25
Rural	Rural_1	Far	12/29/2019	7:58:00 AM	25
Rural	Rural_1	Far	12/29/2019	8:06:00 AM	25
Rural	Rural_1	Far	12/29/2019	8:14:00 AM	24.9
Rural	Rural_1	Far	12/29/2019	8:22:00 AM	24.6
Rural	Rural_1	Far	12/29/2019	8:30:00 AM	24.3
Rural	Rural_1	Far	12/29/2019	8:38:00 AM	24.6
Rural	Rural_1	Far	12/29/2019	8:46:00 AM	25.1
Rural	Rural_1	Far	12/29/2019	8:54:00 AM	25.2
Rural	Rural_1	Far	12/29/2019	9:02:00 AM	25
Rural	Rural_1	Far	12/29/2019	9:10:00 AM	24.7
Rural	Rural_1	Far	12/29/2019	9:18:00 AM	25.3
Rural	Rural_1	Far	12/29/2019	9:26:00 AM	25.7
Rural	Rural_1	Far	12/29/2019	9:34:00 AM	25.5
Rural	Rural_1	Far	12/29/2019	9:42:00 AM	25.7
Rural	Rural_1	Far	12/29/2019	9:50:00 AM	26.1
Rural	Rural_1	Far	12/29/2019	9:58:00 AM	25.9
Rural	Rural_1	Far	12/29/2019	10:06:00 AM	25.5
Rural	Rural_1	Far	12/30/2019	10:14:00 AM	25.4
Rural	Rural_1	Far	12/30/2019	10:22:00 AM	25.6
Rural	Rural_1	Far	12/30/2019	10:30:00 AM	25.7
Rural	Rural_1	Far	12/30/2019	10:38:00 AM	25.7
Rural	Rural_1	Far	12/30/2019	10:46:00 AM	25.5
Rural	Rural_1	Far	12/30/2019	10:54:00 AM	25.1
Rural	Rural_1	Far	12/30/2019	11:02:00 AM	25.1
Rural	Rural_1	Far	12/30/2019	11:10:00 AM	25
Rural	Rural_1	Far	12/30/2019	11:18:00 AM	25.4
Rural	Rural_1	Far	12/30/2019	11:26:00 AM	25.7
Rural	Rural_1	Far	12/30/2019	11:34:00 AM	25.7
Rural	Rural_1	Far	12/30/2019	11:42:00 AM	25.1
Rural	Rural_1	Far	12/30/2019	11:50:00 AM	24.9
Rural	Rural_1	Far	12/30/2019	11:58:00 AM	24.8
Rural	Rural_1	Far	12/30/2019	12:06:00 PM	24.6
Rural	Rural_1	Far	12/30/2019	12:14:00 PM	24.8
Rural	Rural_1	Far	12/30/2019	12:22:00 PM	24.6
Rural	Rural_1	Far	12/30/2019	12:30:00 PM	23.6
Rural	Rural_1	Far	12/30/2019	12:38:00 PM	22.7
Rural	Rural_1	Far	12/30/2019	12:46:00 PM	22.7
Rural	Rural_1	Far	12/30/2019	12:54:00 PM	22.8
Rural	Rural_1	Far	12/30/2019	1:02:00 PM	22.9
Rural	Rural_1	Far	12/30/2019	1:10:00 PM	22.9
Rural	Rural_1	Far	12/30/2019	1:18:00 PM	22.9
Rural	Rural_1	Far	12/30/2019	1:26:00 PM	22.9
Rural	Rural_1	Far	12/30/2019	1:34:00 PM	22.9
Rural	Rural_1	Far	12/30/2019	1:42:00 PM	22.9
Rural	Rural_1	Far	12/30/2019	1:50:00 PM	22.9
Rural	Rural_1	Far	12/30/2019	1:58:00 PM	22.9
Rural	Rural_1	Far	12/30/2019	2:06:00 PM	22.9
Rural	Rural_1	Far	12/30/2019	2:14:00 PM	22.9
Rural	Rural_1	Far	12/30/2019	2:22:00 PM	22.9
Rural	Rural_1	Far	12/30/2019	2:30:00 PM	22.8
Rural	Rural_1	Far	12/30/2019	2:38:00 PM	20
Rural	Rural_1	Far	12/30/2019	2:46:00 PM	18
Rural	Rural_1	Far	12/30/2019	2:54:00 PM	17
Rural	Rural_1	Far	12/30/2019	3:02:00 PM	16.5
Rural	Rural_1	Far	12/30/2019	3:10:00 PM	15.9
Rural	Rural_1	Far	12/30/2019	3:18:00 PM	15.6
Rural	Rural_1	Far	12/30/2019	3:26:00 PM	15.4
Rural	Rural_1	Far	12/30/2019	3:34:00 PM	15.2
Rural	Rural_1	Far	12/30/2019	3:42:00 PM	15.1
Rural	Rural_1	Far	12/30/2019	3:50:00 PM	15
Rural	Rural_1	Far	12/30/2019	3:58:00 PM	14.8
Rural	Rural_1	Far	12/30/2019	4:06:00 PM	14.6
Rural	Rural_1	Far	12/30/2019	4:14:00 PM	14.2
Rural	Rural_1	Far	12/30/2019	4:22:00 PM	13.9
Rural	Rural_1	Far	12/30/2019	4:30:00 PM	13.7
Rural	Rural_1	Far	12/30/2019	4:38:00 PM	13.5
Rural	Rural_1	Far	12/30/2019	4:46:00 PM	13.3
Rural	Rural_1	Far	12/30/2019	4:54:00 PM	13.2
Rural	Rural_1	Far	12/30/2019	5:02:00 PM	13.2
Rural	Rural_1	Far	12/30/2019	5:10:00 PM	13
Rural	Rural_1	Far	12/30/2019	5:18:00 PM	12.9
Rural	Rural_1	Far	12/30/2019	5:26:00 PM	12.8
Rural	Rural_1	Far	12/30/2019	5:34:00 PM	12.7
Rural	Rural_1	Far	12/30/2019	5:42:00 PM	12.6
Rural	Rural_1	Far	12/30/2019	5:50:00 PM	12.5
Rural	Rural_1	Far	12/30/2019	5:58:00 PM	12.4
Rural	Rural_1	Far	12/30/2019	6:06:00 PM	12.3
Rural	Rural_1	Far	12/30/2019	6:14:00 PM	12.2
Rural	Rural_1	Far	12/30/2019	6:22:00 PM	12.1
Rural	Rural_1	Far	12/30/2019	6:30:00 PM	12
Rural	Rural_1	Far	12/30/2019	6:38:00 PM	11.8
Rural	Rural_1	Far	12/30/2019	6:46:00 PM	11.7
Rural	Rural_1	Far	12/30/2019	6:54:00 PM	11.5
Rural	Rural_1	Far	12/30/2019	7:02:00 PM	11.3
Rural	Rural_1	Far	12/30/2019	7:10:00 PM	11.2
Rural	Rural_1	Far	12/30/2019	7:18:00 PM	11
Rural	Rural_1	Far	12/30/2019	7:26:00 PM	10.9
Rural	Rural_1	Far	12/30/2019	7:34:00 PM	10.8
Rural	Rural_1	Far	12/30/2019	7:42:00 PM	10.8
Rural	Rural_1	Far	12/30/2019	7:50:00 PM	10.7
Rural	Rural_1	Far	12/30/2019	7:58:00 PM	10.6
Rural	Rural_1	Far	12/30/2019	8:06:00 PM	10.5
Rural	Rural_1	Far	12/30/2019	8:14:00 PM	10.3
Rural	Rural_1	Far	12/30/2019	8:22:00 PM	10.1
Rural	Rural_1	Far	12/30/2019	8:30:00 PM	10
Rural	Rural_1	Far	12/30/2019	8:38:00 PM	9.9
Rural	Rural_1	Far	12/30/2019	8:46:00 PM	9.9
Rural	Rural_1	Far	12/30/2019	8:54:00 PM	9.8
Rural	Rural_1	Far	12/30/2019	9:02:00 PM	9.6
Rural	Rural_1	Far	12/30/2019	9:10:00 PM	9.5
Rural	Rural_1	Far	12/30/2019	9:18:00 PM	9.5
Rural	Rural_1	Far	12/30/2019	9:26:00 PM	9.4
Rural	Rural_1	Far	12/30/2019	9:34:00 PM	9.9
Rural	Rural_1	Far	12/30/2019	9:42:00 PM	10.2
Rural	Rural_1	Far	12/30/2019	9:50:00 PM	10.6
Rural	Rural_1	Far	12/30/2019	9:58:00 PM	10.7
Rural	Rural_1	Far	12/30/2019	10:06:00 PM	10.8
Rural	Rural_1	Far	12/30/2019	10:14:00 PM	10.8
Rural	Rural_1	Far	12/30/2019	10:22:00 PM	10.8
Rural	Rural_1	Far	12/30/2019	10:30:00 PM	10.8
Rural	Rural_1	Far	12/30/2019	10:38:00 PM	10.8
Rural	Rural_1	Far	12/30/2019	10:46:00 PM	10.8
Rural	Rural_1	Far	12/30/2019	10:54:00 PM	10.7
Rural	Rural_1	Far	12/30/2019	11:02:00 PM	10.6
Rural	Rural_1	Far	12/30/2019	11:10:00 PM	10.6
Rural	Rural_1	Far	12/30/2019	11:18:00 PM	10.5
Rural	Rural_1	Far	12/30/2019	11:26:00 PM	10.3
Rural	Rural_1	Far	12/30/2019	11:34:00 PM	10.2
Rural	Rural_1	Far	12/30/2019	11:42:00 PM	10.1
Rural	Rural_1	Far	12/30/2019	11:50:00 PM	9.9
Rural	Rural_1	Far	12/30/2019	11:58:00 PM	9.9
Rural	Rural_1	Far	12/30/2019	12:06:00 AM	9.7
Rural	Rural_1	Far	12/30/2019	12:14:00 AM	9.5
Rural	Rural_1	Far	12/30/2019	12:22:00 AM	9.3
Rural	Rural_1	Far	12/30/2019	12:30:00 AM	9.1
Rural	Rural_1	Far	12/30/2019	12:38:00 AM	9
Rural	Rural_1	Far	12/30/2019	12:46:00 AM	8.9
Rural	Rural_1	Far	12/30/2019	12:54:00 AM	8.6
Rural	Rural_1	Far	12/30/2019	1:02:00 AM	8.5
Rural	Rural_1	Far	12/30/2019	1:10:00 AM	8.4
Rural	Rural_1	Far	12/30/2019	1:18:00 AM	8.2
Rural	Rural_1	Far	12/30/2019	1:26:00 AM	8
Rural	Rural_1	Far	12/30/2019	1:34:00 AM	7.8
Rural	Rural_1	Far	12/30/2019	1:42:00 AM	7.7
Rural	Rural_1	Far	12/30/2019	1:50:00 AM	7.5
Rural	Rural_1	Far	12/30/2019	1:58:00 AM	7.3
Rural	Rural_1	Far	12/30/2019	2:06:00 AM	7
Rural	Rural_1	Far	12/30/2019	2:14:00 AM	6.8
Rural	Rural_1	Far	12/30/2019	2:22:00 AM	6.5
Rural	Rural_1	Far	12/30/2019	2:30:00 AM	6.2
Rural	Rural_1	Far	12/30/2019	2:38:00 AM	5.9
Rural	Rural_1	Far	12/30/2019	2:46:00 AM	5.5
Rural	Rural_1	Far	12/30/2019	2:54:00 AM	5.2
Rural	Rural_1	Far	12/30/2019	3:02:00 AM	4.9
Rural	Rural_1	Far	12/30/2019	3:10:00 AM	4.7
Rural	Rural_1	Far	12/30/2019	3:18:00 AM	4.4
Rural	Rural_1	Far	12/30/2019	3:26:00 AM	4.2
Rural	Rural_1	Far	12/30/2019	3:34:00 AM	4
Rural	Rural_1	Far	12/30/2019	3:42:00 AM	3.8
Rural	Rural_1	Far	12/30/2019	3:50:00 AM	3.7
Rural	Rural_1	Far	12/30/2019	3:58:00 AM	3.5
Rural	Rural_1	Far	12/30/2019	4:06:00 AM	3.3
Rural	Rural_1	Far	12/30/2019	4:14:00 AM	3.2
Rural	Rural_1	Far	12/30/2019	4:22:00 AM	3.1
Rural	Rural_1	Far	12/30/2019	4:30:00 AM	3
Rural	Rural_1	Far	12/30/2019	4:38:00 AM	2.9
Rural	Rural_1	Far	12/30/2019	4:46:00 AM	2.7
Rural	Rural_1	Far	12/30/2019	4:54:00 AM	2.6
Rural	Rural_1	Far	12/30/2019	5:02:00 AM	2.6
Rural	Rural_1	Far	12/30/2019	5:10:00 AM	2.5
Rural	Rural_1	Far	12/30/2019	5:18:00 AM	2.4
Rural	Rural_1	Far	12/30/2019	5:26:00 AM	2.4
Rural	Rural_1	Far	12/30/2019	5:34:00 AM	2.4
Rural	Rural_1	Far	12/30/2019	5:42:00 AM	2.5
Rural	Rural_1	Far	12/30/2019	5:50:00 AM	2.7
Rural	Rural_1	Far	12/30/2019	5:58:00 AM	3
Rural	Rural_1	Far	12/30/2019	6:06:00 AM	3.6
Rural	Rural_1	Far	12/30/2019	6:14:00 AM	4.1
Rural	Rural_1	Far	12/30/2019	6:22:00 AM	5
Rural	Rural_1	Far	12/30/2019	6:30:00 AM	5.9
Rural	Rural_1	Far	12/30/2019	6:38:00 AM	7.4
Rural	Rural_1	Far	12/30/2019	6:46:00 AM	9.4
Rural	Rural_1	Far	12/30/2019	6:54:00 AM	10
Rural	Rural_1	Far	12/30/2019	7:02:00 AM	10.2
Rural	Rural_1	Far	12/30/2019	7:10:00 AM	10.7
Rural	Rural_1	Far	12/30/2019	7:18:00 AM	12.4
Rural	Rural_1	Far	12/30/2019	7:26:00 AM	13.6
Rural	Rural_1	Far	12/30/2019	7:34:00 AM	15.1
Rural	Rural_1	Far	12/30/2019	7:42:00 AM	15.7
Rural	Rural_1	Far	12/30/2019	7:50:00 AM	14.9
Rural	Rural_1	Far	12/30/2019	7:58:00 AM	14.8
Rural	Rural_1	Far	12/30/2019	8:06:00 AM	14.8
Rural	Rural_1	Far	12/30/2019	8:14:00 AM	15.3
Rural	Rural_1	Far	12/30/2019	8:22:00 AM	15.2
Rural	Rural_1	Far	12/30/2019	8:30:00 AM	15.5
Rural	Rural_1	Far	12/30/2019	8:38:00 AM	15.7
Rural	Rural_1	Far	12/30/2019	8:46:00 AM	16.6
Rural	Rural_1	Far	12/30/2019	8:54:00 AM	16.9
Rural	Rural_1	Far	12/30/2019	9:02:00 AM	16.6
Rural	Rural_1	Far	12/30/2019	9:10:00 AM	17
Rural	Rural_1	Far	12/30/2019	9:18:00 AM	16.5
Rural	Rural_1	Far	12/30/2019	9:26:00 AM	17.1
Rural	Rural_1	Far	12/30/2019	9:34:00 AM	17.5
Rural	Rural_1	Far	12/30/2019	9:42:00 AM	17.3
Rural	Rural_1	Far	12/30/2019	9:50:00 AM	19.2
Rural	Rural_1	Far	12/30/2019	9:58:00 AM	21.8
Rural	Rural_1	Far	12/31/2019	10:06:00 AM	26.2
Rural	Rural_1	Far	12/31/2019	10:14:00 AM	27.2
Rural	Rural_1	Far	12/31/2019	10:22:00 AM	26.9
Rural	Rural_1	Far	12/31/2019	10:30:00 AM	24.6
Rural	Rural_1	Far	12/31/2019	10:38:00 AM	24.3
Rural	Rural_1	Far	12/31/2019	10:46:00 AM	25.4
Rural	Rural_1	Far	12/31/2019	10:54:00 AM	24.5
Rural	Rural_1	Far	12/31/2019	11:02:00 AM	24.3
Rural	Rural_1	Far	12/31/2019	11:10:00 AM	24.4
Rural	Rural_1	Far	12/31/2019	11:18:00 AM	25.2
Rural	Rural_1	Far	12/31/2019	11:26:00 AM	24.2
Rural	Rural_1	Far	12/31/2019	11:34:00 AM	24.4
Rural	Rural_1	Far	12/31/2019	11:42:00 AM	23.4
Rural	Rural_1	Far	12/31/2019	11:50:00 AM	21.5
Rural	Rural_1	Far	12/31/2019	11:58:00 AM	20.2
Rural	Rural_1	Far	12/31/2019	12:06:00 PM	19.8
Rural	Rural_1	Far	12/31/2019	12:14:00 PM	19.2
Rural	Rural_1	Far	12/31/2019	12:22:00 PM	18.8
Rural	Rural_1	Far	12/31/2019	12:30:00 PM	18.8
Rural	Rural_2	Middle	12/31/2019	12:38:00 PM	20.5
Rural	Rural_2	Middle	12/31/2019	12:46:00 PM	21.2
Rural	Rural_2	Middle	12/31/2019	12:54:00 PM	21.9
Rural	Rural_2	Middle	12/31/2019	1:02:00 PM	22.7
Rural	Rural_2	Middle	12/31/2019	1:10:00 PM	22.9
Rural	Rural_2	Middle	12/31/2019	1:18:00 PM	21.8
Rural	Rural_2	Middle	12/31/2019	1:26:00 PM	21.2
Rural	Rural_2	Middle	12/31/2019	1:34:00 PM	21
Rural	Rural_2	Middle	12/31/2019	1:42:00 PM	20.1
Rural	Rural_2	Middle	12/31/2019	1:50:00 PM	17.9
Rural	Rural_2	Middle	12/31/2019	1:58:00 PM	16.6
Rural	Rural_2	Middle	12/31/2019	2:06:00 PM	15.8
Rural	Rural_2	Middle	12/31/2019	2:14:00 PM	15.3
Rural	Rural_2	Middle	12/31/2019	2:22:00 PM	14.8
Rural	Rural_2	Middle	12/31/2019	2:30:00 PM	14.3
Rural	Rural_2	Middle	12/31/2019	2:38:00 PM	13.9
Rural	Rural_2	Middle	12/31/2019	2:46:00 PM	13.5
Rural	Rural_2	Middle	12/31/2019	2:54:00 PM	13.1
[truncated: 17,733 more rows]
